# Supplementary material for: Chlamydia pan-genomic analysis reveals balance between host adaptation and selective pressure to genome reduction
Source: BMC Genomics. 2019 Sep 12;20:710. doi: 10.1186/s12864-019-6059-5 (PMC6740158; doi:10.1186/s12864-019-6059-5)
Supplement: Supplementary file 1 — Summary of the analysed genomes. (CSV 24 kb) [file 12864_2019_6059_MOESM1_ESM.csv]

Supplementary Table 1. Summary of the analysed genomes.
Columns:
genome_id: internal genome ID
accession: NCBI genome identifier
genome_length: full DNA length in nucleotides
n_contigs: number of contigs
n_cds: number of genes predicted by the RAST pipeline.
GenBank_assembly_accession:
genome_id	accession	full_name	species	strain	genome_length	n_contigs	n_cds	GenBank_assembly_accession
C001	NC_002620.2	Chlamydia muridarum Nigg	Chlamydia muridarum	Nigg	1072950	1	905	GCA_000006685.1
C002	NC_022441.1	Chlamydia pecorum P787	Chlamydia pecorum	P787	1106409	1	950	GCA_000470825.1
C003	NC_022439.1	Chlamydia pecorum PV3056/3	Chlamydia pecorum	PV3056/3	1104552	1	953	GCA_000470765.1
C004	NC_022440.1	Chlamydia pecorum W73	Chlamydia pecorum	W73	1106534	1	950	GCA_000470805.1
C005	NC_019391.1	Chlamydia psittaci 01DC12	Chlamydia psittaci	01DC12	1171011	1	971	GCA_000317995.1
C006	NC_018619.1	Chlamydia psittaci 84/55	Chlamydia psittaci	84/55	1172064	1	981	GCA_000298375.2
C007	NC_018625.1	Chlamydia psittaci CP3	Chlamydia psittaci	CP3	1168150	1	984	GCA_000298535.2
C008	NC_018620.1	Chlamydia psittaci GR9	Chlamydia psittaci	GR9	1147152	1	965	GCA_000298415.1
C009	NC_018623.1	Chlamydia psittaci M56	Chlamydia psittaci	M56	1161385	1	980	GCA_000298495.2
C010	NC_018627.1	Chlamydia psittaci MN	Chlamydia psittaci	MN	1168490	1	972	GCA_000298435.2
C011	NC_018626.1	Chlamydia psittaci NJ1	Chlamydia psittaci	NJ1	1161434	1	982	GCA_000298555.2
C012	NC_018621.1	Chlamydia psittaci VS225	Chlamydia psittaci	VS225	1157385	1	987	GCA_000298455.2
C013	NC_018624.1	Chlamydia psittaci WC	Chlamydia psittaci	WC	1172265	1	979	GCA_000298515.2
C014	NC_018622.1	Chlamydia psittaci WS/RT/E30	Chlamydia psittaci	WS/RT/E30	1140789	1	960	GCA_000298475.2
C015	NC_010287.1	Chlamydia trachomatis 434/Bu	Chlamydia trachomatis	434/Bu	1038842	1	900	GCA_000068585.1
C016	NC_016798.1	Chlamydia trachomatis A2497	Chlamydia trachomatis	A2497	1044325	1	902	GCA_000284475.1
C018	NC_020966.1	Chlamydia trachomatis A/363	Chlamydia trachomatis	A/363	1044026	1	903	GCA_000318525.2
C019	NC_020939.1	Chlamydia trachomatis A/5291	Chlamydia trachomatis	A/5291	1044023	1	900	GCA_000318545.1
C020	NC_020944.1	Chlamydia trachomatis A/7249	Chlamydia trachomatis	A/7249	1044377	1	902	GCA_000318565.1
C021	NC_007429.1	Chlamydia trachomatis A/HAR-13	Chlamydia trachomatis	A/HAR-13	1044459	1	903	GCA_000012125.1
C022	NC_012686.1	Chlamydia trachomatis B/Jali20/OT	Chlamydia trachomatis	B/Jali20/OT	1044352	1	902	GCA_000026925.1
C023	NC_012687.1	Chlamydia trachomatis B/TZ1A828/OT	Chlamydia trachomatis	B/TZ1A828/OT	1044282	1	905	GCA_000026905.1
C024	NC_023060.1	Chlamydia trachomatis C/TW-3	Chlamydia trachomatis	C/TW-3	1043554	1	904	GCA_000507225.1
C025	NC_017434.1	Chlamydia trachomatis D-EC	Chlamydia trachomatis	D-EC	1042522	1	905	GCA_000092485.1
C026	NC_017436.1	Chlamydia trachomatis D-LC	Chlamydia trachomatis	D-LC	1042520	1	903	GCA_000093005.1
C027	NC_020967.1	Chlamydia trachomatis D/SotonD1	Chlamydia trachomatis	D/SotonD1	1042585	1	903	GCA_000318585.1
C028	NC_020943.1	Chlamydia trachomatis D/SotonD5	Chlamydia trachomatis	D/SotonD5	1042140	1	906	GCA_000318605.1
C029	NC_020968.1	Chlamydia trachomatis D/SotonD6	Chlamydia trachomatis	D/SotonD6	1042560	1	905	GCA_000318625.1
C030	NC_000117.1	Chlamydia trachomatis D/UW-3/CX	Chlamydia trachomatis	D/UW-3/CX	1042519	1	906	GCA_000008725.1
C031	NC_017431.1	Chlamydia trachomatis E/11023	Chlamydia trachomatis	E/11023	1043025	1	908	GCA_000092745.1
C032	NC_017439.1	Chlamydia trachomatis E/150	Chlamydia trachomatis	E/150	1042996	1	903	GCA_000092665.1
C033	NC_020971.1	Chlamydia trachomatis E/Bour	Chlamydia trachomatis	E/Bour	1042589	1	910	GCA_000318645.1
C034	NC_022537.1	Chlamydia trachomatis E/C599	Chlamydia trachomatis	E/C599	1042626	1	903	GCA_000969785.1
C035	NC_017952.1	Chlamydia trachomatis E/SW3	Chlamydia trachomatis	E/SW3	1042903	1	907	GCA_000304495.1
C036	NC_020969.1	Chlamydia trachomatis E/SotonE4	Chlamydia trachomatis	E/SotonE4	1042625	1	903	GCA_000318665.1
C037	NC_020942.1	Chlamydia trachomatis E/SotonE8	Chlamydia trachomatis	E/SotonE8	1048812	1	904	GCA_000318685.1
C038	NC_017951.1	Chlamydia trachomatis F/SW4	Chlamydia trachomatis	F/SW4	1042736	1	907	GCA_000304515.1
C039	NC_017953.1	Chlamydia trachomatis F/SW5	Chlamydia trachomatis	F/SW5	1042743	1	906	GCA_000304535.1
C040	NC_022548.1	Chlamydia trachomatis F/SWFPminus	Chlamydia trachomatis	F/SWFPminus	1042731	1	906	GCA_000969805.1
C041	NC_017440.1	Chlamydia trachomatis G/11074	Chlamydia trachomatis	G/11074	1042875	1	904	GCA_000092725.1
C042	NC_017430.1	Chlamydia trachomatis G/11222	Chlamydia trachomatis	G/11222	1042354	1	907	GCA_000092705.1
C043	NC_017432.1	Chlamydia trachomatis G/9301	Chlamydia trachomatis	G/9301	1042811	1	906	GCA_000092805.1
C044	NC_017429.1	Chlamydia trachomatis G/9768	Chlamydia trachomatis	G/9768	1042810	1	905	GCA_000092685.1
C045	NC_020941.1	Chlamydia trachomatis G/SotonG1	Chlamydia trachomatis	G/SotonG1	1042171	1	904	GCA_000318745.1
C046	NC_020511.1	Chlamydia trachomatis IU824	Chlamydia trachomatis	IU824	1043022	1	910	GCA_000348845.1
C047	NC_020512.1	Chlamydia trachomatis IU888	Chlamydia trachomatis	IU888	1043022	1	911	GCA_000348825.1
C048	NC_020970.1	Chlamydia trachomatis Ia/SotonIa1	Chlamydia trachomatis	Ia/SotonIa1	1042630	1	904	GCA_000318765.1
C049	NC_021892.1	Chlamydia trachomatis J/6276tet1	Chlamydia trachomatis	J/6276tet1	1080953	1	927	GCA_000441775.1
C050	NC_020965.1	Chlamydia trachomatis K/SotonK1	Chlamydia trachomatis	K/SotonK1	1042447	1	904	GCA_000318805.1
C051	NC_020929.1	Chlamydia trachomatis L1/115	Chlamydia trachomatis	L1/115	1039084	1	896	GCA_000318845.1
C052	NC_020973.1	Chlamydia trachomatis L1/224	Chlamydia trachomatis	L1/224	1038819	1	897	GCA_000318865.1
C053	NC_020937.1	Chlamydia trachomatis L1/440/LN	Chlamydia trachomatis	L1/440/LN	1039261	1	895	GCA_000318825.1
C054	NC_020930.1	Chlamydia trachomatis L2/25667R	Chlamydia trachomatis	L2/25667R	1038839	1	898	GCA_000318885.1
C057	NC_020938.1	Chlamydia trachomatis L2b/795	Chlamydia trachomatis	L2b/795	1038720	1	895	GCA_000318985.1
C058	NC_020945.1	Chlamydia trachomatis L2b/8200/07	Chlamydia trachomatis	L2b/8200/07	1038864	1	895	GCA_000318905.1
C059	NC_020933.1	Chlamydia trachomatis L2b/Ams1	Chlamydia trachomatis	L2b/Ams1	1038879	1	893	GCA_000319005.1
C060	NC_020934.1	Chlamydia trachomatis L2b/Ams2	Chlamydia trachomatis	L2b/Ams2	1038864	1	901	GCA_000319025.1
C061	NC_020977.1	Chlamydia trachomatis L2b/Ams3	Chlamydia trachomatis	L2b/Ams3	1038718	1	900	GCA_000319045.1
C062	NC_020978.1	Chlamydia trachomatis L2b/Ams4	Chlamydia trachomatis	L2b/Ams4	1038864	1	900	GCA_000319065.1
C063	NC_020936.1	Chlamydia trachomatis L2b/Ams5	Chlamydia trachomatis	L2b/Ams5	1038848	1	895	GCA_000319085.1
C064	NC_020976.1	Chlamydia trachomatis L2b/CV204	Chlamydia trachomatis	L2b/CV204	1038881	1	901	GCA_000318965.1
C065	NC_020935.1	Chlamydia trachomatis L2b/Canada1	Chlamydia trachomatis	L2b/Canada1	1038541	1	893	GCA_000319125.1
C066	NC_020932.1	Chlamydia trachomatis L2b/Canada2	Chlamydia trachomatis	L2b/Canada2	1038746	1	891	GCA_000319145.1
C067	NC_020975.1	Chlamydia trachomatis L2b/LST	Chlamydia trachomatis	L2b/LST	1038876	1	897	GCA_000318945.1
C068	NC_010280.2	Chlamydia trachomatis L2b/UCH-1/proctiti	Chlamydia trachomatis	L2b/UCH-1/proctiti	1038863	1	894	GCA_000068525.2
C069	NC_020931.1	Chlamydia trachomatis L2b/UCH-2	Chlamydia trachomatis	L2b/UCH-2	1038864	1	894	GCA_000318925.1
C070	NC_015744.1	Chlamydia trachomatis L2c	Chlamydia trachomatis	L2c	1038313	1	899	GCA_000220105.1
C071	NC_020974.1	Chlamydia trachomatis L3/404/LN	Chlamydia trachomatis	L3/404/LN	1039257	1	896	GCA_000319105.1
C083	NC_017441.1	Chlamydia trachomatis Sweden2	Chlamydia trachomatis	Sweden2	1042839	1	905	GCA_000210495.1
C084	NC_020964.1	Chlamydia trachomatis F/SotonF3	Chlamydia trachomatis	F/SotonF3	1042789	1	905	GCA_000318705.1
C085	NC_020940.1	Chlamydia trachomatis Ia/SotonIa3	Chlamydia trachomatis	Ia/SotonIa3	1042783	1	904	GCA_000318785.1
C087	NC_022106.1	Chlamydia trachomatis F/2-93	Chlamydia trachomatis	F/2-93	1042619	1	902	GCA_000590595.1
C088	NC_022107.1	Chlamydia trachomatis F/11-96	Chlamydia trachomatis	F/11-96	1042853	1	907	GCA_000590635.1
C089	NC_022108.1	Chlamydia trachomatis E/12-94	Chlamydia trachomatis	E/12-94	1043010	1	910	GCA_000590655.1
C090	NC_022109.1	Chlamydia trachomatis D/14-96	Chlamydia trachomatis	D/14-96	1041595	1	903	GCA_000590695.1
C092	NC_022117.1	Chlamydia trachomatis F/1-93	Chlamydia trachomatis	F/1-93	1042588	1	909	GCA_000590575.1
C093	NC_022118.1	Chlamydia trachomatis F/6-94	Chlamydia trachomatis	F/6-94	1042767	1	908	GCA_000590615.1
C094	NC_022119.1	Chlamydia trachomatis D/13-96	Chlamydia trachomatis	D/13-96	1042752	1	904	GCA_000590675.1
C095	NC_022120.1	Chlamydia trachomatis Ia20-97	Chlamydia trachomatis	Ia20-97	1043181	1	905	GCA_000590715.1
C096	NC_022121.1	Chlamydia trachomatis J/31-98	Chlamydia trachomatis	J/31-98	1043207	1	904	GCA_000590755.1
C097	NC_004552.2	Chlamydophila abortus S26/3	Chlamydia abortus	S26/3	1144377	1	978	GCA_000026025.1
C098	NC_003361.3	Chlamydophila caviae GPIC	Chlamydia caviae	GPIC	1173390	1	981	GCA_000007605.1
C099	NC_007899.1	Chlamydophila felis Fe/C-56	Chlamydia felis	Fe/C-56	1166239	1	981	GCA_000009945.1
C100	NC_015408.1	Chlamydophila pecorum E58	Chlamydia pecorum	E58	1106197	1	949	GCA_000204135.1
C101	NC_002179.2	Chlamydophila pneumoniae AR39	Chlamydia pneumoniae	AR39	1229853	1	1047	GCA_000091085.1
C102	NC_000922.1	Chlamydophila pneumoniae CWL029	Chlamydia pneumoniae	CWL029	1230230	1	1048	GCA_000008745.1
C103	NC_002491.1	Chlamydophila pneumoniae J138	Chlamydia pneumoniae	J138	1226565	1	1044	GCA_000011165.1
C104	NC_017285.1	Chlamydophila pneumoniae LPCoLN	Chlamydia pneumoniae	LPCoLN	1241020	1	1036	GCA_000024145.1
C105	NC_005043.1	Chlamydophila pneumoniae TW-183	Chlamydia pneumoniae	TW-183	1225935	1	1042	GCA_000007205.1
C106	NC_017289.1	Chlamydia psittaci 01DC11	Chlamydia psittaci	01DC11	1172197	1	977	GCA_000270405.1
C107	NC_017292.1	Chlamydia psittaci 02DC15	Chlamydia psittaci	02DC15	1172182	1	979	GCA_000270425.1
C108	NC_017290.1	Chlamydia psittaci 08DC60	Chlamydia psittaci	08DC60	1172032	1	977	GCA_000270445.1
C109	NC_017287.1	Chlamydia psittaci 6BC	Chlamydia psittaci	6BC	1171667	1	977	GCA_000204255.1
C111	NC_017291.1	Chlamydia psittaci C19/98	Chlamydia psittaci	C19/98	1169374	1	977	GCA_000270385.1
C114	NZ_APJW00000000.1	Chlamydia ibidis 10-1398/6	Chlamydia ibidis	10-1398/6	1146066	4	955	GCA_000454725.1
C115	CP015840.1	Chlamydia gallinacea 08-1274/3	Chlamydia gallinacea	08-1274/3	1059583	1	902	GCA_000471025.2
C116	NZ_CP006571.1	Chlamydia avium 10DC88	Chlamydia avium	10DC88	1041170	1	895	GCA_000583875.1
C117	NZ_ACUJ01000001.3	Chlamydia muridarum MopnTet14	Chlamydia muridarum	MopnTet14	1088736	1	914	GCA_000175535.1
C118	NZ_LN554882.1	Chlamydophila abortus AB7	Chlamydia abortus	AB7	1144467	1	975	GCA_000952935.1
C120	NZ_CM002308.1	Chlamydia pecorum DBDeUG	Chlamydia pecorum	DBDeUG	1105101	1	953	GCA_000508005.1
C121	NZ_CM002311.1	Chlamydia pecorum VR629	Chlamydia pecorum	VR629	1105640	1	950	GCA_000508065.1
C122	NZ_JWHE01000000	Chlamydia pecorum NSW/Bov/SBE	Chlamydia pecorum	NSW/Bov/SBE	1106395	2	951	GCA_001466415.1
C123	NZ_LFRH00000000	Chlamydia pecorum L1	Chlamydia pecorum	L1	1106268	5	954	GCA_001469535.1
C124	NZ_LN846980.1	Chlamydia pneumoniae Wien1	Chlamydia pneumoniae	Wien1	1228125	1	1046	GCA_001007025.1
C125	NZ_LN847221	Chlamydia pneumoniae K7	Chlamydia pneumoniae	K7	1228523	1	1045	GCA_001007045.1
C126	NZ_LN847000	Chlamydia pneumoniae CWL011	Chlamydia pneumoniae	CWL011	1228579	1	1044	GCA_001007065.1
C127	NZ_LN847257	Chlamydia pneumoniae Wien3	Chlamydia pneumoniae	Wien3	1228576	1	1043	GCA_001007085.1
C128	NZ_LN846996	Chlamydia pneumoniae CV14	Chlamydia pneumoniae	CV14	1228123	1	1046	GCA_001007105.1
C129	NZ_LN846995	Chlamydia pneumoniae CM1	Chlamydia pneumoniae	CM1	1229887	1	1050	GCA_001007125.1
C130	LN847241	Chlamydia pneumoniae PB2	Chlamydia pneumoniae	PB2	1228126	1	1046	GCA_001007145.1
C132	NZ_AFVL00000000	Chlamydia psittaci DD34	Chlamydia psittaci	DD34	1163601	4	973	GCA_001401465.1
C133	NZ_ACOW01000000	Chlamydia muridarum Weiss	Chlamydia muridarum	Weiss	1063433	4	905	GCA_000174995.1
C134	NZ_ANOM01000000	Chlamydia trachomatis E/CS88(i)	Chlamydia trachomatis	E/CS88(i)	1031755	3	905	GCA_000472225.1
C136	NZ_CP009925	Chlamydia trachomatis L2b/CS784/08	Chlamydia trachomatis	L2b/CS784/08	1038864	1	896	GCA_000971725.1
C137	NZ_CVNI00000000	Chlamydia trachomatis R32100IMS	Chlamydia trachomatis	R32100IMS	1043418	10	900	GCA_001317825.1
C138	NZ_CVNJ00000000	Chlamydia trachomatis R28017IMS	Chlamydia trachomatis	R28017IMS	1066741	6	915	GCA_001317785.1
C139	NZ_CVNQ00000000	Chlamydia trachomatis R26833extract	Chlamydia trachomatis	R26833extract	1054893	5	906	GCA_001398155.1
C140	NZ_CVNR00000000	Chlamydia trachomatis R32100extract	Chlamydia trachomatis	R32100extract	1052997	4	909	GCA_001398215.1
C141	NZ_CP007131	Chlamydia trachomatis D/CS637/11	Chlamydia trachomatis	D/CS637/11	1042680	1	907	GCA_001183765.1
C142	NZ_CP010567	Chlamydia trachomatis E/CS1025/11	Chlamydia trachomatis	E/CS1025/11	1043034	1	908	GCA_001183805.1
C143	NZ_CP010569	Chlamydia trachomatis F/CS847/08	Chlamydia trachomatis	F/CS847/08	1043060	1	905	GCA_001183825.1
C144	NZ_CP010571	Chlamydia trachomatis Ia/CS190/96	Chlamydia trachomatis	Ia/CS190/96	1042034	1	903	GCA_001183845.1
C145	NZ_LFRK00000000	Chlamydia pecorum L17	Chlamydia pecorum	L17	1094114	3	950	GCA_001625515.1
C146	NZ_LFRL01000000	Chlamydia pecorum L71	Chlamydia pecorum	L71	1115016	5	948	GCA_001625535.1
D001	FPMN01000001	Chlamydia abortus 99DC7	Chlamydia abortus	99DC7	1157797	3	983	GCA_900118905.1
D002	FPMA01000001	Chlamydia abortus 10DC83	Chlamydia abortus	10DC83	1163620	6	984	GCA_900118925.1
D003	FQTA01000001	Chlamydia abortus 10DC90	Chlamydia abortus	10DC90	1157714	2	982	GCA_900118965.1
D004	FTPY01000002	Chlamydia suis isolate 3-29b	Chlamydia suis	3-29b	1096059	2	936	GCA_900149365.1
D005	LT999999	Chlamydia suis isolate 4-29b	Chlamydia suis	4-29b	1094002	1	925	GCA_900149385.2
D006	FTQK01000005	Chlamydia suis isolate 17-23a	Chlamydia suis	17-23a	1102774	5	930	GCA_900149395.1
D007	FTPX01000003	Chlamydia suis isolate 19-23a	Chlamydia suis	19-23a	1099448	4	926	GCA_900149405.1
D008	FTQA01000002	Chlamydia suis isolate 30-22b	Chlamydia suis	30-22b	1095150	2	930	GCA_900149415.1
D009	FTQH01000009	Chlamydia suis isolate 17-23b	Chlamydia suis	17-23b	1072633	9	909	GCA_900149425.1
D010	FTQT01000002	Chlamydia suis isolate 9-1a	Chlamydia suis	9-1a	1082098	2	918	GCA_900149435.1
D011	FTQI01000003	Chlamydia suis isolate 9-25a	Chlamydia suis	9-25a	1093713	5	915	GCA_900149445.1
D012	FTQN01000005	Chlamydia suis isolate 9-29b	Chlamydia suis	9-29b	1092041	5	936	GCA_900149455.1
D013	LT999998	Chlamydia suis isolate 3-25b	Chlamydia suis	3-25b	1075010	1	914	GCA_900149465.2
D014	FTQL01000002	Chlamydia suis isolate 1-25a	Chlamydia suis	1-25a	1088920	2	918	GCA_900149475.1
D015	FTQJ01000001	Chlamydia suis isolate 10-26b	Chlamydia suis	10-26b	1080931	1	916	GCA_900149495.1
D016	LS398099	Chlamydia suis isolate 9-1b	Chlamydia suis	9-1b	1082175	1	911	GCA_900149505.2
D017	FTQO01000003	Chlamydia suis isolate 3-25a	Chlamydia suis	3-25a	1092018	3	925	GCA_900149515.1
D018	FTQM01000002	Chlamydia suis isolate 1-25b	Chlamydia suis	1-25b	1088751	2	923	GCA_900149525.1
D019	LT999997	Chlamydia suis isolate 2-26b	Chlamydia suis	2-26b	1083861	1	917	GCA_900149535.2
D020	LS398097	Chlamydia suis isolate 5-22b	Chlamydia suis	5-22b	1094277	1	936	GCA_900149545.2
D021	FTQQ01000002	Chlamydia suis isolate 1-28a	Chlamydia suis	1-28a	1084542	2	924	GCA_900149555.1
D022	FTQF01000003	Chlamydia suis isolate 11-17b	Chlamydia suis	11-17b	1107636	3	935	GCA_900149565.1
D023	FTQD01000002	Chlamydia suis isolate 1-28b	Chlamydia suis	1-28b	1096577	2	927	GCA_900149575.1
D024	FTQG01000005	Chlamydia suis isolate 22-22b	Chlamydia suis	22-22b	1092471	8	933	GCA_900149585.1
D025	FTQU01000001	Chlamydia suis isolate 8-29b	Chlamydia suis	8-29b	1098010	1	933	GCA_900149595.1
D026	FTPZ01000002	Chlamydia suis isolate 8-17a	Chlamydia suis	8-17a	1079515	2	915	GCA_900149605.1
D027	FTPW01000003	Chlamydia suis isolate 11-17a	Chlamydia suis	11-17a	1106348	3	934	GCA_900149615.1
D028	LS398098	Chlamydia suis isolate 5-27b	Chlamydia suis	5-27b	1101914	1	937	GCA_900149625.2
D029	FTQR01000003	Chlamydia suis isolate 6-17a	Chlamydia suis	6-17a	1072079	3	913	GCA_900149635.1
D030	FTQP01000003	Chlamydia suis isolate 15-27b	Chlamydia suis	15-27b	1103721	3	936	GCA_900149645.1
D031	LT860207	Chlamydia suis isolate SWA-14	Chlamydia suis	SWA-14	1086692	1	910	GCA_900169045.1
D032	LS992154	Chlamydia poikilothermis S15-834C isolate S15-834K	Chlamydia poikilothermis	S15-834C_S15-834K	1155104	1	972	GCA_900239975.1
D033	LT993738	Chlamydia serpentis H15-1957-10C	Chlamydia serpentis	H15-1957-10C	1198609	1	992	GCA_900239945.1
D034	CP014639	Candidatus Chlamydia sanzinia 2742-308	Chlamydia sanzinia	2742-308	1113233	1	932	GCA_001653975.1
D035	LT821323	Chlamydia suis isolate SWA-2	Chlamydia suis	SWA-2	1075789	1	915	GCA_900169085.1
D036	LT860209	Chlamydia suis isolate SWA-86	Chlamydia suis	SWA-86	1085419	1	912	GCA_900169125.1
D037	CP018296	Chlamydia abortus LLG	Chlamydia abortus	LLG	1143694	1	958	GCA_000213905.2
D038	LZSA01000002	Chlamydia psittaci Fr Da	Chlamydia psittaci	Fr_Da	1168651	8	977	GCA_001714565.1
D039	LZRY01000001	Chlamydia psittaci Zo Pa	Chlamydia psittaci	Zo_Pa	1171614	8	980	GCA_001714585.1
D040	CP016420	Chlamydia trachomatis SB006930	Chlamydia trachomatis	SB006930	1044417	1	908	GCA_001729845.1
D041	CP016424	Chlamydia trachomatis SB013112	Chlamydia trachomatis	SB013112	1044446	1	909	GCA_001729885.1
D042	CP016426	Chlamydia trachomatis SB013321	Chlamydia trachomatis	SB013321	1044377	1	907	GCA_001729905.1
D043	LZRG01000001	Chlamydia psittaci Po An	Chlamydia psittaci	Po_An	1170457	9	976	GCA_001736045.1
D044	LZRE01000001	Chlamydia psittaci Ho Re upper	Chlamydia psittaci	Ho_Re	1170686	7	983	GCA_001736055.1
D045	CP018052	Chlamydia trachomatis QH111L	Chlamydia trachomatis	QH111L	1025839	1	898	GCA_001885175.1
D046	CP019792	Chlamydia gallinacea JX-1	Chlamydia gallinacea	JX-1	1059522	1	912	GCA_002007725.1
D047	CP020535	Chlamydia trachomatis chxRP4F1	Chlamydia trachomatis	chxRP4F1	1042393	1	904	GCA_002088315.1
D048	CP020536	Chlamydia trachomatis chxRP4D10	Chlamydia trachomatis	chxRP4D10	1042369	1	905	GCA_002088335.1
D049	CP020537	Chlamydia trachomatis chxRP1H1	Chlamydia trachomatis	chxRP1H1	1042376	1	902	GCA_002088355.1
D053	CP021996	Chlamydia abortus GN6	Chlamydia abortus	GN6	1144357	1	975	GCA_002205755.1
D054	CP024453	Chlamydia psittaci GIMC 2003:Cps25SM	Chlamydia psittaci	GIMC_2003:Cps25SM	1166857	1	975	GCA_002752695.1
D055	CP024455	Chlamydia psittaci GIMC 2004:CpsAP23	Chlamydia psittaci	GIMC_2004:CpsAP23	1172364	1	978	GCA_002752715.1
D056	CP024451	Chlamydia psittaci GIMC 2005:CpsCP1	Chlamydia psittaci	GIMC_2005:CpsCP1	1172381	1	978	GCA_002752735.1
D057	CP017730	Chlamydia trachomatis SQ32	Chlamydia trachomatis	SQ32	1047716	1	912	GCA_002776745.1
D058	CP017731	Chlamydia trachomatis SQ29	Chlamydia trachomatis	SQ29	1047716	1	912	GCA_002776795.1
D059	CP017732	Chlamydia trachomatis SQ20	Chlamydia trachomatis	SQ20	1048530	1	907	GCA_002776845.1
D060	CP017733	Chlamydia trachomatis SQ24	Chlamydia trachomatis	SQ24	1048538	1	905	GCA_002776885.1
D061	CP017735	Chlamydia trachomatis SQ07.	Chlamydia trachomatis	SQ07	1043042	1	902	GCA_002776935.1
D062	CP017736	Chlamydia trachomatis SQ09	Chlamydia trachomatis	SQ09	1042567	1	906	GCA_002776955.1
D063	CP017737	Chlamydia trachomatis SQ10	Chlamydia trachomatis	SQ10	1042575	1	909	GCA_002776975.1
D064	CP017739	Chlamydia trachomatis SQ14	Chlamydia trachomatis	SQ14	1042578	1	908	GCA_002777015.1
D065	CP017740	Chlamydia trachomatis SQ01	Chlamydia trachomatis	SQ01	1048696	1	906	GCA_002777035.1
D066	CP017741	Chlamydia trachomatis SQ02	Chlamydia trachomatis	SQ02	1048696	1	905	GCA_002777055.1
D067	CP017742	Chlamydia trachomatis SQ05	Chlamydia trachomatis	SQ05	1048696	1	905	GCA_002777075.1
D068	CP017743	Chlamydia trachomatis SQ25	Chlamydia trachomatis	SQ25	1043246	1	909	GCA_002777095.1
D069	CP017744	Chlamydia trachomatis SQ28	Chlamydia trachomatis	SQ28.	1043173	1	903	GCA_002777115.1
D070	CP017745	Chlamydia trachomatis SQ15	Chlamydia trachomatis	SQ15	1048307	1	910	GCA_002777135.1
D071	CP017746	Chlamydia trachomatis SQ19	Chlamydia trachomatis	SQ19	1048306	1	908	GCA_002777155.1
D072	NWQK01000001	Candidatus Chlamydia corallus G3/2742-324	Chlamydia corallus	G3/2742-324	1196452	6	1005	GCA_002817655.1
D073	CP025423	Chlamydia psittaci Horse_pl	Chlamydia psittaci	Horse_pl	1169652	1	978	GCA_002848405.1
D074	CP024084	Chlamydia abortus GIMC 2006:CabB577	Chlamydia abortus	GIMC_2006:CabB577	1144224	1	978	GCA_002895085.1
D075	JPNL01000002	Chlamydia trachomatis 021V1	Chlamydia trachomatis	021V1_ct021V1	1042483	2	902	GCA_003788715.1
D076	JPNK01000001	Chlamydia trachomatis 022V1	Chlamydia trachomatis	022V1_ct022V1	1042470	2	900	GCA_003788725.1
D077	JPNI01000003	Chlamydia trachomatis 033V1	Chlamydia trachomatis	033V1_ct033V1	1042467	3	905	GCA_003788765.1
D078	JPNH01000003	Chlamydia trachomatis 114V1	Chlamydia trachomatis	114V1_ct114V1	1042487	3	902	GCA_003788785.1
D079	JPNG01000002	Chlamydia trachomatis SC103	Chlamydia trachomatis	SC103_sc103	1042489	2	903	GCA_003788795.1
D080	JPNM01000003	Chlamydia trachomatis 010V1	Chlamydia trachomatis	010V1_ct010V1	1042516	3	905	GCA_003788805.1
D081	JPNF01000001	Chlamydia trachomatis SC106	Chlamydia trachomatis	SC106_sc106	1042498	2	905	GCA_003788845.1
D082	JPNJ01000003	Chlamydia trachomatis 031V1	Chlamydia trachomatis	031V1_ct031V1	1042496	3	906	GCA_003788865.1
D083	JPND01000001	Chlamydia trachomatis SC114	Chlamydia trachomatis	SC114_sc114	1042532	2	903	GCA_003788885.1
D084	JPNE01000002	Chlamydia trachomatis SC110	Chlamydia trachomatis	SC110_sc110	1042376	5	907	GCA_003788895.1
D085	JPNC01000001	Chlamydia trachomatis SC98	Chlamydia trachomatis	SC98_sc98	1042547	1	908	GCA_003788915.1
D086	CP033059	Chlamydia psittaci Ful127	Chlamydia psittaci	Ful127	1171317	1	976	GCA_003999235.1
D087	CP035484	Chlamydia trachomatis tet9	Chlamydia trachomatis	tet9	1054567	1	914	GCA_004135145.1
D088	LN554883	Chlamydophila abortus 1H	Chlamydia abortus	1H	1144467	1	972	GCA_900002505.1
D090	FPMI01000001	Chlamydia abortus C11_98	Chlamydia abortus	C11_98	1164366	9	986	GCA_900118495.1
D091	FQSY01000001	Chlamydia abortus 10DC87	Chlamydia abortus	10DC87	1157320	3	981	GCA_900118505.1
D092	FPKZ01000001	Chlamydia abortus C1_98	Chlamydia abortus	C1_98	1158163	3	982	GCA_900118545.1
D093	FPIO01000001	Chlamydophila abortus S95/3	Chlamydia abortus	S95/3	1141529	3	978	GCA_900118615.1
D094	FPMG01000001	Chlamydia abortus 99DC2	Chlamydia abortus	99DC2	1157789	2	980	GCA_900118625.1
D095	FPLU01000001	Chlamydia abortus 99DC1	Chlamydia abortus	99DC1	1166571	7	985	GCA_900118635.1
D096	FPLV01000001	Chlamydia abortus C15_98	Chlamydia abortus	C15_98	1158405	4	984	GCA_900118675.1
D097	FPIN01000001	Chlamydophila abortus A-58	Chlamydia abortus	A-58	1140722	7	976	GCA_900118685.1
D098	FPLX01000001	Chlamydia abortus C21_98	Chlamydia abortus	C21_98	1157771	3	977	GCA_900118695.1
D099	FPLW01000001	Chlamydia abortus 10DC86	Chlamydia abortus	10DC86	1157206	2	978	GCA_900118735.1
D100	FPMF01000001	Chlamydia abortus C23_98	Chlamydia abortus	C23_98	1162913	5	986	GCA_900118745.1
D101	FPLY01000001	Chlamydia abortus 10DC85	Chlamydia abortus	10DC85	1166557	8	983	GCA_900118775.1
D102	FQSX01000001	Chlamydia abortus 10DC89	Chlamydia abortus	10DC89	1157185	3	983	GCA_900118805.1
D103	FPMD01000001	Chlamydia abortus C13_98	Chlamydia abortus	C13_98	1158545	3	983	GCA_900118815.1
D104	FQTB01000001	Chlamydia abortus 03DC34	Chlamydia abortus	03DC34	1141343	1	974	GCA_900118845.1
D105	FPMB01000001	Chlamydia abortus C18_98	Chlamydia abortus	C18_98	1161363	4	985	GCA_900118875.1
D106	FPMC01000001	Chlamydia abortus 10DC82	Chlamydia abortus	10DC82	1157725	2	982	GCA_900118885.1
D107	FQSZ01000001	Chlamydia abortus S3_3	Chlamydia abortus	S3_3	1153917	5	986	GCA_900118895.1
W001	NC_014225	Waddlia chondrophila WSU 86-1044	Waddlia chondrophila	WSU 86-1044	2116312	1	1839	GCA_000092785.1
