# Supplementary material for: Chlamydia pan-genomic analysis reveals balance between host adaptation and selective pressure to genome reduction
Source: BMC Genomics. 2019 Sep 12;20:710. doi: 10.1186/s12864-019-6059-5 (PMC6740158; doi:10.1186/s12864-019-6059-5)
Supplement: Supplementary file 2 — Summary of orthologous groups (OGs) for 227 genomes of genus Chlamydia. (CSV 362 kb) [file 12864_2019_6059_MOESM2_ESM.csv]

Supplementary Table 2. Summary of orthologous groups (OGs) for 227 genomes of genus Chlamydia.
Columns:
group_id: internal OG ID;
type: �core� if present in all genomes, �periphery� if present in some but not all genomes, �cloud� if present in a single genome;
group_size: number of genes in OG (could be multiple per genome due to paralogous OGs);
distribution: number of genomes with OG;
length: median protein length in OG (in amino acids);
all_hypothetical: �yes� if all genes in OG are annotated as hypothetical proteins
product: the most frequent annotation of genes in the OG;
prod_distr: actual distribution of gene annotations in the OG;
GO: all Gene Ontology (GO) terms assigned to genes in the OG;
EC: all Enzyme Commission (EC) numbers assigned to genes in the OG;
Pfam: all Pfam-A domains present in any of genes in OG.
group_id	type	group_size	distribution	length	all_hypothetical	product	prod_distr	with_frameshift	GO	EC	Pfam
OG1	periphery	508	82	849	no	outer membrane protein 5	{'outer membrane protein 5': 364, 'polymorphic outer membrane protein G family': 89, 'outer membrane protein 10': 14, 'Polymorphic Outer Membrane Protein G Family': 14, 'outer membrane protein 6': 14, 'Polymorphic outer membrane protein G family protein/autotransporter': 12, 'Polymorphic Outer Membrane Protein G/I Family': 1}	125			PF02415.17;PF07548.11;PF03797.19;PF04616.14;PF11606.8;PF10644.9;PF03968.14;PF02457.16;PF12505.8;PF00493.23;PF05741.13;PF00608.17;PF16252.5;PF06030.12;PF00648.21
OG10	core	230	227	398	no	Aromatic amino acid transport protein	{'Aromatic amino acid transport protein': 191, 'Tyrosine-specific transport protein': 32, 'Tyrosine Transport': 7}	4			PF01490.18;PF03222.13;PF12400.8
OG100	core	227	227	386	no	Succinyl-CoA ligase [ADP-forming] beta chain (EC 6.2.1.5)	{'Succinyl-CoA ligase [ADP-forming] beta chain (EC 6.2.1.5)': 227}	0	GO:0004775	6.2.1.5	PF00549.19;PF08442.10;PF01071.19;PF13549.6;PF02222.22;PF13989.6
OG1005	periphery	74	12	769	yes	hypothetical protein	{'FIG00493872: hypothetical protein': 42, 'hypothetical protein': 14, 'FIG00494407: hypothetical protein': 11, 'FIG00494156: hypothetical protein': 7}	38			PF06476.12;PF09321.10;PF06233.12;PF13257.6;PF06009.12;PF11652.8;PF17407.2;PF18517.1;PF02609.16;PF18052.1;PF01256.17;PF11414.8;PF04136.15;PF04740.12;PF03207.13;PF07624.11
OG1006	periphery	72	72	394	no	Glutamate synthase [NADPH] large chain (EC 1.4.1.13)	{'Glutamate synthase [NADPH] large chain (EC 1.4.1.13)': 53, 'Inclusion membrane protein A': 13, 'Conserved domain protein': 3, 'Inclusion membrane protein A # IncA': 2, 'similarity to CT036': 1}	2	GO:0004355	1.4.1.13	PF01335.21;PF16492.5;PF00236.18;PF09835.9;PF02790.15
OG1007	periphery	71	71	151	no	hypothetical protein	{'FIG00494341: hypothetical protein': 68, 'Conserved domain protein': 2, 'hypothetical protein': 1}	0			PF01528.16;PF07332.11;PF11139.8;PF09972.9
OG1009	periphery	70	70	467	no	sperm tail-specific-like protein	{'sperm tail-specific-like protein': 67, 'hypothetical protein': 3}	0			PF04103.15
OG101	core	227	227	291	no	Succinyl-CoA ligase [ADP-forming] alpha chain (EC 6.2.1.5)	{'Succinyl-CoA ligase [ADP-forming] alpha chain (EC 6.2.1.5)': 227}	1	GO:0004775	6.2.1.5	PF13607.6;PF00549.19;PF02629.19;PF13380.6;PF01408.22
OG1010	periphery	70	70	1012	no	hypothetical protein	{'FIG00494521: hypothetical protein': 54, 'DNA double-strand break repair Rad50 ATPase': 12, 'Myosin heavy chain': 1, 'Chromosome partition protein smc': 1, 'Exonuclease SbcC': 1, 'similarity to CHLPS IncA': 1}	1	GO:0005694;GO:0005524;GO:0005515;GO:0051276		PF07332.11;PF10473.9;PF07926.12;PF08647.11;PF08317.11;PF16857.5;PF14282.6;PF06156.13;PF04977.15;PF06818.15;PF13870.6;PF14829.6;PF12329.8;PF15905.5;PF10084.9;PF00275.20;PF04136.15
OG1011	periphery	70	70	433	yes	hypothetical protein	{'FIG00494114: hypothetical protein': 35, 'FIG00493938: hypothetical protein': 30, 'hypothetical protein': 5}	3			PF07146.11;PF06371.13;PF13066.6;PF09111.10;PF17685.1;PF06570.11;PF01899.16
OG1012	periphery	70	70	274	no	hypothetical protein	{'FIG00493953: hypothetical protein': 49, 'putative outer membrane protein': 20, 'FIG00494150: hypothetical protein': 1}	16			PF11019.8;PF12367.8
OG1013	periphery	70	70	698	no	hypothetical protein	{'FIG00494224: hypothetical protein': 64, 'Membrane protein containing HD superfamily hydrolase domain, YQFF ortholog': 6}	14			PF18019.1;PF08668.12;PF01966.22;PF07698.11;PF04005.12
OG1014	periphery	72	72	148	no	putative cytotoxin	{'putative cytotoxin': 72}	4
OG1015	periphery	69	69	567	yes	hypothetical protein	{'FIG00494556: hypothetical protein': 55, 'hypothetical protein': 11, 'CT105 hypothetical protein': 2, 'FIG00494420: hypothetical protein': 1}	0			PF10506.9
OG1016	periphery	69	69	267	no	ABC transporter, periplasmic substrate-binding protein, putative	{'ABC transporter, periplasmic substrate-binding protein, putative': 69}	0			PF08429.11;PF02470.20;PF02699.15;PF10073.9;PF06103.11;PF04085.14;PF01775.17;PF09074.10
OG1017	periphery	69	69	258	no	Methionine ABC transporter ATP-binding protein	{'Methionine ABC transporter ATP-binding protein': 69}	0	GO:0016887;GO:0005524		PF05729.12;PF13304.6;PF02463.19;PF13401.6;PF13191.6;PF13555.6;PF00005.27;PF03193.16;PF01637.18;PF01580.18
OG1018	periphery	69	69	261	no	ABC transporter, permease protein, putative	{'ABC transporter, permease protein, putative': 69}	5			PF02405.16;PF03229.13;PF02391.17
OG102	core	227	227	974	no	Metalloprotease, insulinase family	{'Metalloprotease, insulinase family': 226, 'Predicted insulinase-like Zn-dependent peptidase DVU0941': 1}	1			PF08367.11;PF00675.20;PF05193.21;PF10444.9;PF18257.1;PF04356.12;PF14966.6;PF09280.11
OG1020	periphery	65	65	54	yes	hypothetical protein	{'FIG00493256: hypothetical protein': 64, 'hypothetical protein': 1}	0
OG1021	periphery	68	68	51	yes	hypothetical protein	{'hypothetical protein': 53, 'FIG00493479: hypothetical protein': 15}	1			PF01146.17
OG1022	periphery	67	67	732	yes	hypothetical protein	{'FIG00493902: hypothetical protein': 53, 'FIG00494420: hypothetical protein': 11, 'hypothetical protein': 3}	14			PF09851.9;PF08469.10;PF04019.12
OG1023	periphery	64	64	58	yes	hypothetical protein	{'FIG00493206: hypothetical protein': 63, 'hypothetical protein': 1}	0
OG1025	periphery	69	69	62	yes	hypothetical protein	{'FIG00493194: hypothetical protein': 69}	0
OG1026	periphery	67	67	53	yes	hypothetical protein	{'FIG00493318: hypothetical protein': 67}	0
OG1027	periphery	66	66	279	no	Short-chain dehydrogenase/reductase SDR	{'Short-chain dehydrogenase/reductase SDR': 66}	1			PF00106.25;PF01370.21;PF13561.6;PF13460.6;PF08659.10;PF08643.10;PF16363.5;PF04321.17;PF02495.17
OG1028	periphery	66	66	575	yes	hypothetical protein	{'FIG00494438: hypothetical protein': 66}	6			PF05095.12
OG1029	periphery	63	63	283	yes	hypothetical protein	{'FIG00493124: hypothetical protein': 62, 'hypothetical protein': 1}	1			PF07145.15;PF13091.6
OG103	core	227	227	416	no	DNA recombination protein RmuC	{'DNA recombination protein RmuC': 227}	3			PF02646.16;PF09726.9;PF14479.6;PF06103.11;PF04356.12;PF16477.5;PF12296.8;PF03037.16;PF06295.12;PF14372.6;PF07195.12;PF12889.7;PF01348.21;PF09903.9;PF12933.7;PF16566.5;PF03851.14;PF01434.18;PF10720.9;PF07730.13;PF07072.11;PF06248.13;PF05929.11;PF10112.9;PF04157.16
OG1030	periphery	64	64	51	yes	hypothetical protein	{'FIG00493345: hypothetical protein': 64}	0
OG1032	periphery	64	64	259	yes	hypothetical protein	{'FIG00494319: hypothetical protein': 52, 'hypothetical protein': 12}	26			PF03621.13
OG1034	periphery	60	60	56	yes	hypothetical protein	{'hypothetical protein': 60}	0
OG1035	periphery	62	62	87.5	yes	hypothetical protein	{'FIG00494351: hypothetical protein': 56, 'hypothetical protein': 6}	0			PF09972.9;PF03478.18;PF07332.11;PF14012.6;PF03600.16;PF16015.5;PF07123.12
OG1036	periphery	60	60	86	yes	hypothetical protein	{'FIG00493861: hypothetical protein': 58, 'hypothetical protein': 1, 'CT490 hypothetical protein': 1}	0			PF08285.11
OG1037	periphery	60	60	53	yes	hypothetical protein	{'hypothetical protein': 60}	44
OG1038	periphery	60	59	377	yes	hypothetical protein	{'FIG00494596: hypothetical protein': 54, 'hypothetical protein': 6}	1			PF04973.12
OG1039	periphery	60	60	105	no	hypothetical protein	{'FIG00494571: hypothetical protein': 55, 'Conserved domain protein': 3, 'hypothetical protein': 2}	0			PF07332.11;PF16085.5;PF15860.5;PF05915.12;PF15099.6;PF08006.11;PF05512.11
OG104	core	227	227	263	no	CDP-diacylglycerol--serine O-phosphatidyltransferase (EC 2.7.8.8)	{'CDP-diacylglycerol--serine O-phosphatidyltransferase (EC 2.7.8.8)': 227}	0	GO:0003882	2.7.8.8	PF01066.21;PF00822.20
OG1040	periphery	59	59	442	yes	hypothetical protein	{'FIG00494222: hypothetical protein': 57, 'hypothetical protein': 2}	1			PF18091.1
OG1041	periphery	59	59	501	yes	hypothetical protein	{'FIG00494241: hypothetical protein': 55, 'hypothetical protein': 4}	0			PF14680.6;PF07450.11;PF12205.8
OG1042	periphery	60	60	160	yes	hypothetical protein	{'hypothetical protein': 60}	0			PF11589.8;PF04888.12;PF02397.16;PF04842.12;PF08592.11;PF07069.11
OG1043	periphery	59	59	673	yes	hypothetical protein	{'FIG01277657: hypothetical protein': 55, 'hypothetical protein': 4}	0			PF10279.9;PF09537.10;PF14226.6;PF12482.8
OG1045	periphery	59	59	366	yes	hypothetical protein	{'FIG00494349: hypothetical protein': 55, 'hypothetical protein': 4}	1			PF05915.12;PF10359.9;PF05622.12;PF03729.13;PF05648.14;PF15038.6;PF16454.5;PF05266.14;PF01544.18;PF11239.8;PF02996.17;PF12718.7;PF07111.12;PF12325.8;PF16331.5;PF01409.20;PF07195.12;PF08639.10
OG1046	periphery	59	59	380	no	Inclusion membrane protein A	{'Inclusion membrane protein A': 59}	1			PF08653.10;PF08317.11;PF12325.8;PF06160.12;PF09728.9;PF00170.21;PF17098.5;PF04632.12;PF07303.13;PF09969.9;PF14584.6;PF17675.1;PF13166.6;PF13851.6;PF10046.9;PF16471.5;PF04108.12;PF18169.1;PF08647.11;PF12718.7;PF01544.18;PF15136.6;PF08651.10;PF06005.12;PF16523.5;PF10392.9;PF02403.22;PF08702.10;PF04375.14;PF11932.8;PF06818.15;PF15934.5;PF09403.10;PF16888.5;PF10473.9;PF14662.6;PF08581.10;PF06398.11;P…
OG1047	periphery	59	59	107	yes	hypothetical protein	{'FIG00494480: hypothetical protein': 52, 'hypothetical protein': 7}	0			PF17628.2;PF02444.16;PF03741.16;PF11990.8;PF07331.11;PF05569.11;PF09972.9;PF17240.2;PF00335.20
OG1048	periphery	59	58	940	yes	hypothetical protein	{'FIG00494085: hypothetical protein': 52, 'hypothetical protein': 7}	3			PF07560.11;PF07579.11;PF12536.8;PF00213.18
OG1049	periphery	58	58	461	yes	hypothetical protein	{'FIG00493843: hypothetical protein': 56, 'hypothetical protein': 2}	1			PF05662.14
OG105	core	227	227	59	yes	hypothetical protein	{'FIG00493254: hypothetical protein': 143, 'FIG00494470: hypothetical protein': 69, 'hypothetical protein': 15}	1
OG1050	periphery	58	58	137	yes	hypothetical protein	{'FIG00494325: hypothetical protein': 55, 'hypothetical protein': 3}	0
OG1051	periphery	58	58	135	yes	hypothetical protein	{'FIG00494616: hypothetical protein': 55, 'hypothetical protein': 3}	0			PF03124.14;PF03818.13
OG1052	periphery	58	58	96	no	hypothetical protein	{'hypothetical protein': 55, 'FIG00494491: hypothetical protein': 2, 'Conserved domain protein': 1}	0			PF15281.6;PF10003.9;PF05210.13
OG1053	periphery	58	58	223	yes	hypothetical protein	{'FIG00494547: hypothetical protein': 57, 'hypothetical protein': 1}	1			PF00873.19;PF12698.7;PF14283.6;PF07034.11;PF02706.15;PF05399.11;PF08496.10;PF15761.5;PF07332.11;PF00003.22;PF10599.9;PF13126.6;PF15763.5
OG1054	periphery	58	58	56	yes	hypothetical protein	{'FIG00494117: hypothetical protein': 54, 'hypothetical protein': 4}	1			PF01769.16;PF01146.17;PF07856.12;PF05255.11;PF13727.6;PF15038.6;PF08006.11;PF01027.20
OG1055	periphery	57	56	321	yes	hypothetical protein	{'FIG00493889: hypothetical protein': 51, 'hypothetical protein': 6}	4			PF11974.8;PF09972.9;PF13047.6;PF03112.14;PF17555.2;PF07332.11
OG1056	periphery	57	57	323	no	hypothetical protein	{'FIG00494588: hypothetical protein': 52, 'Inclusion membrane protein A # IncA': 5}	13			PF08006.11;PF07895.11
OG1057	periphery	57	57	416	yes	hypothetical protein	{'FIG00494498: hypothetical protein': 53, 'hypothetical protein': 4}	8			PF07146.11;PF10112.9
OG1058	periphery	57	57	186	yes	hypothetical protein	{'FIG00494370: hypothetical protein': 56, 'hypothetical protein': 1}	3			PF09787.9;PF17665.1;PF04932.15;PF04143.14;PF10011.9;PF05769.11;PF17931.1;PF03137.20;PF13903.6;PF07332.11;PF04246.12;PF18595.1;PF03600.16
OG1059	periphery	56	56	149	yes	hypothetical protein	{'FIG00494273: hypothetical protein': 55, 'hypothetical protein': 1}	0			PF08494.11;PF10341.9;PF06643.11
OG106	core	227	227	346	no	Ribonucleotide reductase of class Ia (aerobic), beta subunit (EC 1.17.4.1)	{'Ribonucleotide reductase of class Ia (aerobic), beta subunit (EC 1.17.4.1)': 227}	0	GO:0004748	1.17.4.1	PF00268.21;PF02915.17;PF13273.6
OG1060	periphery	56	56	212	no	Thiamin-phosphate pyrophosphorylase (EC 2.5.1.3)	{'Thiamin-phosphate pyrophosphorylase (EC 2.5.1.3)': 56}	0	GO:0004789	2.5.1.3	PF02581.17;PF04481.12;PF03437.15
OG1061	periphery	56	56	867	no	hypothetical protein	{'FIG00493986: hypothetical protein': 44, 'Polymorphic outer membrane protein': 7, 'Polymorphic outer membrane protein G family protein/autotransporter': 3, 'polymorphic outer membrane protein': 2}	45			PF07548.11;PF03797.19;PF02415.17
OG1062	periphery	56	56	393	yes	hypothetical protein	{'FIG00494440: hypothetical protein': 51, 'hypothetical protein': 5}	4			PF17627.2
OG1063	periphery	56	56	224.5	yes	hypothetical protein	{'FIG00494302: hypothetical protein': 55, 'hypothetical protein': 1}	28			PF03641.14;PF02481.15;PF18306.1;PF18185.1
OG1064	periphery	56	56	306	yes	hypothetical protein	{'hypothetical protein': 56}	25			PF04890.13;PF11189.8
OG1066	periphery	55	55	154	yes	hypothetical protein	{'FIG00494177: hypothetical protein': 53, 'hypothetical protein': 2}	0			PF11770.8;PF13803.6
OG1067	periphery	55	55	262	no	Hydroxyethylthiazole kinase (EC 2.7.1.50)	{'Hydroxyethylthiazole kinase (EC 2.7.1.50)': 55}	2	GO:0004417	2.7.1.50	PF01256.17;PF04472.12;PF08543.12;PF02110.15;PF08753.11;PF00294.24
OG1068	periphery	55	55	87	yes	hypothetical protein	{'hypothetical protein': 52, 'FIG00494282: hypothetical protein': 3}	0			PF08427.10;PF11554.8;PF01025.19;PF14637.6;PF08203.11;PF17782.1;PF06025.12;PF17190.4
OG1069	periphery	55	55	357	no	polymorphic outer membrane protein E/F family protein, putative	{'polymorphic outer membrane protein E/F family protein, putative': 55}	0			PF03797.19;PF18059.1
OG107	core	227	227	193	no	putative rRNA methylase	{'putative rRNA methylase': 115, 'SAM-dependent methyltransferase, MraW methylase family (EC 2.1.1.-)': 112}	26			PF06962.12;PF01209.18;PF05175.14;PF03848.14;PF08241.12;PF01795.19;PF13847.6;PF04445.13;PF08704.10;PF13649.6;PF01135.19;PF01189.17;PF06325.13;PF01728.19;PF03853.15;PF00107.26;PF13489.6;PF13679.6;PF06546.11;PF02475.16;PF18663.1
OG1070	periphery	55	55	152	yes	hypothetical protein	{'FIG00493916: hypothetical protein': 55}	0			PF14159.6;PF14570.6;PF02076.15
OG1071	periphery	55	55	132	yes	hypothetical protein	{'FIG00493916: hypothetical protein': 49, 'hypothetical protein': 6}	0			PF07884.14;PF13273.6;PF00654.20
OG1072	periphery	55	55	121	yes	hypothetical protein	{'FIG00494198: hypothetical protein': 55}	0			PF08592.11;PF00487.24;PF09972.9;PF12304.8;PF13440.6;PF07690.16;PF03773.13;PF07332.11
OG1073	periphery	55	55	373	no	hypothetical protein	{'FIG00494399: hypothetical protein': 52, 'Inclusion membrane protein A # IncA': 3}	28			PF03617.13
OG1074	periphery	55	55	86	yes	hypothetical protein	{'FIG00494669: hypothetical protein': 50, 'hypothetical protein': 5}	4			PF17534.2;PF00122.20;PF08913.10;PF00528.22;PF14584.6;PF17622.2;PF14776.6
OG1075	periphery	55	55	92	yes	hypothetical protein	{'FIG01261637: hypothetical protein': 30, 'hypothetical protein': 25}	0			PF07042.11;PF00335.20;PF11151.8;PF02422.16;PF11833.8;PF13903.6;PF14851.6;PF14242.6
OG1076	periphery	55	55	366	yes	hypothetical protein	{'FIG00494106: hypothetical protein': 55}	0			PF08317.11;PF05531.12;PF07889.12;PF08028.11;PF16716.5;PF07787.12;PF05335.13;PF08702.10;PF06168.11;PF05745.11;PF06785.11;PF14362.6;PF04123.13;PF04513.12;PF06157.11;PF13870.6;PF04632.12;PF02050.16;PF14915.6;PF13166.6;PF00261.20;PF17316.2;PF16515.5;PF02970.16;PF18595.1;PF06818.15;PF05911.11;PF15905.5;PF11236.8;PF09972.9;PF07332.11;PF01637.18;PF05010.14;PF13755.6;PF16013.5;PF00420.24;PF09787.9;PF1561…
OG1077	periphery	55	55	548	yes	hypothetical protein	{'FIG00493819: hypothetical protein': 43, 'hypothetical protein': 12}	29			PF04890.13;PF18584.1;PF15911.5;PF05932.13;PF11490.8;PF03448.17;PF13774.6
OG1078	periphery	55	55	66	yes	hypothetical protein	{'FIG00494392: hypothetical protein': 54, 'hypothetical protein': 1}	0			PF10036.9
OG1079	periphery	55	55	363	yes	hypothetical protein	{'FIG00494513: hypothetical protein': 41, 'hypothetical protein': 14}	48			PF04791.16;PF12304.8;PF16326.5;PF17383.2;PF06622.11;PF13863.6;PF09073.10;PF01814.23;PF08614.11;PF05761.14;PF07061.11;PF06818.15;PF10138.9;PF04859.12;PF08317.11;PF08463.10;PF16808.5;PF04977.15;PF12718.7;PF09311.11;PF12325.8;PF04932.15;PF08702.10;PF03600.16;PF00170.21;PF12777.7;PF05557.13;PF04728.13;PF08645.11;PF00335.20;PF01017.20;PF08954.11;PF16331.5;PF16888.5
OG108	core	227	227	291	no	UDP-N-acetylenolpyruvoylglucosamine reductase (EC 1.1.1.158)	{'UDP-N-acetylenolpyruvoylglucosamine reductase (EC 1.1.1.158)': 226, 'UDP-N-acetylenolpyruvoylglucosamine reductase (EC 1.3.1.98)': 1}	0	GO:0008762	1.1.1.158;1.3.1.98	PF02873.16;PF01565.23;PF05611.11;PF16487.5;PF02521.14
OG1080	periphery	55	55	461	no	hypothetical protein	{'FIG00494414: hypothetical protein': 50, 'Chromosome partition protein smc': 4, 'Myosin heavy chain': 1}	5	GO:0005694;GO:0005524;GO:0005515;GO:0051276		PF04791.16;PF07889.12;PF10473.9;PF06818.15;PF11932.8;PF13870.6;PF08967.10;PF13851.6;PF06785.11;PF08317.11;PF05622.12;PF15905.5;PF00038.21;PF06810.11;PF08702.10;PF08614.11;PF13166.6;PF00261.20;PF14662.6;PF11559.8;PF12718.7;PF17675.1;PF14915.6;PF02183.18;PF08285.11;PF06156.13;PF15960.5;PF08647.11;PF05557.13;PF10205.9;PF04546.13;PF07888.11;PF16326.5;PF06005.12;PF02403.22;PF14282.6;PF07195.12;PF09787…
OG1081	periphery	57	57	65	yes	hypothetical protein	{'FIG00493607: hypothetical protein': 57}	0
OG1082	periphery	54	54	552	yes	hypothetical protein	{'FIG00494409: hypothetical protein': 50, 'hypothetical protein': 4}	30			PF07146.11
OG1083	periphery	54	54	70.5	yes	hypothetical protein	{'FIG00494539: hypothetical protein': 53, 'hypothetical protein': 1}	0			PF11026.8;PF02439.15
OG1084	periphery	54	54	255	yes	hypothetical protein	{'FIG00494427: hypothetical protein': 54}	0			PF01442.18;PF12732.7;PF09731.9;PF02912.18
OG1085	periphery	55	55	476	yes	hypothetical protein	{'FIG00494594: hypothetical protein': 48, 'hypothetical protein': 7}	25			PF03925.13;PF04890.13
OG1086	periphery	54	54	52	yes	hypothetical protein	{'FIG00494583: hypothetical protein': 54}	0
OG1087	periphery	54	54	417	yes	hypothetical protein	{'hypothetical protein': 29, 'FIG00494498: hypothetical protein': 25}	27			PF07146.11;PF01943.17;PF14668.6;PF14959.6;PF12811.7;PF12515.8
OG1088	periphery	54	54	489	yes	hypothetical protein	{'FIG00494649: hypothetical protein': 53, 'hypothetical protein': 1}	0
OG1089	periphery	54	54	187	yes	hypothetical protein	{'FIG00494695: hypothetical protein': 52, 'hypothetical protein': 2}	5			PF17594.2;PF12210.8;PF18160.1;PF09744.9;PF05667.11;PF08581.10;PF04791.16;PF08006.11;PF06785.11;PF06398.11;PF08647.11;PF08702.10;PF08317.11;PF07926.12;PF06103.11;PF07332.11;PF18593.1;PF16716.5;PF03938.14;PF17078.5;PF03961.13;PF01616.16;PF04977.15;PF17627.2;PF12329.8;PF05837.12;PF14387.6;PF14929.6;PF00335.20;PF04317.12;PF06005.12;PF13870.6;PF15619.6;PF14584.6;PF13166.6;PF07851.13;PF07361.11;PF13903…
OG109	core	227	227	168	no	Transcription termination protein NusB	{'Transcription termination protein NusB': 227}	0	GO:0003723		PF01029.18;PF11952.8;PF09388.10;PF09185.10;PF00632.25
OG1090	periphery	54	54	475	yes	hypothetical protein	{'hypothetical protein': 28, 'FIG00493833: hypothetical protein': 25, 'FIG00494016: hypothetical protein': 1}	6			PF04375.14;PF12392.8;PF11155.8;PF10374.9;PF04791.16;PF05542.11;PF10158.9;PF03586.13
OG1091	periphery	54	54	88	yes	hypothetical protein	{'FIG00494175: hypothetical protein': 54}	0			PF06149.12;PF11023.8;PF07332.11;PF16311.5;PF09972.9;PF00864.19;PF03239.14;PF04956.13;PF07695.11;PF04109.16;PF03866.13;PF11239.8;PF18181.1
OG1092	periphery	53	53	266	yes	hypothetical protein	{'FIG00494054: hypothetical protein': 52, 'hypothetical protein': 1}	27			PF00558.19;PF08154.12;PF14864.6;PF16720.5
OG1093	periphery	53	53	54	yes	hypothetical protein	{'FIG00494532: hypothetical protein': 53}	0			PF07199.11
OG1095	periphery	53	53	143	yes	hypothetical protein	{'FIG00493916: hypothetical protein': 29, 'hypothetical protein': 24}	0			PF07884.14;PF03662.14
OG1096	periphery	53	53	522	yes	hypothetical protein	{'FIG00494277: hypothetical protein': 46, 'hypothetical protein': 7}	16			PF07146.11;PF04890.13;PF11527.8
OG1097	periphery	53	53	355	no	alpha-rhamnosidase-like protein	{'alpha-rhamnosidase-like protein': 53}	9			PF02012.20;PF13088.6;PF15892.5;PF04616.14
OG1098	periphery	53	53	415	no	hypothetical protein	{'FIG00494016: hypothetical protein': 31, 'FIG00494414: hypothetical protein': 15, 'DNA double-strand break repair Rad50 ATPase': 4, 'hypothetical protein': 3}	0			PF12795.7;PF07926.12;PF02050.16;PF07888.11;PF05440.12;PF05531.12;PF04508.12;PF05103.13;PF04932.15;PF01284.23;PF07761.12;PF15619.6;PF05043.13;PF05557.13;PF16046.5;PF06785.11;PF10473.9;PF16808.5;PF08702.10;PF06271.12;PF11130.8;PF14077.6;PF04728.13;PF15294.6;PF00335.20;PF15038.6
OG1099	periphery	53	53	342	yes	hypothetical protein	{'FIG00494426: hypothetical protein': 53}	0			PF12304.8;PF02086.15;PF13567.6;PF17396.2;PF00335.20;PF16785.5;PF05587.13;PF03162.13
OG11	core	228	227	141	yes	hypothetical protein	{'FIG00494138: hypothetical protein': 226, 'hypothetical protein': 2}	26			PF07210.12;PF05081.12
OG110	core	227	227	175	no	Translation initiation factor 3	{'Translation initiation factor 3': 227}	14	GO:0006413;GO:0003743		PF05198.16;PF00707.22;PF14877.6
OG1100	periphery	53	53	424	yes	hypothetical protein	{'FIG00494610: hypothetical protein': 53}	0			PF16045.5;PF07560.11;PF07579.11;PF05253.12;PF07645.15;PF10445.9;PF01594.16
OG1101	periphery	53	53	115	yes	hypothetical protein	{'FIG00494223: hypothetical protein': 52, 'hypothetical protein': 1}	1			PF13903.6;PF04123.13;PF17627.2;PF09643.10;PF12650.7;PF06570.11;PF11239.8;PF01770.18
OG1104	periphery	52	52	54	yes	hypothetical protein	{'FIG00494308: hypothetical protein': 52}	0			PF14263.6
OG1108	periphery	52	52	154	yes	hypothetical protein	{'FIG00494565: hypothetical protein': 52}	2			PF08443.11
OG111	core	227	227	239	no	Lipopolysaccharide ABC transporter, ATP-binding protein LptB	{'Lipopolysaccharide ABC transporter, ATP-binding protein LptB': 227}	0			PF13173.6;PF02463.19;PF04310.12;PF13304.6;PF13558.6;PF00005.27;PF13476.6;PF13555.6;PF02702.17;PF07728.14
OG1110	periphery	52	52	56	yes	hypothetical protein	{'FIG00494631: hypothetical protein': 51, 'hypothetical protein': 1}	0
OG1111	periphery	50	50	58	yes	hypothetical protein	{'hypothetical protein': 37, 'FIG00494277: hypothetical protein': 13}	1			PF04890.13;PF02009.16
OG1112	periphery	52	52	163	no	histone H1-like protein Hc2	{'histone H1-like protein Hc2': 50, 'Proteophosphoglycan': 2}	0			PF05293.11
OG1113	periphery	51	51	53	yes	hypothetical protein	{'FIG00493758: hypothetical protein': 51}	0
OG1114	periphery	51	51	457	no	hypothetical protein	{'FIG00494044: hypothetical protein': 48, 'Adenosine deaminase (EC 3.5.4.4)': 3}	3	GO:0004000	3.5.4.4	PF00962.22;PF18634.1;PF04494.15;PF16419.5;PF13320.6;PF17153.4
OG1115	periphery	51	51	512	no	GMP synthase [glutamine-hydrolyzing] (EC 6.3.5.2)	{'GMP synthase [glutamine-hydrolyzing] (EC 6.3.5.2)': 33, 'GMP synthase': 13, 'GMP synthase [glutamine-hydrolyzing], amidotransferase subunit (EC 6.3.5.2) / GMP synthase [glutamine-hydrolyzing], ATP pyrophosphatase subunit (EC 6.3.5.2)': 5}	0	GO:0003922	6.3.5.2	PF01174.19;PF00117.28;PF03054.16;PF00958.22;PF00764.19;PF01171.20;PF02568.14;PF07722.13;PF01507.19;PF02540.17;PF06508.13;PF00733.21
OG1117	periphery	50	50	51	yes	hypothetical protein	{'FIG00494589: hypothetical protein': 50}	0
OG1118	periphery	51	51	98	no	Cell division protein YlmG/Ycf19 (putative), YggT family	{'Cell division protein YlmG/Ycf19 (putative), YggT family': 50, 'Cell division integral membrane protein, YggT and half-length relatives': 1}	2			PF02325.17
OG1119	periphery	49	38	448	no	Phospholipase D endonuclease superfamily	{'Phospholipase D endonuclease superfamily': 47, 'Phospholipase D Endonuclease Superfamily': 1, 'hypothetical protein': 1}	0			PF00318.20;PF13091.6;PF11495.8;PF13090.6;PF07894.12;PF00614.22;PF07145.15;PF17941.1
OG112	core	227	227	123	no	LSU ribosomal protein L20p	{'LSU ribosomal protein L20p': 227}	0	GO:0003735;GO:0005840;GO:0003723;GO:0006412;GO:0005622		PF00453.18;PF18458.1;PF02955.16
OG1121	periphery	45	45	64	yes	hypothetical protein	{'hypothetical protein': 45}	0
OG1124	periphery	40	40	89	yes	hypothetical protein	{'hypothetical protein': 40}	0
OG1125	periphery	45	26	458	no	Invasin	{'Invasin': 21, 'Fibronectin type III domain protein': 12, 'fibronectin type III domain protein': 5, 'hypothetical protein': 5, 'Transcriptional regulator, TetR family': 1, 'Putative invasin precursor': 1}	0			PF00028.17;PF11924.8;PF09134.10;PF02369.16;PF05345.12;PF01042.21;PF13620.6;PF15072.6;PF05688.11;PF18565.1;PF16841.5;PF13573.6;PF17892.1;PF02909.17;PF00440.23
OG1126	periphery	42	42	208	no	polymorphic outer membrane protein	{'polymorphic outer membrane protein': 38, 'Polymorphic outer membrane protein': 4}	0			PF02415.17;PF13229.6
OG1127	periphery	39	39	86	yes	hypothetical protein	{'FIG00493652: hypothetical protein': 37, 'hypothetical protein': 2}	0
OG113	core	227	227	341	no	Phenylalanyl-tRNA synthetase alpha chain (EC 6.1.1.20)	{'Phenylalanyl-tRNA synthetase alpha chain (EC 6.1.1.20)': 227}	0	GO:0004826	6.1.1.20	PF02912.18;PF00152.20;PF01409.20;PF17759.1;PF00587.25
OG1130	periphery	43	30	93	yes	hypothetical protein	{'hypothetical protein': 43}	0
OG1131	periphery	43	43	55	yes	hypothetical protein	{'hypothetical protein': 43}	0
OG1134	periphery	41	40	458	no	Phospholipase D endonuclease superfamily	{'Phospholipase D endonuclease superfamily': 40, 'hypothetical protein': 1}	0			PF00614.22;PF13091.6;PF17941.1;PF13090.6;PF07894.12;PF07145.15;PF11495.8;PF06087.12;PF02570.15;PF00903.25;PF09565.10
OG1135	periphery	41	41	340	no	Ribose-phosphate pyrophosphokinase (EC 2.7.6.1)	{'Ribose-phosphate pyrophosphokinase (EC 2.7.6.1)': 41}	0	GO:0004749	2.7.6.1	PF14572.6;PF13793.6;PF00156.27;PF15609.6;PF14681.6
OG1136	periphery	36	35	187	yes	hypothetical protein	{'hypothetical protein': 36}	6
OG1137	periphery	41	41	59	yes	hypothetical protein	{'FIG00493174: hypothetical protein': 40, 'hypothetical protein': 1}	0
OG1138	periphery	41	41	41	no	Nucleoside 5-triphosphatase RdgB (dHAPTP, dITP, XTP-specific) (EC 3.6.1.15)	{'Nucleoside 5-triphosphatase RdgB (dHAPTP, dITP, XTP-specific) (EC 3.6.1.15)': 41}	0		3.6.1.15
OG114	core	227	227	658	yes	hypothetical protein	{'FIG00494093: hypothetical protein': 226, 'hypothetical protein': 1}	0			PF01895.19;PF06918.14;PF10300.9;PF12290.8;PF11569.8;PF04451.12;PF18845.1
OG1144	periphery	39	39	66	yes	hypothetical protein	{'hypothetical protein': 39}	0
OG115	core	227	227	366	yes	hypothetical protein	{'FIG00494024: hypothetical protein': 225, 'hypothetical protein': 2}	1			PF03739.14;PF11833.8
OG1150	periphery	34	34	144	yes	hypothetical protein	{'hypothetical protein': 34}	16			PF01238.21
OG1154	periphery	35	24	1146	no	helicase, putative	{'helicase, putative': 33, 'hypothetical protein': 1, 'Putative helicase': 1}	1			PF16203.5;PF13156.6;PF03457.14;PF00176.23;PF12462.8;PF00270.29;PF04851.15;PF00271.31;PF14031.6;PF18766.1;PF04471.12;PF00627.31;PF14106.6;PF02337.17;PF06535.12;PF12450.8;PF18773.1;PF07323.12;PF15609.6;PF16317.5;PF13224.6;PF16468.5;PF12848.7;PF13307.6;PF10380.9;PF16087.5;PF18871.1;PF18834.1;PF03735.14
OG1156	periphery	34	34	126	yes	hypothetical protein	{'FIG00494493: hypothetical protein': 21, 'hypothetical protein': 13}	0			PF00632.25;PF01802.17
OG1158	periphery	29	29	63	no	phosphatidylcholine-hydrolyzing phospholipase D (PLD) family	{'phosphatidylcholine-hydrolyzing phospholipase D (PLD) family': 29}	0
OG1159	periphery	34	34	150	yes	hypothetical protein	{'hypothetical protein': 34}	0
OG116	core	227	227	354	yes	hypothetical protein	{'CT839 hypothetical protein': 226, 'hypothetical protein': 1}	0			PF03739.14;PF14761.6;PF16407.5
OG1160	periphery	33	33	491	no	Phospholipase D Endonuclease Superfamily	{'Phospholipase D Endonuclease Superfamily': 21, 'Phospholipase D endonuclease superfamily': 8, 'phospholipase D family protein': 3, 'hypothetical protein': 1}	0			PF07894.12;PF07646.15;PF13090.6;PF13091.6;PF11495.8;PF00614.22;PF16675.5;PF17621.2
OG1161	periphery	33	33	354	no	PREDICTED: KIAA1205 [Source:RefSeq_peptide;Acc:XP_046305]	{'PREDICTED: KIAA1205 [Source:RefSeq_peptide;Acc:XP_046305]': 32, 'hypothetical protein': 1}	0			PF02902.19
OG1162	periphery	33	33	391	no	Phospholipase D Endonuclease Superfamily	{'Phospholipase D Endonuclease Superfamily': 17, 'Phospholipase D endonuclease superfamily': 12, 'phospholipase D family protein': 3, 'hypothetical protein': 1}	0			PF13090.6;PF11495.8;PF15714.5;PF13091.6;PF00614.22;PF07894.12;PF09565.10
OG1163	periphery	33	33	580	yes	hypothetical protein	{'hypothetical protein': 33}	0			PF08825.10
OG1164	periphery	33	33	329	no	Uracil phosphoribosyltransferase (EC 2.4.2.9)	{'Uracil phosphoribosyltransferase (EC 2.4.2.9)': 33}	0	GO:0004845	2.4.2.9	PF00156.27;PF14681.6;PF13525.6;PF13512.6
OG1165	periphery	32	32	323	yes	hypothetical protein	{'hypothetical protein': 29, 'FIG00493762: hypothetical protein': 3}	0			PF16159.5;PF16574.5;PF15619.6;PF09534.10;PF07332.11;PF05745.11;PF14282.6;PF04791.16;PF04102.12;PF06273.11;PF00918.17;PF06398.11;PF15038.6;PF04508.12;PF04520.13;PF15294.6;PF10498.9
OG1168	periphery	31	31	105	yes	hypothetical protein	{'hypothetical protein': 31}	0			PF09972.9
OG117	core	227	227	321	no	tRNA(Ile)-lysidine synthetase (EC 6.3.4.19)	{'tRNA(Ile)-lysidine synthetase (EC 6.3.4.19)': 227}	2		6.3.4.19	PF03054.16;PF01171.20;PF06508.13;PF02568.14;PF01507.19;PF00471.20;PF17162.4;PF10546.9;PF09808.9;PF01406.19
OG1170	periphery	31	31	442	no	Phospholipase D endonuclease superfamily	{'Phospholipase D endonuclease superfamily': 30, 'FIG00493255: hypothetical protein': 1}	0			PF13091.6;PF07894.12;PF13090.6;PF00614.22;PF11495.8;PF07145.15
OG1173	periphery	26	26	61	yes	hypothetical protein	{'FIG00493574: hypothetical protein': 26}	0			PF06395.11
OG1174	periphery	31	31	59	yes	hypothetical protein	{'hypothetical protein': 31}	0
OG1175	periphery	30	30	75	yes	hypothetical protein	{'hypothetical protein': 30}	0
OG1176	periphery	30	30	609	yes	hypothetical protein	{'hypothetical protein': 30}	0
OG1177	periphery	29	29	57	yes	hypothetical protein	{'hypothetical protein': 29}	0			PF14931.6
OG1178	periphery	28	28	57	yes	hypothetical protein	{'FIG00494425: hypothetical protein': 28}	0
OG118	core	227	227	913	no	Cell division protein FtsH (EC 3.4.24.-)	{'Cell division protein FtsH (EC 3.4.24.-)': 226, 'Cell division protein FtsH': 1}	0			PF13521.6;PF06414.12;PF17862.1;PF05673.13;PF00004.29;PF13191.6;PF05496.12;PF13238.6;PF06068.13;PF13401.6;PF01078.21;PF01434.18;PF07728.14;PF07931.12;PF01695.17;PF12775.7;PF02562.16;PF07724.14;PF01061.24;PF15466.6;PF10023.9;PF03124.14;PF00589.22;PF18333.1
OG1180	periphery	28	28	220	yes	hypothetical protein	{'FIG00494414: hypothetical protein': 28}	0			PF06785.11;PF02183.18;PF02680.14;PF08317.11;PF09547.10;PF03824.16;PF13886.6;PF00038.21;PF02487.17
OG1182	periphery	28	28	105	yes	hypothetical protein	{'hypothetical protein': 27, 'FIG00494556: hypothetical protein': 1}	0
OG1187	periphery	30	30	166	yes	hypothetical protein	{'hypothetical protein': 30}	0			PF02970.16;PF16856.5
OG1189	periphery	30	30	592.5	no	Phospholipase D endonuclease superfamily	{'Phospholipase D endonuclease superfamily': 19, 'Phospholipase D Endonuclease Superfamily': 10, 'hypothetical protein': 1}	0			PF13091.6;PF13090.6;PF10807.8
OG119	core	227	227	695	no	Polyribonucleotide nucleotidyltransferase (EC 2.7.7.8)	{'Polyribonucleotide nucleotidyltransferase (EC 2.7.7.8)': 227}	0	GO:0004654	2.7.7.8	PF00013.29;PF03725.15;PF01138.21;PF07650.17;PF00575.23;PF03726.14;PF14557.6;PF11740.8;PF17278.2;PF02841.14;PF09713.10
OG1190	periphery	30	30	51	yes	hypothetical protein	{'hypothetical protein': 30}	0
OG1192	periphery	30	30	59	yes	hypothetical protein	{'hypothetical protein': 30}	0
OG1194	periphery	30	30	52	yes	hypothetical protein	{'hypothetical protein': 30}	0
OG1195	periphery	29	29	67	yes	hypothetical protein	{'FIG00493394: hypothetical protein': 28, 'hypothetical protein': 1}	0
OG1196	periphery	29	29	53	yes	hypothetical protein	{'hypothetical protein': 29}	0			PF12679.7;PF07019.12
OG1197	periphery	28	28	305	no	DNA double-strand break repair Rad50 ATPase	{'DNA double-strand break repair Rad50 ATPase': 20, 'hypothetical protein': 6, 'similar to Golgin subfamily A member 2 (Cis-Golgi matrix protein GM130)': 2}	0			PF05557.13;PF07926.12;PF08702.10;PF13863.6
OG12	periphery	228	226	457	no	Coproporphyrinogen III oxidase, oxygen-independent (EC 1.3.99.22)	{'Coproporphyrinogen III oxidase, oxygen-independent (EC 1.3.99.22)': 228}	0	GO:0051989	1.3.99.22	PF04055.21;PF06969.16
OG120	core	227	227	89	no	SSU ribosomal protein S15p (S13e)	{'SSU ribosomal protein S15p (S13e)': 227}	0	GO:0003735;GO:0006412;GO:0005840;GO:0005622		PF04778.12;PF00312.22
OG1200	periphery	27	27	82	yes	hypothetical protein	{'hypothetical protein': 27}	0
OG121	core	227	227	162	yes	hypothetical protein	{'FIG00493849: hypothetical protein': 216, 'hypothetical protein': 11}	0			PF06587.11
OG1215	periphery	29	29	85	yes	hypothetical protein	{'hypothetical protein': 29}	0
OG1217	periphery	29	29	52	yes	hypothetical protein	{'hypothetical protein': 29}	0
OG122	core	227	227	163	no	tRNA-specific adenosine-34 deaminase (EC 3.5.4.-)	{'tRNA-specific adenosine-34 deaminase (EC 3.5.4.-)': 226, 'tRNA-specific adenosine-34 deaminase (EC 3.5.4.33)': 1}	3	GO:0016787;GO:0008270	3.5.4.33	PF14439.6;PF18778.1;PF14437.6;PF18772.1;PF00383.23;PF18750.1;PF18785.1;PF08210.11;PF17653.1;PF18771.1;PF18782.1
OG1223	periphery	29	29	54	yes	hypothetical protein	{'hypothetical protein': 29}	0			PF06081.11
OG1224	periphery	28	28	829	no	DNA helicase IV	{'DNA helicase IV': 27, 'DNA helicase IV (EC 3.6.4.12)': 1}	1		3.6.4.12	PF13384.6;PF13542.6;PF12802.7;PF13404.6;PF13936.6;PF13412.6;PF13245.6;PF13361.6;PF13538.6;PF13087.6;PF12840.7;PF00580.21;PF00196.19;PF01047.22;PF13604.6;PF08281.12;PF13086.6;PF01443.18;PF00249.31;PF13518.6;PF14493.6;PF08279.12;PF13921.6;PF03167.19;PF18024.1;PF04545.16;PF06831.14
OG1225	periphery	23	23	50	yes	hypothetical protein	{'hypothetical protein': 23}	0			PF12271.8
OG1227	periphery	27	27	207	yes	hypothetical protein	{'hypothetical protein': 27}	0
OG123	core	227	227	234	yes	hypothetical protein	{'FIG00494161: hypothetical protein': 226, 'hypothetical protein': 1}	0			PF01694.22
OG1232	periphery	28	28	63	yes	hypothetical protein	{'hypothetical protein': 28}	0
OG1235	periphery	27	14	673	yes	hypothetical protein	{'hypothetical protein': 19, 'FIG00494153: hypothetical protein': 8}	12			PF04746.12;PF04763.12
OG1236	periphery	27	27	149	yes	hypothetical protein	{'hypothetical protein': 27}	0			PF09972.9;PF17627.2;PF14575.6
OG1237	periphery	27	26	253	yes	hypothetical protein	{'hypothetical protein': 27}	0
OG124	core	227	227	172	yes	hypothetical protein	{'FIG00494338: hypothetical protein': 226, 'hypothetical protein': 1}	0			PF00513.18;PF05302.11;PF07295.11;PF17003.5;PF11227.8;PF08224.11;PF15960.5;PF10974.8;PF16818.5;PF16067.5;PF05163.12
OG1243	periphery	24	24	52	yes	hypothetical protein	{'hypothetical protein': 24}	0
OG1244	periphery	26	26	50	yes	hypothetical protein	{'hypothetical protein': 26}	0
OG1245	periphery	26	26	54	no	polymorphic outer membrane protein	{'polymorphic outer membrane protein': 26}	0
OG1246	periphery	26	26	140	no	polymorphic outer membrane protein	{'polymorphic outer membrane protein': 26}	0
OG1248	periphery	26	26	54	yes	hypothetical protein	{'FIG00494198: hypothetical protein': 26}	0
OG125	core	227	227	170	yes	hypothetical protein	{'FIG00494357: hypothetical protein': 226, 'hypothetical protein': 1}	0			PF05302.11;PF09177.11;PF09813.9
OG1250	periphery	26	26	76	no	alpha-rhamnosidase-like protein	{'alpha-rhamnosidase-like protein': 26}	0
OG1251	periphery	26	26	63	yes	hypothetical protein	{'hypothetical protein': 26}	0
OG1252	periphery	27	27	53	yes	hypothetical protein	{'hypothetical protein': 27}	0
OG1255	periphery	27	27	76	no	Tyrosine Transport	{'Tyrosine Transport': 27}	0			PF03222.13
OG1257	periphery	26	25	144	yes	hypothetical protein	{'FIG00494565: hypothetical protein': 23, 'hypothetical protein': 3}	0			PF12698.7;PF14235.6
OG1259	periphery	26	26	60	yes	hypothetical protein	{'FIG00494344: hypothetical protein': 25, 'hypothetical protein': 1}	0
OG126	core	227	227	159	yes	hypothetical protein	{'FIG00493952: hypothetical protein': 226, 'hypothetical protein': 1}	0			PF04008.14;PF12718.7;PF05302.11;PF06785.11;PF10137.9;PF12018.8;PF03066.15
OG1260	periphery	21	21	105	no	phosphatidylcholine-hydrolyzing phospholipase D (PLD) family	{'phosphatidylcholine-hydrolyzing phospholipase D (PLD) family': 21}	0
OG1261	periphery	26	26	57	yes	hypothetical protein	{'FIG00493496: hypothetical protein': 26}	0			PF18373.1
OG1262	periphery	25	25	116	no	Nol1/Nop2/Sun family protein	{'Nol1/Nop2/Sun family protein': 25}	0
OG1263	periphery	26	15	378	yes	hypothetical protein	{'FIG00494297: hypothetical protein': 15, 'hypothetical protein': 11}	0			PF17755.1;PF03797.19;PF14250.6;PF06868.11;PF10647.9;PF07676.12
OG1264	periphery	26	26	93	yes	hypothetical protein	{'hypothetical protein': 26}	0
OG1269	periphery	25	25	73	yes	hypothetical protein	{'hypothetical protein': 25}	0
OG127	core	227	227	62	yes	hypothetical protein	{'FIG00493109: hypothetical protein': 142, 'FIG00494166: hypothetical protein': 83, 'CT849.1 hypothetical protein': 1, 'hypothetical protein': 1}	0			PF02772.16;PF07472.11;PF14035.6
OG1270	periphery	25	25	60	yes	hypothetical protein	{'hypothetical protein': 25}	0			PF11358.8
OG1271	periphery	20	20	70	yes	hypothetical protein	{'hypothetical protein': 20}	0
OG1272	periphery	24	24	117	no	polymorphic outer membrane protein	{'polymorphic outer membrane protein': 24}	0			PF02415.17
OG1273	periphery	25	25	74	yes	hypothetical protein	{'hypothetical protein': 25}	0			PF10022.9
OG1279	periphery	24	24	94	yes	hypothetical protein	{'FIG00493861: hypothetical protein': 14, 'CT490 hypothetical protein': 10}	0
OG128	core	227	227	405	no	hypothetical protein	{'hypothetical protein': 130, 'CT850 hypothetical protein': 73, 'Inclusion membrane protein-50': 24}	5			PF06785.11;PF12129.8;PF15905.5;PF01608.17;PF14407.6;PF14739.6;PF12325.8;PF09636.10;PF18299.1;PF13591.6;PF03909.17;PF10457.9;PF07384.11;PF18169.1;PF00178.22;PF04791.16;PF13863.6;PF05531.12
OG1280	periphery	24	24	613.5	yes	hypothetical protein	{'FIG00494098: hypothetical protein': 12, 'hypothetical protein': 12}	0			PF00502.19
OG1281	periphery	24	24	161	yes	hypothetical protein	{'FIG00494370: hypothetical protein': 13, 'hypothetical protein': 11}	0			PF12326.8;PF10177.9;PF09972.9;PF10230.9;PF10953.8;PF13903.6;PF04632.12;PF00335.20;PF14971.6
OG1282	periphery	24	24	324	yes	hypothetical protein	{'FIG00494000: hypothetical protein': 13, 'hypothetical protein': 11}	0			PF16015.5;PF14735.6;PF12585.8;PF04102.12;PF14282.6;PF09925.9;PF09888.9;PF05549.11;PF07264.11
OG1283	periphery	24	24	174.5	yes	hypothetical protein	{'hypothetical protein': 14, 'FIG00494021: hypothetical protein': 10}	2			PF08006.11
OG1284	periphery	24	24	72	yes	hypothetical protein	{'hypothetical protein': 24}	0
OG129	core	227	227	269	no	2-Keto-3-deoxy-D-manno-octulosonate-8-phosphate synthase (EC 2.5.1.55)	{'2-Keto-3-deoxy-D-manno-octulosonate-8-phosphate synthase (EC 2.5.1.55)': 227}	0		2.5.1.55	PF00793.20;PF04270.13;PF07775.11
OG1292	periphery	23	23	56	yes	hypothetical protein	{'hypothetical protein': 23}	0
OG1296	periphery	24	24	52	yes	hypothetical protein	{'hypothetical protein': 24}	0
OG1297	periphery	24	24	52	yes	hypothetical protein	{'hypothetical protein': 24}	0			PF15827.5
OG13	periphery	228	226	334	no	Uroporphyrinogen III decarboxylase (EC 4.1.1.37)	{'Uroporphyrinogen III decarboxylase (EC 4.1.1.37)': 228}	0	GO:0004853	4.1.1.37	PF01208.17;PF16843.5
OG130	core	227	227	291	no	Methionine aminopeptidase (EC 3.4.11.18)	{'Methionine aminopeptidase (EC 3.4.11.18)': 227}	2	GO:0004239	3.4.11.18	PF00557.24;PF02810.15;PF14454.6;PF06789.12
OG1302	periphery	23	23	56	yes	hypothetical protein	{'hypothetical protein': 23}	0
OG1303	periphery	23	23	527	no	Oligopeptide ABC transporter, periplasmic oligopeptide-binding protein OppA (TC 3.A.1.5.1)	{'Oligopeptide ABC transporter, periplasmic oligopeptide-binding protein OppA (TC 3.A.1.5.1)': 23}	0			PF00496.22;PF13877.6
OG1306	periphery	23	23	60	yes	hypothetical protein	{'hypothetical protein': 23}	0
OG1307	periphery	23	23	60	yes	hypothetical protein	{'hypothetical protein': 23}	0
OG1309	periphery	18	18	61	yes	hypothetical protein	{'hypothetical protein': 18}	0
OG131	core	227	227	204	no	Multiple antibiotic resistance protein marC	{'Multiple antibiotic resistance protein marC': 226, 'MarC family integral membrane protein': 1}	0			PF01914.17;PF03741.16;PF05930.12
OG1311	periphery	23	23	77	yes	hypothetical protein	{'hypothetical protein': 23}	0			PF09874.9
OG1313	periphery	23	23	74	yes	hypothetical protein	{'hypothetical protein': 23}	0
OG1314	periphery	23	23	51	yes	hypothetical protein	{'hypothetical protein': 23}	0			PF17830.1
OG1316	periphery	22	21	480	yes	hypothetical protein	{'FIG00494167: hypothetical protein': 16, 'hypothetical protein': 6}	1			PF04518.12;PF03819.17;PF01456.17
OG1318	periphery	22	22	72	yes	hypothetical protein	{'hypothetical protein': 22}	0			PF02197.17
OG1319	periphery	22	22	68	yes	hypothetical protein	{'hypothetical protein': 22}	0
OG132	core	227	227	199	no	hypothetical protein	{'FIG00494421: hypothetical protein': 210, 'hypothetical protein': 13, 'Multiple antibiotic resistance protein marC': 4}	12			PF01914.17;PF09578.10;PF01552.17;PF00335.20;PF05090.14;PF07332.11;PF06422.12;PF17343.2
OG1320	periphery	22	22	124	yes	hypothetical protein	{'hypothetical protein': 19, 'FIG00494312: hypothetical protein': 3}	18			PF00664.23;PF10825.8;PF05101.13
OG1321	periphery	22	22	39	no	Tryptophan synthase beta chain (EC 4.2.1.20)	{'Tryptophan synthase beta chain (EC 4.2.1.20)': 20, 'hypothetical protein': 2}	0	GO:0004834	4.2.1.20
OG1329	periphery	21	21	101	yes	hypothetical protein	{'hypothetical protein': 14, 'FIG00493118: hypothetical protein': 7}	0
OG133	core	227	227	589	no	ABC transporter, permease protein, putative	{'ABC transporter, permease protein, putative': 225, 'Hydroxymethylpyrimidine ABC transporter, transmembrane component / Hydroxymethylpyrimidine ABC transporter, substrate-binding component': 1, 'Hydroxymethylpyrimidine ABC transporter, transmembrane component': 1}	1	GO:0005215;GO:0016020;GO:0006810		PF09084.11;PF00528.22;PF12974.7;PF17832.1;PF13379.6;PF14093.6
OG1330	periphery	20	20	54	yes	hypothetical protein	{'hypothetical protein': 20}	0
OG1331	periphery	21	21	181	yes	hypothetical protein	{'FIG00494438: hypothetical protein': 21}	3			PF05095.12;PF03337.13
OG1333	periphery	21	21	77	yes	hypothetical protein	{'hypothetical protein': 21}	0
OG134	core	227	227	463	no	Fumarate hydratase class II (EC 4.2.1.2)	{'Fumarate hydratase class II (EC 4.2.1.2)': 227}	31	GO:0004333	4.2.1.2	PF10415.9;PF00206.20
OG1341	periphery	20	20	247	no	NADH dehydrogenase subunit 6	{'NADH dehydrogenase subunit 6': 18, 'hypothetical protein': 2}	0			PF00499.20
OG1344	periphery	20	20	53	yes	hypothetical protein	{'hypothetical protein': 20}	0			PF08294.11;PF07911.13
OG135	core	227	227	566	no	Sulfate permease	{'Sulfate permease': 227}	3	GO:0006810;GO:0006813;GO:0005215;GO:0016021;GO:0008324;GO:0015137;GO:0015746		PF01740.21;PF00916.20
OG1350	periphery	19	19	54	yes	hypothetical protein	{'hypothetical protein': 19}	0
OG1353	periphery	19	19	74	yes	hypothetical protein	{'hypothetical protein': 19}	0
OG1354	periphery	19	19	90	yes	hypothetical protein	{'hypothetical protein': 19}	0
OG1356	periphery	18	15	536	yes	hypothetical protein	{'FIG00493976: hypothetical protein': 13, 'hypothetical protein': 5}	2			PF08343.10;PF08006.11;PF09715.10;PF11537.8;PF09972.9;PF07332.11;PF14775.6;PF05459.12
OG1359	periphery	18	18	51	yes	hypothetical protein	{'hypothetical protein': 18}	0
OG136	core	227	227	420	no	Na+/H+ antiporter NhaD type	{'Na+/H+ antiporter NhaD type': 227}	1			PF07854.12;PF03600.16;PF02687.21;PF08288.12
OG1361	periphery	17	17	69	yes	hypothetical protein	{'FIG01276199: hypothetical protein': 13, 'hypothetical protein': 4}	0			PF14017.6;PF10317.9;PF13567.6;PF08180.11
OG1362	periphery	17	17	60	yes	hypothetical protein	{'hypothetical protein': 17}	0
OG1364	periphery	17	17	106	no	hypothetical protein	{'FIG00494414: hypothetical protein': 16, 'Myosin heavy chain': 1}	0			PF06156.13;PF02183.18;PF12097.8;PF18169.1;PF04977.15;PF07798.11;PF09972.9;PF01925.19;PF13886.6
OG1365	periphery	16	16	273	no	frame-shift with pmp_4_1_2	{'frame-shift with pmp_4_1_2': 11, 'outer membrane protein 5': 5}	0			PF03797.19
OG1368	periphery	17	17	417	no	MobA	{'MobA': 13, 'IncP-type DNA relaxase TraI': 3, 'hypothetical protein': 1}	0			PF03432.14
OG1369	periphery	17	17	396	no	Tetracycline efflux protein TetA	{'Tetracycline efflux protein TetA': 16, 'Tetracycline resistance, MFS efflux pump => Tet(C)': 1}	0			PF12832.7;PF00083.24;PF06609.13;PF07690.16;PF15621.6;PF06779.14
OG137	core	227	227	601	yes	hypothetical protein	{'FIG00494310: hypothetical protein': 226, 'hypothetical protein': 1}	0			PF17820.1;PF03572.18;PF17816.1;PF03693.14;PF10781.9
OG1371	periphery	17	17	85	no	NADH dehydrogenase subunit 1	{'NADH dehydrogenase subunit 1': 17}	0			PF00146.21
OG1373	periphery	17	17	145	yes	hypothetical protein	{'hypothetical protein': 17}	0			PF06455.11
OG1374	periphery	17	17	202	yes	hypothetical protein	{'hypothetical protein': 17}	0
OG1375	periphery	17	17	54	yes	hypothetical protein	{'hypothetical protein': 17}	0
OG1378	periphery	17	17	96	yes	hypothetical protein	{'hypothetical protein': 16, 'FIG00494226: hypothetical protein': 1}	0			PF07778.11
OG138	core	227	227	307	no	4-hydroxy-3-methylbut-2-enyl diphosphate reductase (EC 1.17.1.2)	{'4-hydroxy-3-methylbut-2-enyl diphosphate reductase (EC 1.17.1.2)': 226, '4-hydroxy-3-methylbut-2-enyl diphosphate reductase (EC 1.17.7.4)': 1}	0	GO:0051745	1.17.1.2;1.17.7.4	PF07101.11;PF15498.6;PF02401.18;PF13044.6;PF11823.8;PF18235.1;PF00318.20;PF03771.16
OG1380	periphery	17	17	62	yes	hypothetical protein	{'hypothetical protein': 17}	0
OG1383	periphery	17	17	56	yes	hypothetical protein	{'hypothetical protein': 17}	0
OG1385	periphery	17	17	75	yes	hypothetical protein	{'hypothetical protein': 17}	0
OG1386	periphery	16	16	357	no	Inclusion membrane protein A	{'Inclusion membrane protein A': 12, 'Inclusion membrane protein A # IncA': 4}	0			PF06687.12;PF01661.21;PF13567.6;PF17628.2
OG1387	periphery	16	16	59	yes	hypothetical protein	{'hypothetical protein': 16}	0
OG1388	periphery	16	15	248.5	yes	hypothetical protein	{'hypothetical protein': 16}	0			PF04890.13;PF04334.12;PF15176.6;PF00303.19
OG139	core	227	227	493	yes	hypothetical protein	{'FIG00494057: hypothetical protein': 225, 'hypothetical protein': 2}	0			PF13101.6;PF01540.16;PF12852.7;PF02733.17;PF12627.7;PF15387.6;PF08432.10;PF03874.16
OG1390	periphery	16	16	156	yes	hypothetical protein	{'hypothetical protein': 16}	0
OG1391	periphery	16	16	347	no	RecA-family ATPase	{'RecA-family ATPase': 15, 'Replication protein RepA': 1}	0			PF13481.6;PF03796.15;PF06504.11
OG1392	periphery	16	16	211	no	tetracycline repressor protein	{'tetracycline repressor protein': 15, 'Tetracycline resistance regulatory protein TetR': 1}	0			PF00440.23;PF02909.17
OG1393	periphery	16	16	459	no	Mobile element protein	{'Mobile element protein': 16}	0			PF01385.19;PF01155.19;PF07282.11;PF12323.8
OG1395	periphery	15	15	60	yes	hypothetical protein	{'hypothetical protein': 15}	0
OG1396	periphery	16	16	106	yes	hypothetical protein	{'FIG00494186: hypothetical protein': 15, 'hypothetical protein': 1}	0
OG1398	periphery	16	16	56	yes	hypothetical protein	{'hypothetical protein': 16}	0
OG1399	periphery	16	16	65	yes	hypothetical protein	{'hypothetical protein': 16}	0
OG14	periphery	228	226	1081	no	Transcription-repair coupling factor	{'Transcription-repair coupling factor': 228}	6	GO:0003700;GO:0008026;GO:0005524;GO:0003676;GO:0004386		PF00270.29;PF04851.15;PF02559.16;PF00271.31;PF17757.1;PF14814.6;PF12340.8;PF02562.16;PF03461.15;PF00176.23;PF13604.6;PF16203.5;PF13245.6;PF01177.22
OG140	core	227	227	506	yes	hypothetical protein	{'FIG00494002: hypothetical protein': 223, 'hypothetical protein': 4}	2			PF05231.14;PF02293.15;PF04819.12;PF04888.12;PF07291.11;PF10131.9;PF04899.12;PF05055.12;PF00487.24;PF04892.12;PF07743.13;PF04170.12;PF06040.11;PF14974.6;PF10334.9;PF05975.12;PF12969.7
OG1403	periphery	16	16	60	yes	hypothetical protein	{'hypothetical protein': 16}	0
OG1404	periphery	16	16	51	yes	hypothetical protein	{'hypothetical protein': 16}	0
OG1406	periphery	15	14	293	no	KDO-transferase 2, putative	{'KDO-transferase 2, putative': 8, 'hypothetical protein': 7}	11			PF04890.13
OG1407	periphery	15	13	139	yes	hypothetical protein	{'FIG00494471: hypothetical protein': 11, 'hypothetical protein': 3, 'FIG00493821: hypothetical protein': 1}	0			PF14348.6;PF14991.6
OG1408	periphery	15	14	367	yes	hypothetical protein	{'FIG00493820: hypothetical protein': 12, 'hypothetical protein': 3}	0			PF04890.13
OG1409	periphery	15	14	144	yes	hypothetical protein	{'FIG00494325: hypothetical protein': 12, 'hypothetical protein': 3}	0
OG141	core	227	227	172	no	type III secretion chaperone	{'type III secretion chaperone': 225, 'Low Calcium Response Protein H': 2}	27			PF07720.12;PF00515.28;PF07719.17;PF13431.6;PF04222.12;PF14559.6;PF13432.6;PF12895.7;PF14658.6;PF13817.6
OG1410	periphery	15	14	222	no	Uridine kinase (EC 2.7.1.48)	{'Uridine kinase (EC 2.7.1.48)': 14, 'hypothetical protein': 1}	0	GO:0004849	2.7.1.48	PF03266.15;PF13238.6;PF02492.19;PF08303.11;PF02367.17;PF00910.22;PF01121.20;PF13401.6;PF13671.6;PF00485.18;PF10662.9;PF00005.27;PF13604.6;PF13521.6;PF00931.22;PF06414.12;PF13191.6;PF13207.6;PF02223.17;PF01712.19;PF15711.5;PF00503.20;PF07931.12;PF02224.18;PF13479.6;PF01656.23;PF10051.9
OG1411	periphery	15	15	100	yes	hypothetical protein	{'FIG00494014: hypothetical protein': 12, 'hypothetical protein': 2, 'FIG00494277: hypothetical protein': 1}	0			PF04890.13;PF07146.11
OG1412	periphery	15	15	80	yes	hypothetical protein	{'hypothetical protein': 15}	0			PF13572.6;PF15820.5;PF10617.9;PF11346.8
OG1416	periphery	15	15	50	yes	hypothetical protein	{'hypothetical protein': 15}	0
OG1418	periphery	15	15	227	no	MOBD protein	{'MOBD protein': 14, 'hypothetical protein': 1}	0			PF02374.15;PF10609.9;PF13614.6;PF01656.23;PF07015.11;PF06564.12;PF00142.18
OG1419	periphery	15	15	212	yes	hypothetical protein	{'hypothetical protein': 15}	0			PF16191.5;PF10151.9
OG142	core	227	227	299	no	Site-specific recombinase XerD	{'Site-specific recombinase XerD': 112, 'integrase/recombinase XerD': 83, 'Integrase/recombinase xerD': 31, 'Site-specific tyrosine recombinase XerD': 1}	1			PF02899.17;PF00589.22;PF13495.6;PF13102.6;PF16795.5;PF15391.6
OG1420	periphery	15	15	39	no	hypothetical protein	{'hypothetical protein': 14, 'putative IS200 element transposase': 1}	0			PF01797.16
OG1421	periphery	15	15	147	yes	hypothetical protein	{'FIG00494440: hypothetical protein': 12, 'hypothetical protein': 3}	0			PF05231.14;PF07760.11
OG1422	periphery	15	15	775	yes	hypothetical protein	{'FIG00494062: hypothetical protein': 12, 'hypothetical protein': 3}	0			PF14282.6;PF06698.11;PF12795.7
OG1423	periphery	15	15	67	yes	hypothetical protein	{'hypothetical protein': 15}	0
OG1425	periphery	15	15	59	yes	hypothetical protein	{'hypothetical protein': 15}	0
OG1426	periphery	15	15	53	yes	hypothetical protein	{'hypothetical protein': 15}	0
OG1428	periphery	14	14	651	no	Myosin heavy chain	{'Myosin heavy chain': 13, 'similarity to CHLPS IncA': 1}	0			PF07716.15;PF11155.8;PF08614.11;PF00170.21
OG1429	periphery	14	14	110	yes	hypothetical protein	{'FIG00494312: hypothetical protein': 12, 'hypothetical protein': 2}	0
OG143	core	227	227	329	yes	hypothetical protein	{'FIG00493497: hypothetical protein': 142, 'FIG00494467: hypothetical protein': 83, 'hypothetical protein': 2}	2			PF17468.2
OG1430	periphery	14	14	461	no	sperm tail-specific-like protein	{'sperm tail-specific-like protein': 14}	0
OG1431	periphery	14	14	344	yes	hypothetical protein	{'FIG00494299: hypothetical protein': 13, 'hypothetical protein': 1}	0			PF13124.6;PF14953.6;PF09972.9;PF06695.11
OG1432	periphery	14	14	154	yes	hypothetical protein	{'FIG00493359: hypothetical protein': 14}	0			PF17364.2
OG1433	periphery	14	14	121	yes	hypothetical protein	{'hypothetical protein': 14}	0			PF09972.9;PF17627.2;PF03186.13;PF07332.11;PF06305.11
OG1434	periphery	14	14	124	yes	hypothetical protein	{'FIG00494277: hypothetical protein': 12, 'FIG00494054: hypothetical protein': 1, 'hypothetical protein': 1}	0			PF05210.13
OG1435	periphery	14	14	261	yes	hypothetical protein	{'hypothetical protein': 14}	0			PF04890.13
OG1436	periphery	14	14	382	no	hypothetical protein	{'FIG00494241: hypothetical protein': 12, 'Basic proline-rich protein precursor': 1, 'hypothetical protein': 1}	0			PF08614.11;PF10774.9
OG1437	periphery	14	14	390	no	hypothetical protein	{'hypothetical protein': 11, 'similar to Golgin subfamily A member 2 (Cis-Golgi matrix protein GM130)': 2, 'PE_PGRS family protein': 1}	0			PF04977.15;PF16888.5;PF15294.6;PF00170.21;PF10473.9;PF17675.1;PF12268.8;PF11932.8;PF07889.12;PF05911.11;PF09744.9;PF05837.12;PF05010.14;PF14662.6;PF16378.5;PF06005.12;PF08647.11;PF13851.6;PF17078.5;PF14362.6;PF09486.10;PF07200.13;PF13863.6;PF16471.5;PF12325.8;PF10392.9;PF05266.14;PF14916.6;PF04100.12;PF08653.10;PF04899.12;PF08614.11;PF16043.5;PF16559.5;PF14327.6;PF08317.11;PF14661.6;PF10046.9;PF0…
OG1438	periphery	14	14	184	yes	hypothetical protein	{'FIG00494570: hypothetical protein': 11, 'FIG00494594: hypothetical protein': 3}	0			PF14904.6;PF04890.13;PF17927.1
OG1439	periphery	14	14	128	yes	hypothetical protein	{'hypothetical protein': 14}	0			PF17627.2;PF10034.9;PF07332.11;PF17367.2
OG144	core	227	227	738	no	1,4-alpha-glucan (glycogen) branching enzyme, GH-13-type (EC 2.4.1.18)	{'1,4-alpha-glucan (glycogen) branching enzyme, GH-13-type (EC 2.4.1.18)': 227}	1		2.4.1.18	PF02806.18;PF02922.18;PF00128.24;PF02324.16;PF14278.6;PF16350.5
OG1440	periphery	14	14	447	yes	hypothetical protein	{'FIG00494303: hypothetical protein': 14}	0			PF07146.11;PF08389.12;PF14626.6;PF07332.11
OG1441	periphery	14	14	213	yes	hypothetical protein	{'FIG00494052: hypothetical protein': 13, 'hypothetical protein': 1}	0
OG1442	periphery	14	14	250	no	hypothetical protein	{'hypothetical protein': 13, 'OfxX fusion product': 1}	0			PF16312.5;PF04774.15;PF05091.12;PF09090.11;PF16008.5
OG1444	periphery	14	14	508	yes	hypothetical protein	{'FIG00493977: hypothetical protein': 12, 'hypothetical protein': 2}	0
OG1445	periphery	14	14	349	yes	hypothetical protein	{'hypothetical protein': 13, 'FIG00494265: hypothetical protein': 1}	1			PF01393.19
OG1446	periphery	14	14	648	yes	hypothetical protein	{'FIG00494265: hypothetical protein': 13, 'hypothetical protein': 1}	0			PF03797.19;PF14250.6;PF07676.12
OG1447	periphery	14	14	51	yes	hypothetical protein	{'FIG00493838: hypothetical protein': 14}	0
OG1449	periphery	14	14	274	yes	hypothetical protein	{'FIG00493827: hypothetical protein': 14}	1
OG145	core	227	227	102	yes	hypothetical protein	{'FIG00493483: hypothetical protein': 95, 'FIG00493995: hypothetical protein': 69, 'hypothetical protein': 48, 'CT657 hypothetical protein': 15}	5			PF13359.6;PF17005.5
OG1451	periphery	14	14	111	yes	hypothetical protein	{'FIG00494117: hypothetical protein': 12, 'hypothetical protein': 2}	0			PF14126.6;PF01635.18;PF01679.17;PF04172.16;PF07695.11;PF01284.23
OG1452	periphery	14	14	105	yes	hypothetical protein	{'FIG00494555: hypothetical protein': 12, 'hypothetical protein': 2}	0			PF07332.11;PF09972.9
OG1453	periphery	14	14	117	yes	hypothetical protein	{'FIG00494267: hypothetical protein': 13, 'hypothetical protein': 1}	0			PF09972.9;PF02109.16;PF05038.13;PF09574.10;PF11286.8
OG1454	periphery	14	14	322	yes	hypothetical protein	{'FIG00494445: hypothetical protein': 12, 'hypothetical protein': 2}	3
OG1455	periphery	14	14	169	yes	hypothetical protein	{'FIG00494108: hypothetical protein': 12, 'hypothetical protein': 2}	0			PF15420.6
OG1456	periphery	14	14	231	yes	hypothetical protein	{'FIG00494533: hypothetical protein': 13, 'hypothetical protein': 1}	0			PF04418.12;PF07332.11;PF14985.6;PF04332.15;PF01292.20;PF09972.9;PF06781.12;PF13273.6
OG1457	periphery	14	14	145	yes	hypothetical protein	{'FIG00494492: hypothetical protein': 12, 'hypothetical protein': 2}	0			PF13903.6;PF07332.11;PF16632.5;PF11026.8
OG1459	periphery	14	14	195	yes	hypothetical protein	{'FIG00494474: hypothetical protein': 12, 'hypothetical protein': 2}	0			PF04688.13
OG146	core	227	227	994	no	Probable outer membrane protein pmp14 precursor	{'Probable outer membrane protein pmp14 precursor': 226, 'hypothetical protein': 1}	5			PF03797.19;PF02415.17;PF07548.11;PF11259.8;PF16640.5;PF10645.9
OG1460	periphery	14	14	325	yes	hypothetical protein	{'FIG00494371: hypothetical protein': 13, 'hypothetical protein': 1}	0			PF17608.2;PF00335.20;PF14465.6;PF17237.2
OG1461	periphery	14	14	344	yes	hypothetical protein	{'FIG00494380: hypothetical protein': 13, 'hypothetical protein': 1}	0			PF00104.30;PF00420.24
OG1462	periphery	14	14	367	yes	hypothetical protein	{'FIG00493837: hypothetical protein': 13, 'hypothetical protein': 1}	0			PF14133.6;PF07332.11;PF09972.9;PF02508.14;PF00999.21;PF12233.8
OG1463	periphery	14	14	964	yes	hypothetical protein	{'FIG00494206: hypothetical protein': 13, 'hypothetical protein': 1}	0			PF09321.10;PF10233.9;PF07214.12;PF06749.12;PF10506.9
OG1464	periphery	14	14	527	yes	hypothetical protein	{'FIG00493850: hypothetical protein': 13, 'hypothetical protein': 1}	0			PF06005.12;PF07989.11;PF00261.20;PF15996.5;PF00170.21
OG1465	periphery	14	14	166.5	yes	hypothetical protein	{'FIG00494075: hypothetical protein': 13, 'hypothetical protein': 1}	0			PF04890.13
OG1466	periphery	14	14	380	no	CHLPS 43 kDa protein homolog_2	{'CHLPS 43 kDa protein homolog_2': 13, 'CHLPS 43 kDa protein homolog_1': 1}	1			PF16479.5;PF05677.12;PF00561.20;PF01083.22
OG1467	periphery	14	14	52	yes	hypothetical protein	{'hypothetical protein': 14}	0
OG1468	periphery	14	14	58	yes	hypothetical protein	{'hypothetical protein': 14}	0
OG1469	periphery	14	14	56	yes	hypothetical protein	{'hypothetical protein': 14}	0
OG147	core	227	227	334	no	Ribosomal large subunit pseudouridine synthase D (EC 4.2.1.70)	{'Ribosomal large subunit pseudouridine synthase D (EC 4.2.1.70)': 226, 'Ribosomal large subunit pseudouridine synthase D (EC 5.4.99.23)': 1}	0		4.2.1.70;5.4.99.23	PF13275.6;PF01479.25;PF00849.22;PF17092.5;PF03834.14;PF08385.12
OG1472	periphery	13	9	411	no	hypothetical protein	{'hypothetical protein': 7, 'Dihydropyrimidine dehydrogenase [NADP+] (EC 1.3.1.2) / Pyridine nucleotide-disulphide oxidoreductase associated with reductive pyrimidine catabolism': 6}	0	GO:0017113	1.3.1.2	PF08333.11;PF00078.27;PF03372.23;PF14386.6;PF14529.6
OG1473	periphery	13	13	229	no	Inclusion membrane protein A	{'Inclusion membrane protein A': 10, 'FIG00494296: hypothetical protein': 1, 'Inclusion membrane protein A # IncA': 1, 'FIG00494234: hypothetical protein': 1}	0			PF01661.21
OG1474	periphery	13	13	411	yes	hypothetical protein	{'hypothetical protein': 13}	0			PF07146.11;PF07332.11;PF05595.11;PF07457.11;PF03965.16
OG1475	periphery	13	13	126	yes	hypothetical protein	{'FIG00494177: hypothetical protein': 13}	0
OG1477	periphery	13	13	384	yes	hypothetical protein	{'FIG00494116: hypothetical protein': 12, 'hypothetical protein': 1}	0			PF14511.6
OG1478	periphery	12	12	343	yes	hypothetical protein	{'FIG00494032: hypothetical protein': 12}	0			PF04890.13
OG148	core	227	227	100	no	Aspartyl-tRNA(Asn) amidotransferase subunit C (EC 6.3.5.6) @ Glutamyl-tRNA(Gln) amidotransferase subunit C (EC 6.3.5.7)	{'Aspartyl-tRNA(Asn) amidotransferase subunit C (EC 6.3.5.6) @ Glutamyl-tRNA(Gln) amidotransferase subunit C (EC 6.3.5.7)': 227}	0		6.3.5.7;6.3.5.6	PF02686.15;PF18556.1;PF08100.11;PF03276.14;PF17049.5;PF09920.9;PF03569.13
OG1480	periphery	13	13	60	yes	hypothetical protein	{'hypothetical protein': 13}	0
OG1481	periphery	13	13	59	yes	hypothetical protein	{'hypothetical protein': 13}	0
OG1482	periphery	11	11	50	yes	hypothetical protein	{'hypothetical protein': 11}	0			PF15637.6
OG1486	periphery	13	13	365	yes	hypothetical protein	{'FIG00493853: hypothetical protein': 13}	0			PF07676.12;PF12477.8
OG1487	periphery	13	13	58	yes	hypothetical protein	{'hypothetical protein': 13}	0
OG1488	periphery	13	13	65	yes	hypothetical protein	{'FIG00494465: hypothetical protein': 12, 'hypothetical protein': 1}	0
OG1489	periphery	13	13	59	yes	hypothetical protein	{'FIG00494196: hypothetical protein': 12, 'hypothetical protein': 1}	0
OG149	core	227	227	491	no	Aspartyl-tRNA(Asn) amidotransferase subunit A (EC 6.3.5.6) @ Glutamyl-tRNA(Gln) amidotransferase subunit A (EC 6.3.5.7)	{'Aspartyl-tRNA(Asn) amidotransferase subunit A (EC 6.3.5.6) @ Glutamyl-tRNA(Gln) amidotransferase subunit A (EC 6.3.5.7)': 227}	2		6.3.5.7;6.3.5.6	PF01425.21;PF14520.6;PF17573.2
OG1490	periphery	13	13	73	yes	hypothetical protein	{'hypothetical protein': 13}	0
OG1491	periphery	13	13	684	yes	hypothetical protein	{'FIG00494406: hypothetical protein': 12, 'FIG00494429: hypothetical protein': 1}	1			PF04763.12;PF04746.12
OG1492	periphery	13	13	692	yes	hypothetical protein	{'FIG00494237: hypothetical protein': 11, 'hypothetical protein': 2}	8			PF04763.12;PF04746.12
OG1493	periphery	13	13	514	no	outer membrane protein 13	{'outer membrane protein 13': 13}	0			PF02415.17;PF07548.11
OG1494	periphery	13	13	155	yes	hypothetical protein	{'FIG00494115: hypothetical protein': 12, 'hypothetical protein': 1}	0			PF13038.6;PF05478.11;PF06687.12;PF09925.9;PF07214.12;PF09972.9;PF08508.10;PF16943.5;PF13903.6
OG1495	periphery	13	13	123	yes	hypothetical protein	{'FIG00494518: hypothetical protein': 12, 'hypothetical protein': 1}	0			PF17627.2;PF06785.11;PF05110.13;PF04791.16;PF07332.11;PF08507.10;PF06991.11
OG1496	periphery	13	13	181	yes	hypothetical protein	{'FIG00494095: hypothetical protein': 12, 'hypothetical protein': 1}	0			PF09725.9;PF07395.11
OG1497	periphery	13	13	391	yes	hypothetical protein	{'FIG00494334: hypothetical protein': 12, 'hypothetical protein': 1}	0			PF17857.1;PF17452.2;PF04746.12;PF05915.12;PF12889.7
OG1498	periphery	13	13	79	yes	hypothetical protein	{'FIG00494394: hypothetical protein': 12, 'hypothetical protein': 1}	0			PF04890.13;PF13073.6
OG1499	periphery	13	13	111	yes	hypothetical protein	{'FIG00494474: hypothetical protein': 8, 'hypothetical protein': 5}	1			PF04932.15;PF08743.10
OG15	core	228	227	1047	no	Ribonucleotide reductase of class Ia (aerobic), alpha subunit (EC 1.17.4.1)	{'Ribonucleotide reductase of class Ia (aerobic), alpha subunit (EC 1.17.4.1)': 228}	0	GO:0004748	1.17.4.1	PF02867.15;PF03477.16;PF00317.21;PF08360.11;PF03962.15;PF16968.5;PF07638.11
OG150	core	227	227	488	no	Aspartyl-tRNA(Asn) amidotransferase subunit B (EC 6.3.5.6) @ Glutamyl-tRNA(Gln) amidotransferase subunit B (EC 6.3.5.7)	{'Aspartyl-tRNA(Asn) amidotransferase subunit B (EC 6.3.5.6) @ Glutamyl-tRNA(Gln) amidotransferase subunit B (EC 6.3.5.7)': 227}	2		6.3.5.7;6.3.5.6	PF02637.18;PF17206.3;PF02934.15;PF18312.1
OG1500	periphery	13	13	342	yes	hypothetical protein	{'FIG00493989: hypothetical protein': 13}	0			PF04890.13;PF07226.11
OG1501	periphery	13	13	752	yes	hypothetical protein	{'FIG00494001: hypothetical protein': 13}	0			PF09321.10;PF07332.11
OG1503	periphery	13	13	288	yes	hypothetical protein	{'CT345 hypothetical protein': 13}	0			PF13908.6;PF13272.6;PF10095.9
OG1504	periphery	13	13	183	yes	hypothetical protein	{'hypothetical protein': 13}	0
OG1506	periphery	13	13	369	no	CHLPS 43 kDa protein homolog_4	{'CHLPS 43 kDa protein homolog_4': 13}	0			PF05677.12;PF12697.7
OG1509	periphery	13	13	54	yes	hypothetical protein	{'hypothetical protein': 13}	0
OG151	core	227	227	189	no	Inclusion membrane protein A	{'Inclusion membrane protein A': 142, 'Inclusion membrane protein A # IncA': 33, 'Inclusion membrane protein-2': 26, 'CT006 hypothetical protein': 24, 'hypothetical protein': 2}	0			PF17459.2;PF04114.14;PF05820.11;PF16316.5;PF01179.20;PF05478.11
OG1516	periphery	13	13	61	yes	hypothetical protein	{'hypothetical protein': 13}	0
OG1518	periphery	13	13	70	yes	hypothetical protein	{'hypothetical protein': 13}	0
OG1519	periphery	13	13	99	yes	hypothetical protein	{'hypothetical protein': 13}	0
OG152	core	227	227	316	yes	hypothetical protein	{'FIG00493992: hypothetical protein': 226, 'hypothetical protein': 1}	0
OG1520	periphery	12	12	421	no	Kynureninase (EC 3.7.1.3)	{'Kynureninase (EC 3.7.1.3)': 12}	0	GO:0030429	3.7.1.3	PF11823.8;PF00266.19;PF00155.21;PF01053.20
OG1521	periphery	12	12	287.5	no	Indole-3-glycerol phosphate synthase (EC 4.1.1.48)	{'Indole-3-glycerol phosphate synthase (EC 4.1.1.48)': 12}	0	GO:0004425	4.1.1.48	PF05690.14;PF04940.12;PF04131.14;PF00218.21
OG1522	periphery	12	12	326	no	Anthranilate phosphoribosyltransferase (EC 2.4.2.18)	{'Anthranilate phosphoribosyltransferase (EC 2.4.2.18)': 12}	0	GO:0004048	2.4.2.18	PF00591.21;PF02885.17
OG1523	periphery	12	12	216	no	Adenylate kinase (EC 2.7.4.3)	{'Adenylate kinase (EC 2.7.4.3)': 12}	0	GO:0004017	2.7.4.3	PF14532.6;PF00406.22;PF10267.9;PF13191.6;PF13113.6;PF13238.6;PF13207.6;PF00004.29;PF14164.6;PF09827.9;PF05496.12;PF06745.13;PF13671.6
OG1525	periphery	12	12	289	yes	hypothetical protein	{'FIG00494337: hypothetical protein': 12}	0
OG1527	periphery	12	12	73	yes	hypothetical protein	{'hypothetical protein': 12}	0
OG1528	periphery	12	12	170.5	yes	hypothetical protein	{'FIG00493870: hypothetical protein': 11, 'hypothetical protein': 1}	0			PF11478.8
OG153	core	227	227	300	no	Ribonuclease HIII (EC 3.1.26.4)	{'Ribonuclease HIII (EC 3.1.26.4)': 227}	5		3.1.26.4	PF11858.8;PF00352.21;PF01351.18;PF07700.15;PF14924.6;PF13021.6;PF05364.14;PF04327.12;PF15935.5;PF16246.5
OG1531	periphery	12	12	265	yes	hypothetical protein	{'FIG00494202: hypothetical protein': 11, 'hypothetical protein': 1}	1			PF04890.13
OG1533	periphery	12	12	349	yes	hypothetical protein	{'FIG00493964: hypothetical protein': 12}	0			PF13522.6;PF07676.12;PF13535.6
OG154	core	227	227	78	no	KH domain RNA binding protein YlqC	{'KH domain RNA binding protein YlqC': 227}	0			PF13184.6;PF13083.6;PF11184.8;PF07650.17;PF00013.29
OG1541	periphery	12	12	92	yes	hypothetical protein	{'hypothetical protein': 12}	0
OG1543	periphery	12	12	389	yes	hypothetical protein	{'FIG00494339: hypothetical protein': 12}	0			PF04763.12;PF04746.12
OG1545	periphery	12	12	582	yes	hypothetical protein	{'FIG00494429: hypothetical protein': 12}	0			PF04763.12;PF04746.12
OG1547	periphery	12	12	369	no	Methionine synthase II (cobalamin-independent)	{'Methionine synthase II (cobalamin-independent)': 12}	0			PF01717.18;PF08267.12
OG1548	periphery	12	12	54	yes	hypothetical protein	{'hypothetical protein': 12}	0
OG155	core	227	227	143	no	HTH Transcriptional Regulator	{'HTH Transcriptional Regulator': 227}	0			PF13560.6;PF12844.7;PF01381.22;PF13413.6
OG1550	periphery	12	12	52	yes	hypothetical protein	{'FIG00493925: hypothetical protein': 12}	0
OG1552	periphery	12	12	51	yes	hypothetical protein	{'FIG00493944: hypothetical protein': 12}	0
OG1553	periphery	12	12	55	yes	hypothetical protein	{'FIG00494084: hypothetical protein': 12}	0
OG1555	periphery	12	12	53	yes	hypothetical protein	{'FIG00494413: hypothetical protein': 12}	0
OG1556	periphery	12	12	261	yes	hypothetical protein	{'FIG00494347: hypothetical protein': 12}	0			PF07146.11;PF07332.11;PF17307.2
OG1557	periphery	12	12	81	yes	hypothetical protein	{'FIG00494259: hypothetical protein': 12}	0
OG156	core	227	227	455	no	Lipid A biosynthesis lauroyl acyltransferase (EC 2.3.1.-)	{'Lipid A biosynthesis lauroyl acyltransferase (EC 2.3.1.-)': 226, 'Lipid A biosynthesis lauroyl acyltransferase (EC 2.3.1.241)': 1}	26	GO:0016021;GO:0008415;GO:0009244	2.3.1.241	PF03279.13;PF02414.15
OG1562	periphery	12	12	285	yes	hypothetical protein	{'FIG00494101: hypothetical protein': 8, 'hypothetical protein': 4}	11
OG1564	periphery	12	12	57	yes	hypothetical protein	{'FIG00493855: hypothetical protein': 12}	0
OG1565	periphery	12	12	91	yes	hypothetical protein	{'FIG00494218: hypothetical protein': 12}	0
OG1567	periphery	12	12	113	no	nonstructural protein	{'nonstructural protein': 12}	0			PF11726.8
OG1569	periphery	12	12	419	yes	hypothetical protein	{'FIG00494331: hypothetical protein': 12}	0			PF07889.12;PF09925.9;PF10372.9;PF16454.5;PF13903.6;PF15471.6;PF07332.11;PF00335.20;PF09972.9;PF00831.23;PF04791.16;PF10003.9
OG157	core	227	227	418	yes	hypothetical protein	{'FIG00493852: hypothetical protein': 226, 'hypothetical protein': 1}	0			PF07949.12;PF08040.11
OG1570	periphery	12	12	404	yes	hypothetical protein	{'FIG00494140: hypothetical protein': 12}	0			PF07889.12;PF17182.4;PF16533.5;PF05008.15;PF13796.6;PF12806.7;PF07332.11
OG1571	periphery	12	12	51	yes	hypothetical protein	{'FIG00494295: hypothetical protein': 12}	0
OG1572	periphery	12	12	315	yes	hypothetical protein	{'FIG00494482: hypothetical protein': 12}	0			PF08717.10;PF14927.6;PF05915.12;PF04123.13;PF07332.11;PF13988.6
OG1574	periphery	12	12	180	yes	hypothetical protein	{'FIG00493960: hypothetical protein': 11, 'hypothetical protein': 1}	7			PF04890.13
OG1575	periphery	12	12	68	yes	hypothetical protein	{'FIG00494268: hypothetical protein': 12}	0
OG1579	periphery	12	12	374	no	Methionine synthase II (cobalamin-independent)	{'Methionine synthase II (cobalamin-independent)': 12}	0			PF01717.18;PF08267.12
OG158	core	227	227	230	no	Diadenylate cyclase spyDAC; Bacterial checkpoint controller DisA with nucleotide-binding domain	{'Diadenylate cyclase spyDAC; Bacterial checkpoint controller DisA with nucleotide-binding domain': 227}	4			PF02457.16;PF11026.8;PF09945.9
OG1582	periphery	12	12	170	yes	hypothetical protein	{'FIG00493882: hypothetical protein': 12}	0			PF13422.6;PF10241.9;PF12848.7
OG1583	periphery	12	12	485	yes	hypothetical protein	{'FIG00493968: hypothetical protein': 12}	0			PF09321.10;PF07160.12;PF07332.11;PF04486.12;PF16218.5;PF11026.8;PF05915.12;PF05745.11;PF13903.6
OG1584	periphery	12	12	62	yes	hypothetical protein	{'FIG00494132: hypothetical protein': 12}	0
OG1586	periphery	12	12	617	no	CPj0381 protein	{'CPj0381 protein': 9, 'hypothetical protein': 3}	7			PF05095.12
OG1589	periphery	12	12	52	yes	hypothetical protein	{'hypothetical protein': 12}	0
OG159	core	227	227	446	no	Cytochrome d ubiquinol oxidase subunit I (EC 1.10.3.-)	{'Cytochrome d ubiquinol oxidase subunit I (EC 1.10.3.-)': 227}	2	GO:0016020;GO:0006118;GO:0016491		PF01654.17;PF11654.8
OG1590	periphery	12	12	63	yes	hypothetical protein	{'FIG00493809: hypothetical protein': 12}	0
OG1592	periphery	12	12	62	yes	hypothetical protein	{'hypothetical protein': 12}	0
OG1593	periphery	12	12	516	yes	hypothetical protein	{'FIG00494243: hypothetical protein': 12}	0			PF09321.10;PF03547.18;PF07332.11;PF09501.10
OG1595	periphery	12	12	50	yes	hypothetical protein	{'hypothetical protein': 12}	0
OG1596	periphery	12	12	56	yes	hypothetical protein	{'FIG00493984: hypothetical protein': 12}	0
OG1597	periphery	12	12	56	yes	hypothetical protein	{'FIG00494458: hypothetical protein': 12}	0			PF10356.9
OG1598	periphery	12	12	251	yes	hypothetical protein	{'hypothetical protein': 12}	0			PF06105.12
OG16	core	228	227	283	no	5-nucleotidase SurE (EC 3.1.3.5)	{'5-nucleotidase SurE (EC 3.1.3.5)': 227, "5'-nucleotidase SurE (EC 3.1.3.5)": 1}	0		3.1.3.5	PF01975.17;PF12946.7
OG160	core	227	227	353	no	Cytochrome d ubiquinol oxidase subunit II (EC 1.10.3.-)	{'Cytochrome d ubiquinol oxidase subunit II (EC 1.10.3.-)': 227}	1	GO:0016020;GO:0006118		PF02322.15;PF16083.5;PF16085.5;PF05934.11
OG1602	periphery	12	12	57	yes	hypothetical protein	{'FIG00494455: hypothetical protein': 12}	0
OG1607	periphery	12	12	366	no	CHLPS 43 kDa protein homolog_3	{'CHLPS 43 kDa protein homolog_3': 11, 'CHLPS 43 kDa protein homolog_1': 1}	1			PF00561.20;PF05677.12;PF05057.14
OG161	core	227	227	434	no	Predicted ATPase related to phosphate starvation-inducible protein PhoH	{'Predicted ATPase related to phosphate starvation-inducible protein PhoH': 227}	0			PF00270.29;PF04851.15;PF13086.6;PF02562.16;PF13401.6;PF01443.18;PF00931.22;PF00580.21;PF13638.6;PF13604.6;PF13245.6;PF05707.12;PF09848.9;PF00004.29;PF13481.6;PF13191.6;PF01695.17;PF13173.6;PF05729.12
OG1614	periphery	12	12	56	yes	hypothetical protein	{'hypothetical protein': 12}	0
OG1615	periphery	11	11	766	no	Polymorphic outer membrane protein G family protein/autotransporter	{'Polymorphic outer membrane protein G family protein/autotransporter': 5, 'Polymorphic Outer Membrane Protein G/I Family': 3, 'outer membrane protein 5': 3}	0			PF02415.17;PF07548.11;PF03797.19
OG1616	periphery	11	11	88	yes	hypothetical protein	{'hypothetical protein': 11}	0			PF14145.6;PF13886.6;PF13903.6
OG1617	periphery	11	11	204	yes	hypothetical protein	{'hypothetical protein': 11}	0			PF14574.6
OG1618	periphery	11	11	276	yes	hypothetical protein	{'hypothetical protein': 11}	0			PF04890.13
OG1619	periphery	11	11	376	no	Aminopeptidase (EC 3.4.11.-)	{'Aminopeptidase (EC 3.4.11.-)': 11}	0			PF02073.15
OG162	core	227	227	242	yes	hypothetical protein	{'FIG00493908: hypothetical protein': 225, 'hypothetical protein': 2}	23			PF10170.9;PF04434.17;PF07755.11;PF03983.12
OG1620	periphery	11	11	279	yes	hypothetical protein	{'FIG00494529: hypothetical protein': 11}	0			PF01988.19;PF06474.12;PF14015.6
OG1621	periphery	11	11	90	yes	hypothetical protein	{'hypothetical protein': 11}	0			PF07731.14
OG1622	periphery	6	6	55	yes	hypothetical protein	{'hypothetical protein': 6}	0
OG1627	periphery	11	11	56	yes	hypothetical protein	{'hypothetical protein': 11}	0
OG1629	periphery	11	11	50	yes	hypothetical protein	{'hypothetical protein': 11}	0
OG163	core	227	227	434	yes	hypothetical protein	{'FIG00493997: hypothetical protein': 226, 'hypothetical protein': 1}	1			PF08239.11;PF14604.6;PF06347.13;PF07653.17;PF02389.15;PF17107.5;PF11394.8;PF04244.13
OG1630	periphery	11	11	51	yes	hypothetical protein	{'hypothetical protein': 11}	0
OG1631	periphery	11	11	114	yes	hypothetical protein	{'FIG00494495: hypothetical protein': 11}	0			PF04746.12
OG1635	periphery	11	11	63	yes	hypothetical protein	{'hypothetical protein': 11}	0			PF00043.25
OG1636	periphery	11	11	248	yes	hypothetical protein	{'CT105 hypothetical protein': 11}	0			PF15489.6;PF09179.11
OG1637	periphery	11	11	165	yes	hypothetical protein	{'FIG00494271: hypothetical protein': 11}	0			PF13567.6;PF05231.14;PF07332.11;PF15103.6
OG1638	periphery	11	11	106	yes	hypothetical protein	{'FIG00494296: hypothetical protein': 11}	0			PF01661.21
OG1639	periphery	11	11	111	yes	hypothetical protein	{'FIG00493862: hypothetical protein': 11}	0			PF18461.1;PF07146.11
OG164	core	227	227	490	no	Topoisomerase IV subunit A (EC 5.99.1.-)	{'Topoisomerase IV subunit A (EC 5.99.1.-)': 227}	1	GO:0006268;GO:0006265;GO:0003916;GO:0003677;GO:0006259;GO:0005694;GO:0005524		PF14840.6;PF00521.20;PF13463.6;PF05729.12;PF05242.11;PF04055.21
OG1640	periphery	11	11	150	yes	hypothetical protein	{'FIG00494165: hypothetical protein': 11}	0
OG1642	periphery	11	11	114	yes	hypothetical protein	{'FIG00493983: hypothetical protein': 11}	0
OG1643	periphery	11	11	50	yes	hypothetical protein	{'hypothetical protein': 11}	0
OG1644	periphery	11	11	98	yes	hypothetical protein	{'FIG00494482: hypothetical protein': 11}	0			PF04756.13;PF13988.6;PF07332.11;PF09972.9;PF14927.6;PF04123.13;PF05915.12
OG1645	periphery	11	11	62	yes	hypothetical protein	{'FIG00494202: hypothetical protein': 11}	0
OG1647	periphery	11	11	88	yes	hypothetical protein	{'FIG00494594: hypothetical protein': 11}	0
OG1648	periphery	11	11	126	yes	hypothetical protein	{'hypothetical protein': 11}	0
OG165	core	227	227	1036	no	Isoleucyl-tRNA synthetase (EC 6.1.1.5)	{'Isoleucyl-tRNA synthetase (EC 6.1.1.5)': 227}	0	GO:0004822	6.1.1.5	PF01406.19;PF00133.22;PF08264.13;PF09334.11;PF16000.5;PF03883.14;PF02325.17;PF17262.2
OG1650	periphery	11	11	87	no	Inosine-5'-monophosphate dehydrogenase (EC 1.1.1.205)	{"Inosine-5'-monophosphate dehydrogenase (EC 1.1.1.205)": 11}	0	GO:0003938	1.1.1.205	PF03060.15;PF00478.25
OG1652	periphery	11	11	264	yes	hypothetical protein	{'FIG00494474: hypothetical protein': 11}	0			PF14093.6;PF09972.9;PF04247.12
OG1653	periphery	11	11	54	yes	hypothetical protein	{'FIG00494143: hypothetical protein': 11}	0
OG1654	periphery	11	11	133	yes	hypothetical protein	{'FIG00494463: hypothetical protein': 11}	0
OG1655	periphery	11	11	142	yes	hypothetical protein	{'FIG00493967: hypothetical protein': 11}	0			PF03595.17;PF04890.13
OG1658	periphery	11	11	77	yes	hypothetical protein	{'hypothetical protein': 11}	0
OG166	core	227	227	623	no	Signal peptidase I (EC 3.4.21.89)	{'Signal peptidase I (EC 3.4.21.89)': 227}	53	GO:0006508;GO:0008236	3.4.21.89	PF10502.9;PF00717.23;PF14357.6;PF09850.9;PF09984.9;PF04011.12
OG1660	periphery	11	11	60	yes	hypothetical protein	{'FIG00494355: hypothetical protein': 11}	0
OG1661	periphery	11	11	234	yes	hypothetical protein	{'FIG00493872: hypothetical protein': 7, 'hypothetical protein': 4}	11			PF01442.18;PF10096.9;PF14357.6
OG1662	periphery	11	11	241	yes	hypothetical protein	{'hypothetical protein': 11}	0			PF04123.13;PF07332.11;PF03547.18;PF09501.10;PF05335.13
OG1666	periphery	11	11	234	yes	hypothetical protein	{'FIG00493872: hypothetical protein': 11}	0			PF00788.23;PF12990.7;PF16516.5
OG1667	periphery	11	11	301	yes	hypothetical protein	{'FIG00494238: hypothetical protein': 11}	0			PF05235.14
OG1668	periphery	11	11	345	yes	hypothetical protein	{'FIG00494488: hypothetical protein': 7, 'hypothetical protein': 4}	11			PF14521.6;PF04890.13
OG167	core	227	227	247	yes	hypothetical protein	{'FIG00494320: hypothetical protein': 210, 'hypothetical protein': 17}	2			PF01453.24;PF09953.9
OG1670	periphery	11	11	158	yes	hypothetical protein	{'FIG00494537: hypothetical protein': 11}	0			PF09972.9
OG1672	periphery	11	11	59	yes	hypothetical protein	{'hypothetical protein': 11}	0			PF01059.17
OG1677	periphery	11	11	37	no	Triosephosphate isomerase (EC 5.3.1.1)	{'Triosephosphate isomerase (EC 5.3.1.1)': 11}	0	GO:0004807	5.3.1.1	PF00121.18
OG168	core	227	227	108	no	LSU ribosomal protein L31p @ LSU ribosomal protein L31p, zinc-independent	{'LSU ribosomal protein L31p @ LSU ribosomal protein L31p, zinc-independent': 192, 'LSU ribosomal protein L31p': 35}	0	GO:0003735;GO:0006412;GO:0005840;GO:0005622		PF01197.18;PF05873.12;PF06165.11
OG1680	periphery	10	10	516	yes	hypothetical protein	{'hypothetical protein': 10}	0			PF04932.15
OG1682	periphery	10	10	51	yes	hypothetical protein	{'hypothetical protein': 10}	0
OG1684	periphery	10	10	57.5	yes	hypothetical protein	{'hypothetical protein': 10}	0
OG1685	periphery	10	10	382	no	CHLPS 43 kDa protein homolog_1	{'CHLPS 43 kDa protein homolog_1': 10}	0			PF05677.12
OG1687	periphery	10	10	95.5	yes	hypothetical protein	{'hypothetical protein': 10}	0
OG1689	periphery	10	10	376	yes	hypothetical protein	{'hypothetical protein': 10}	0			PF06969.16;PF00068.19
OG169	core	227	227	290	no	Protein-N(5)-glutamine methyltransferase PrmC, methylates polypeptide chain release factors RF1 and RF2	{'Protein-N(5)-glutamine methyltransferase PrmC, methylates polypeptide chain release factors RF1 and RF2': 226, 'Peptide chain release factor N(5)-glutamine methyltransferase (EC 2.1.1.297)': 1}	64		2.1.1.297	PF17827.1;PF13649.6;PF11599.8;PF01209.18;PF08242.12;PF13847.6;PF05175.14;PF00891.18;PF09445.10;PF08241.12;PF12847.7;PF06325.13;PF10294.9;PF02475.16;PF02737.18;PF03602.15;PF02086.15;PF01170.18;PF02212.18;PF02384.16;PF13679.6;PF10454.9;PF18558.1;PF13489.6
OG1690	periphery	10	10	92	yes	hypothetical protein	{'hypothetical protein': 10}	0			PF04815.15;PF14104.6
OG1691	periphery	10	10	707	yes	hypothetical protein	{'hypothetical protein': 10}	0			PF15225.6
OG1692	periphery	10	10	447	no	FIG137478: Hypothetical protein	{'FIG137478: Hypothetical protein': 3, 'myosin, heavy polypeptide 10, non-muscle': 2, 'similar to Golgin subfamily A member 2 (Cis-Golgi matrix protein GM130)': 2, 'Exonuclease SbcC': 1, 'hypothetical protein': 1, 'Liver stage antigen': 1}	0	GO:0005694;GO:0051276;GO:0005524		PF08317.11;PF13851.6;PF08614.11;PF09744.9;PF16888.5;PF01576.19;PF17675.1;PF05622.12;PF07531.14;PF13354.6;PF18595.1;PF14932.6;PF12128.8;PF11744.8;PF13166.6;PF03148.14
OG1693	periphery	10	10	67	yes	hypothetical protein	{'hypothetical protein': 10}	0			PF15463.6;PF11828.8
OG1694	periphery	10	10	80	yes	hypothetical protein	{'hypothetical protein': 10}	0			PF18717.1
OG1696	periphery	10	10	258	yes	hypothetical protein	{'hypothetical protein': 10}	0			PF09786.9
OG1697	periphery	10	10	109	yes	hypothetical protein	{'hypothetical protein': 10}	0			PF17197.4;PF07332.11;PF07787.12;PF07344.11
OG1698	periphery	10	10	57	yes	hypothetical protein	{'hypothetical protein': 10}	0			PF07646.15
OG1699	periphery	10	10	430	yes	hypothetical protein	{'hypothetical protein': 10}	0
OG17	core	228	227	670	no	Low Calcium Response D (Type III secretion inner membrane protein SctV)	{'Low Calcium Response D (Type III secretion inner membrane protein SctV)': 228}	1			PF13273.6;PF00771.20;PF01312.19
OG170	core	227	227	448	no	Signal recognition particle, subunit Ffh SRP54 (TC 3.A.5.1.1)	{'Signal recognition particle, subunit Ffh SRP54 (TC 3.A.5.1.1)': 226, 'Signal recognition particle protein Ffh': 1}	1	GO:0006614;GO:0016020;GO:0006605;GO:0003723;GO:0005525		PF00142.18;PF13207.6;PF00009.27;PF13173.6;PF03308.16;PF13191.6;PF16575.5;PF13401.6;PF02978.19;PF13604.6;PF01656.23;PF13479.6;PF01583.20;PF06414.12;PF02374.15;PF00448.22;PF13614.6;PF13238.6;PF13671.6;PF02881.19;PF00910.22;PF13481.6;PF04851.15;PF00004.29;PF02492.19;PF02223.17;PF12295.8;PF13245.6;PF00005.27;PF07693.14;PF18766.1;PF01926.23;PF01591.18;PF09848.9;PF05127.14;PF02562.16;PF13521.6;PF13500.…
OG1700	periphery	10	10	56	yes	hypothetical protein	{'hypothetical protein': 10}	0
OG1702	periphery	10	10	152	yes	hypothetical protein	{'hypothetical protein': 10}	0			PF02656.15;PF17627.2;PF05767.12;PF15471.6
OG1703	periphery	10	10	73	yes	hypothetical protein	{'hypothetical protein': 10}	0			PF12698.7
OG1704	periphery	10	10	133	yes	hypothetical protein	{'hypothetical protein': 10}	0			PF03390.15;PF09972.9;PF07279.11;PF15677.5;PF02031.16
OG1705	periphery	10	10	176	yes	hypothetical protein	{'hypothetical protein': 10}	0			PF14584.6;PF06785.11;PF01519.16;PF08317.11;PF03961.13;PF00038.21;PF12329.8;PF07332.11;PF04849.13;PF03729.13;PF18323.1
OG1706	periphery	10	10	139	yes	hypothetical protein	{'hypothetical protein': 10}	0			PF13396.6
OG1707	periphery	10	10	59	yes	hypothetical protein	{'hypothetical protein': 10}	0			PF00846.18;PF15564.6
OG1708	periphery	10	10	347	yes	hypothetical protein	{'hypothetical protein': 10}	0			PF04890.13;PF06289.11;PF06896.11
OG1709	periphery	10	10	55	yes	hypothetical protein	{'hypothetical protein': 10}	0
OG171	core	227	227	352	no	tRNA (Guanine37-N1) -methyltransferase (EC 2.1.1.31)	{'tRNA (Guanine37-N1) -methyltransferase (EC 2.1.1.31)': 226, 'tRNA (guanine(37)-N(1))-methyltransferase (EC 2.1.1.228)': 1}	2	GO:0009019	2.1.1.228;2.1.1.31	PF01746.21;PF12681.7;PF18029.1;PF10708.9;PF01428.16
OG1710	periphery	10	10	385	yes	hypothetical protein	{'hypothetical protein': 10}	0			PF02024.15
OG1714	periphery	10	10	169	no	hypothetical protein	{'hypothetical protein': 6, 'Conserved domain protein': 4}	0			PF10756.9
OG1716	periphery	10	10	377	yes	hypothetical protein	{'hypothetical protein': 10}	0			PF09972.9;PF04394.14
OG1717	periphery	10	10	53	yes	hypothetical protein	{'hypothetical protein': 10}	0
OG1718	periphery	10	10	83	yes	hypothetical protein	{'hypothetical protein': 10}	0			PF09049.10
OG1719	periphery	10	10	408	yes	hypothetical protein	{'hypothetical protein': 10}	0
OG172	core	227	227	121	no	LSU ribosomal protein L19p	{'LSU ribosomal protein L19p': 227}	0	GO:0003735;GO:0006412;GO:0005840;GO:0005622		PF01245.20
OG1720	periphery	10	10	392	yes	hypothetical protein	{'hypothetical protein': 10}	0
OG1721	periphery	10	10	102	yes	hypothetical protein	{'hypothetical protein': 10}	0			PF07359.11
OG1726	periphery	10	10	54	yes	hypothetical protein	{'hypothetical protein': 10}	0
OG1727	periphery	10	10	398	yes	hypothetical protein	{'hypothetical protein': 10}	0			PF07579.11;PF08344.11;PF07560.11
OG1728	periphery	10	10	150	yes	hypothetical protein	{'hypothetical protein': 10}	0
OG173	core	227	227	605	no	Topoisomerase IV subunit B (EC 5.99.1.-)	{'Topoisomerase IV subunit B (EC 5.99.1.-)': 227}	3	GO:0006304;GO:0006268;GO:0006265;GO:0003676;GO:0003677;GO:0006259;GO:0005694;GO:0005524		PF00986.21;PF00204.25;PF13589.6;PF05615.13;PF02518.26;PF01751.22;PF13662.6;PF16898.5;PF04844.13;PF10787.9;PF03549.14
OG1730	periphery	10	10	50	yes	hypothetical protein	{'hypothetical protein': 10}	0
OG1731	periphery	10	10	54	yes	hypothetical protein	{'hypothetical protein': 10}	0			PF12648.7
OG1732	periphery	10	10	52	yes	hypothetical protein	{'hypothetical protein': 10}	0
OG1733	periphery	10	10	113	yes	hypothetical protein	{'hypothetical protein': 10}	0
OG1735	periphery	10	10	52	yes	hypothetical protein	{'hypothetical protein': 10}	0
OG1736	periphery	10	10	68	yes	hypothetical protein	{'hypothetical protein': 10}	0
OG1739	periphery	10	10	52	yes	hypothetical protein	{'hypothetical protein': 10}	0
OG174	core	227	227	217	no	Ribonuclease HII (EC 3.1.26.4)	{'Ribonuclease HII (EC 3.1.26.4)': 227}	0	GO:0004523	3.1.26.4	PF01351.18;PF00731.20;PF07892.11;PF07849.11
OG1740	periphery	10	10	50	yes	hypothetical protein	{'hypothetical protein': 10}	0
OG1743	periphery	10	10	50	yes	hypothetical protein	{'hypothetical protein': 10}	0
OG1744	periphery	10	10	159	yes	hypothetical protein	{'FIG00493933: hypothetical protein': 10}	0
OG1746	periphery	10	10	50	yes	hypothetical protein	{'hypothetical protein': 10}	0
OG175	core	227	227	205	no	Guanylate kinase (EC 2.7.4.8)	{'Guanylate kinase (EC 2.7.4.8)': 227}	0	GO:0004385	2.7.4.8	PF13476.6;PF13207.6;PF00625.21;PF13604.6;PF03266.15;PF02223.17;PF06414.12;PF13191.6;PF13401.6;PF01712.19;PF13238.6;PF13671.6;PF00004.29;PF17102.5;PF01926.23;PF02224.18;PF03215.15;PF13189.6;PF00005.27;PF02492.19;PF01202.22;PF01935.17;PF02367.17;PF00910.22;PF13521.6;PF05127.14;PF13245.6;PF05496.12;PF07693.14;PF01949.16;PF17295.2;PF08242.12;PF12187.8;PF00485.18
OG1750	periphery	10	10	96	yes	hypothetical protein	{'FIG00493916: hypothetical protein': 10}	0
OG1754	periphery	10	10	55	yes	hypothetical protein	{'hypothetical protein': 10}	0			PF17812.1
OG1755	periphery	10	9	238.5	yes	hypothetical protein	{'FIG00493547: hypothetical protein': 8, 'hypothetical protein': 2}	0
OG1758	periphery	10	10	81	yes	hypothetical protein	{'hypothetical protein': 10}	0
OG176	core	227	227	100	yes	hypothetical protein	{'FIG00493824: hypothetical protein': 226, 'hypothetical protein': 1}	0			PF16193.5
OG1761	periphery	10	10	111	yes	hypothetical protein	{'hypothetical protein': 10}	0
OG1762	periphery	9	9	100	yes	hypothetical protein	{'hypothetical protein': 9}	0
OG1763	periphery	9	9	505	yes	hypothetical protein	{'hypothetical protein': 9}	0
OG1764	periphery	9	9	137	yes	hypothetical protein	{'hypothetical protein': 9}	0			PF06785.11;PF04999.13;PF08496.10;PF14662.6;PF06005.12;PF04012.12;PF17675.1;PF04977.15;PF12325.8;PF07926.12;PF08647.11;PF04136.15;PF05557.13;PF01017.20;PF14932.6;PF15905.5;PF01496.19;PF11559.8;PF04978.12;PF10046.9;PF00170.21;PF00769.19;PF16526.5;PF10186.9;PF01920.20;PF07889.12;PF16471.5;PF10473.9;PF08671.10;PF16888.5;PF01576.19;PF04375.14;PF08317.11;PF15070.6;PF17078.5;PF11932.8;PF03131.17;PF13851…
OG1769	periphery	9	9	107	yes	hypothetical protein	{'hypothetical protein': 9}	0
OG177	core	227	227	550	no	Methionyl-tRNA synthetase (EC 6.1.1.10)	{'Methionyl-tRNA synthetase (EC 6.1.1.10)': 227}	0	GO:0004825	6.1.1.10	PF09334.11;PF01406.19;PF08264.13;PF01921.18;PF00133.22;PF07190.11;PF18151.1
OG1773	periphery	9	9	53	yes	hypothetical protein	{'hypothetical protein': 9}	0
OG1774	periphery	9	9	65	yes	hypothetical protein	{'hypothetical protein': 9}	0			PF15379.6
OG1775	periphery	7	7	52	yes	hypothetical protein	{'hypothetical protein': 7}	0
OG1779	periphery	8	8	57	yes	hypothetical protein	{'hypothetical protein': 8}	0
OG178	core	227	227	746	no	RecD-like DNA helicase YrrC	{'RecD-like DNA helicase YrrC': 227}	0			PF18335.1;PF13604.6;PF13245.6;PF02562.16;PF00005.27;PF13401.6;PF13087.6;PF00633.23;PF00580.21;PF09848.9;PF00004.29;PF05127.14;PF13086.6;PF14520.6;PF13538.6;PF03193.16;PF14490.6;PF01443.18;PF13191.6;PF00437.20;PF13521.6;PF10412.9;PF13555.6;PF03266.15;PF02223.17;PF14716.6;PF03308.16;PF05970.14;PF08433.10;PF07728.14;PF06576.11;PF13476.6;PF13238.6;PF01926.23;PF12826.7;PF12846.7;PF06414.12;PF01078.21;…
OG1781	periphery	9	9	51	yes	hypothetical protein	{'hypothetical protein': 9}	0
OG1782	periphery	9	9	68	yes	hypothetical protein	{'FIG00494390: hypothetical protein': 9}	0
OG1784	periphery	9	9	50	yes	hypothetical protein	{'hypothetical protein': 9}	0
OG1789	periphery	9	9	50	yes	hypothetical protein	{'hypothetical protein': 9}	0
OG179	core	227	227	341	no	Cationic Amino Acid Transporter	{'Cationic Amino Acid Transporter': 226, 'Cationic amino acid transporter': 1}	0			PF09746.9;PF00892.20;PF02659.15;PF03151.16;PF13536.6;PF03699.13;PF01484.17;PF03647.13;PF08370.11
OG1790	periphery	9	9	195	yes	hypothetical protein	{'FIG00493194: hypothetical protein': 9}	0			PF05095.12
OG1791	periphery	9	9	75	yes	hypothetical protein	{'hypothetical protein': 9}	0
OG1792	periphery	9	9	51	yes	hypothetical protein	{'hypothetical protein': 9}	0
OG1793	periphery	9	9	78	yes	hypothetical protein	{'hypothetical protein': 9}	0
OG1796	periphery	9	9	51	yes	hypothetical protein	{'hypothetical protein': 9}	0
OG1797	periphery	9	9	41	no	Resolvase	{'Resolvase': 9}	0			PF00589.22
OG18	core	228	227	1004	no	Exodeoxyribonuclease V gamma chain (EC 3.1.11.5)	{'Exodeoxyribonuclease V gamma chain (EC 3.1.11.5)': 228}	2	GO:0008854	3.1.11.5	PF17946.1;PF04257.14;PF17700.1;PF07305.12;PF15045.6
OG180	core	227	227	257	no	Biotin-protein ligase (EC 6.3.4.15)	{'Biotin-protein ligase (EC 6.3.4.15)': 199, 'Biotin--protein ligase (EC 6.3.4.9, EC 6.3.4.10, EC 6.3.4.11, EC 6.3.4.15)': 27, 'Biotin--protein ligase (EC 6.3.4.9)(EC 6.3.4.10)(EC 6.3.4.11)(EC 6.3.4.15)': 1}	0	GO:0004077	6.3.4.15;6.3.4.9	PF09825.9;PF00117.28;PF07685.14;PF03575.17
OG1801	periphery	9	9	91	yes	hypothetical protein	{'hypothetical protein': 9}	0			PF05246.11
OG1802	periphery	9	9	133	yes	hypothetical protein	{'hypothetical protein': 9}	0
OG1807	periphery	8	8	57	yes	hypothetical protein	{'hypothetical protein': 8}	0
OG1808	periphery	8	8	63.5	yes	hypothetical protein	{'hypothetical protein': 8}	0
OG181	core	227	227	335	no	Glutamyl-tRNA reductase (EC 1.2.1.70)	{'Glutamyl-tRNA reductase (EC 1.2.1.70)': 227}	3	GO:0008883	1.2.1.70	PF05201.15;PF08513.11
OG1810	periphery	8	8	82	yes	hypothetical protein	{'hypothetical protein': 8}	0
OG1812	periphery	8	8	320.5	no	Inclusion membrane protein A	{'Inclusion membrane protein A': 5, 'Dihydrolipoamide succinyltransferase component (E2) of 2-oxoglutarate dehydrogenase complex (EC 2.3.1.61) / 2-oxoglutarate dehydrogenase E1 component (EC 1.2.4.2)': 1, 'hypothetical protein': 1, 'Fe-S oxidoreductase': 1}	0	GO:0004591;GO:0004149	2.3.1.61;1.2.4.2	PF17111.5;PF17279.2;PF13949.6;PF08317.11;PF13498.6;PF06008.14;PF13851.6;PF04791.16;PF04003.12;PF13166.6;PF09177.11;PF05010.14;PF01813.17;PF11802.8;PF08340.11;PF06009.12;PF07989.11;PF15035.6;PF14818.6;PF02734.17;PF16072.5;PF18822.1;PF10498.9;PF17173.4;PF11728.8;PF13747.6;PF08614.11;PF16088.5;PF15794.5;PF17681.1
OG1813	periphery	8	8	89	yes	hypothetical protein	{'hypothetical protein': 8}	0			PF15038.6;PF03729.13;PF09972.9
OG1818	periphery	8	8	41.5	no	Acetyl-coenzyme A carboxyl transferase alpha chain (EC 6.4.1.2)	{'Acetyl-coenzyme A carboxyl transferase alpha chain (EC 6.4.1.2)': 8}	0	GO:0003989	6.4.1.2
OG182	core	227	227	108	yes	hypothetical protein	{'FIG00493863: hypothetical protein': 215, 'hypothetical protein': 12}	0			PF05103.13;PF15908.5;PF00508.17;PF18598.1;PF12709.7;PF06005.12;PF04977.15;PF07061.11;PF08286.11;PF13980.6;PF11711.8;PF16159.5;PF11559.8
OG1820	periphery	8	8	58	yes	hypothetical protein	{'hypothetical protein': 8}	0
OG1822	periphery	8	8	205	no	adherence factor	{'adherence factor': 8}	0			PF12920.7
OG1823	periphery	8	8	50	yes	hypothetical protein	{'hypothetical protein': 8}	0
OG1825	periphery	8	8	68	yes	hypothetical protein	{'hypothetical protein': 8}	0
OG1827	periphery	8	8	78	yes	hypothetical protein	{'hypothetical protein': 7, 'FIG00493194: hypothetical protein': 1}	0			PF05095.12;PF10810.8
OG183	core	227	227	190	no	Deoxycytidine triphosphate deaminase (EC 3.5.4.13)	{'Deoxycytidine triphosphate deaminase (EC 3.5.4.13)': 227}	0	GO:0008829	3.5.4.13	PF00692.19
OG1835	periphery	8	8	54.5	yes	hypothetical protein	{'hypothetical protein': 8}	0
OG1838	periphery	8	8	126	yes	hypothetical protein	{'hypothetical protein': 8}	0			PF04777.13
OG184	core	227	227	334	no	Holliday junction DNA helicase RuvB	{'Holliday junction DNA helicase RuvB': 226, 'Holliday junction ATP-dependent DNA helicase RuvB (EC 3.6.4.12)': 1}	2	GO:0006310;GO:0006281;GO:0009378;GO:0005524;GO:0003677	3.6.4.12	PF00910.22;PF13479.6;PF17864.1;PF00308.18;PF06068.13;PF05496.12;PF01695.17;PF00493.23;PF01078.21;PF00158.26;PF13191.6;PF13401.6;PF05491.13;PF07726.11;PF14532.6;PF07728.14;PF00004.29;PF16421.5
OG1843	periphery	7	7	420	no	Phospholipase D endonuclease superfamily	{'Phospholipase D endonuclease superfamily': 7}	0			PF13090.6;PF00614.22;PF07894.12;PF13091.6;PF11495.8
OG1844	periphery	7	7	51	yes	hypothetical protein	{'hypothetical protein': 7}	0
OG1845	periphery	7	7	66	yes	hypothetical protein	{'hypothetical protein': 7}	0
OG1847	periphery	7	7	54	yes	hypothetical protein	{'hypothetical protein': 7}	0
OG1848	periphery	7	7	189	no	Succinate dehydrogenase cytochrome b558 subunit	{'Succinate dehydrogenase cytochrome b558 subunit': 7}	7			PF01127.22
OG1849	periphery	7	7	65	yes	hypothetical protein	{'FIG00494311: hypothetical protein': 6, 'hypothetical protein': 1}	0
OG185	core	227	227	270	yes	hypothetical protein	{'FIG00494127: hypothetical protein': 226, 'hypothetical protein': 1}	0			PF08486.10
OG1853	periphery	7	6	338	no	hypothetical protein	{'hypothetical protein': 6, 'Chromosome partition protein smc': 1}	0	GO:0005694;GO:0005524;GO:0005515;GO:0051276		PF06009.12;PF08614.11;PF15742.5;PF17490.2;PF02994.14;PF17489.2;PF17001.5;PF04994.13;PF04899.12;PF07926.12;PF13166.6;PF07851.13;PF13874.6;PF04518.12;PF04130.13;PF13791.6;PF13851.6;PF10146.9;PF06160.12;PF01031.20;PF05549.11;PF10186.9;PF02403.22
OG1855	periphery	7	7	115	yes	hypothetical protein	{'hypothetical protein': 7}	0
OG1856	periphery	7	7	51	yes	hypothetical protein	{'hypothetical protein': 7}	0
OG1857	periphery	7	7	118	yes	hypothetical protein	{'hypothetical protein': 7}	0			PF14282.6;PF13693.6;PF02631.16;PF14366.6;PF01717.18;PF13411.6;PF04845.13
OG1859	periphery	7	7	40	no	Growth inhibitor	{'Growth inhibitor': 7}	0			PF02452.17
OG186	core	227	227	690	no	Glycogen debranching enzyme (EC 3.2.1.-)	{'Glycogen debranching enzyme (EC 3.2.1.-)': 226, 'Limit dextrin alpha-1,6-maltotetraose-hydrolase (EC 3.2.1.196)': 1}	5	GO:0003824;GO:0005975;GO:0043169	3.2.1.196	PF00128.24;PF02922.18
OG1867	periphery	6	3	306.5	yes	hypothetical protein	{'hypothetical protein': 6}	0			PF16084.5;PF04890.13;PF18312.1
OG1869	periphery	6	6	64	yes	hypothetical protein	{'hypothetical protein': 6}	0
OG187	core	227	227	167	yes	hypothetical protein	{'hypothetical protein': 143, 'FIG00493912: hypothetical protein': 84}	0			PF05932.13
OG1870	periphery	6	6	85	yes	hypothetical protein	{'hypothetical protein': 6}	0
OG1871	periphery	6	6	79	yes	hypothetical protein	{'hypothetical protein': 6}	0
OG1872	periphery	6	6	76	yes	hypothetical protein	{'hypothetical protein': 6}	0
OG1875	periphery	6	6	60	yes	hypothetical protein	{'hypothetical protein': 6}	0
OG1877	periphery	6	6	50	yes	hypothetical protein	{'hypothetical protein': 6}	0
OG188	core	227	227	157	no	single-strand binding protein	{'single-strand binding protein': 142, 'Single-stranded DNA-binding protein': 85}	0	GO:0003697		PF01336.25;PF13742.6;PF00436.25;PF13630.6
OG1881	periphery	6	6	51	yes	hypothetical protein	{'hypothetical protein': 6}	0
OG189	core	227	227	499	no	Cytosol aminopeptidase PepA (EC 3.4.11.1)	{'Cytosol aminopeptidase PepA (EC 3.4.11.1)': 227}	0	GO:0004178	3.4.11.1	PF02789.17;PF00883.21;PF17896.1;PF12537.8;PF14711.6;PF05746.15
OG1892	periphery	6	6	65	yes	hypothetical protein	{'hypothetical protein': 6}	0			PF07848.12
OG1896	periphery	6	6	106	yes	hypothetical protein	{'hypothetical protein': 6}	0
OG1898	periphery	6	6	50	yes	hypothetical protein	{'hypothetical protein': 6}	0
OG19	core	228	227	559	no	Efflux Protein	{'Efflux Protein': 227, '2-acylglycerophosphoethanolamine acyltransferase': 1}	0			PF05977.13;PF07690.16;PF00083.24;PF02117.16
OG190	core	227	227	189	no	Ku domain protein	{'Ku domain protein': 109, 'Histone-like Protein 2': 51, 'Histone H1-like protein HC2': 23, 'DNA-binding protein HU / low-complexity, AKP-rich domain': 19, 'histone protein': 12, 'Histone protein': 8, 'DNA topoisomerase I (EC 5.99.1.2)': 4, 'GTP-binding protein Obg': 1}	0	GO:0003917	5.99.1.2	PF07382.11;PF09889.9
OG1904	periphery	6	6	58	yes	hypothetical protein	{'hypothetical protein': 6}	0
OG1907	periphery	6	6	54	yes	hypothetical protein	{'hypothetical protein': 6}	0
OG1908	periphery	6	6	61	yes	hypothetical protein	{'hypothetical protein': 6}	0
OG191	core	227	227	314	no	hypothetical protein	{'FIG00494248: hypothetical protein': 226, 'DNA polymerase III delta subunit (EC 2.7.7.7)': 1}	0	GO:0003887	2.7.7.7	PF13432.6;PF13177.6;PF11761.8;PF13563.6;PF00619.21;PF06144.13;PF01078.21;PF09520.10
OG1911	periphery	6	6	55	yes	hypothetical protein	{'hypothetical protein': 6}	0
OG1912	periphery	6	6	54	yes	hypothetical protein	{'hypothetical protein': 6}	0
OG1913	periphery	5	5	51	yes	hypothetical protein	{'hypothetical protein': 5}	0			PF14771.6
OG1914	periphery	5	5	55	yes	hypothetical protein	{'hypothetical protein': 5}	0
OG1916	periphery	5	5	55	yes	hypothetical protein	{'hypothetical protein': 5}	0
OG192	core	227	227	373	no	Hypothetical radical SAM family enzyme, NOT coproporphyrinogen III oxidase, oxygen-independent	{'Hypothetical radical SAM family enzyme, NOT coproporphyrinogen III oxidase, oxygen-independent': 144, 'Radical SAM family enzyme, similar to coproporphyrinogen III oxidase, oxygen-independent, clustered with nucleoside-triphosphatase RdgB': 77, 'Hypothetical radical SAM family enzyme in heat shock gene cluster, similarity with CPO of BS HemN-type': 6}	1			PF06969.16;PF04055.21;PF13799.6;PF00108.23;PF15610.6
OG1920	periphery	5	5	82	yes	hypothetical protein	{'hypothetical protein': 5}	0			PF10845.8
OG1921	periphery	5	5	50	yes	hypothetical protein	{'hypothetical protein': 5}	0
OG1922	periphery	5	5	53	yes	hypothetical protein	{'hypothetical protein': 5}	0			PF00689.21
OG1923	periphery	5	5	57	yes	hypothetical protein	{'hypothetical protein': 5}	0
OG1924	periphery	5	5	97	yes	hypothetical protein	{'FIG00493176: hypothetical protein': 5}	0			PF07557.11
OG1925	periphery	5	5	96	no	putative cytotoxin	{'putative cytotoxin': 5}	0			PF11996.8
OG1926	periphery	5	5	71	yes	hypothetical protein	{'hypothetical protein': 5}	0
OG193	core	227	227	148	yes	hypothetical protein	{'FIG00494315: hypothetical protein': 226, 'hypothetical protein': 1}	0			PF07072.11;PF09036.10
OG1930	periphery	5	5	57	yes	hypothetical protein	{'hypothetical protein': 5}	0
OG1931	periphery	4	4	54	yes	hypothetical protein	{'hypothetical protein': 4}	0
OG1933	periphery	5	5	67	yes	hypothetical protein	{'FIG00494545: hypothetical protein': 4, 'hypothetical protein': 1}	1			PF03908.13
OG1937	periphery	5	5	69	yes	hypothetical protein	{'hypothetical protein': 5}	0
OG194	core	227	227	905	no	2-oxoglutarate dehydrogenase E1 component (EC 1.2.4.2)	{'2-oxoglutarate dehydrogenase E1 component (EC 1.2.4.2)': 227}	1	GO:0004591	1.2.4.2	PF02779.24;PF16870.5;PF13862.6;PF00676.20;PF16078.5
OG1941	periphery	5	5	57	yes	hypothetical protein	{'hypothetical protein': 5}	0
OG1942	periphery	5	5	117	yes	hypothetical protein	{'hypothetical protein': 5}	0			PF01486.17;PF09755.9;PF14662.6;PF07716.15;PF06698.11;PF04871.13;PF06818.15;PF01920.20
OG1943	periphery	5	5	51	yes	hypothetical protein	{'hypothetical protein': 5}	0			PF01063.19
OG1945	periphery	5	5	132	yes	hypothetical protein	{'hypothetical protein': 5}	0
OG1947	periphery	5	5	53	yes	hypothetical protein	{'hypothetical protein': 5}	0
OG1948	periphery	5	5	57	yes	hypothetical protein	{'hypothetical protein': 5}	0			PF10092.9
OG195	core	227	227	365	no	Dihydrolipoamide succinyltransferase component (E2) of 2-oxoglutarate dehydrogenase complex (EC 2.3.1.61)	{'Dihydrolipoamide succinyltransferase component (E2) of 2-oxoglutarate dehydrogenase complex (EC 2.3.1.61)': 227}	0	GO:0004149	2.3.1.61	PF00364.22;PF13375.6;PF01551.22;PF00198.23;PF13533.6;PF12700.7;PF13437.6;PF01597.19;PF11061.8
OG196	core	227	227	243	no	COG1496: Uncharacterized conserved protein	{'COG1496: Uncharacterized conserved protein': 225, 'Inner membrane protein': 1, 'FIG00003370: Multicopper polyphenol oxidase': 1}	1			PF02578.15;PF01764.25;PF16598.5
OG1962	periphery	4	4	56	yes	hypothetical protein	{'hypothetical protein': 4}	0
OG1963	periphery	4	4	57	yes	hypothetical protein	{'hypothetical protein': 4}	0
OG1965	periphery	4	4	52	yes	hypothetical protein	{'hypothetical protein': 4}	0
OG1966	periphery	4	4	50	yes	hypothetical protein	{'hypothetical protein': 3, 'FIG00494308: hypothetical protein': 1}	0
OG1969	periphery	4	4	238	no	outer membrane protein 5	{'outer membrane protein 5': 4}	0			PF03797.19
OG197	core	227	227	133	no	FIG042683: Type III secretion	{'FIG042683: Type III secretion': 227}	0			PF05932.13;PF13288.6
OG1971	periphery	4	4	220	no	hypothetical protein	{'FIG00494377: hypothetical protein': 2, 'Probable outer membrane protein pmp6 precursor': 2}	0
OG1972	periphery	4	4	72	yes	hypothetical protein	{'hypothetical protein': 4}	0
OG1973	periphery	4	4	78	yes	hypothetical protein	{'hypothetical protein': 4}	0
OG1975	periphery	4	4	58	yes	hypothetical protein	{'hypothetical protein': 4}	0
OG1976	periphery	4	4	77	yes	hypothetical protein	{'hypothetical protein': 4}	0
OG1979	periphery	4	4	79	yes	hypothetical protein	{'hypothetical protein': 4}	0			PF16591.5;PF04437.13;PF10505.9;PF03159.18;PF08167.12
OG198	core	227	227	602	no	1-hydroxy-2-methyl-2-(E)-butenyl 4-diphosphate synthase (EC 1.17.7.1)	{'1-hydroxy-2-methyl-2-(E)-butenyl 4-diphosphate synthase (EC 1.17.7.1)': 226, '(E)-4-hydroxy-3-methylbut-2-enyl-diphosphate synthase (flavodoxin) (EC 1.17.7.3)': 1}	1		1.17.7.3;1.17.7.1	PF04551.14;PF08209.11;PF08919.10;PF02126.18
OG1980	periphery	4	4	359	yes	hypothetical protein	{'hypothetical protein': 4}	0			PF14494.6;PF03169.15;PF07146.11;PF07134.11;PF09828.9;PF13936.6;PF07332.11
OG1984	periphery	4	4	61	yes	hypothetical protein	{'FIG00494386: hypothetical protein': 4}	0
OG1986	periphery	4	4	51	yes	hypothetical protein	{'hypothetical protein': 4}	0
OG1988	periphery	4	4	61	yes	hypothetical protein	{'FIG00494569: hypothetical protein': 4}	0
OG1989	periphery	4	3	243.5	yes	hypothetical protein	{'similar to hypothetical protein': 3, 'hypothetical protein': 1}	0			PF11932.8;PF06818.15;PF04791.16;PF04102.12;PF02601.15;PF14362.6;PF16046.5;PF08317.11;PF09738.9;PF10136.9;PF09925.9;PF09972.9;PF17628.2;PF17028.5;PF13903.6;PF15099.6;PF12648.7;PF09787.9
OG199	core	227	227	536	no	Flagellar biosynthesis protein FlhA	{'Flagellar biosynthesis protein FlhA': 226, 'Similar to flagellar biosynthesis protein FlhA': 1}	6			PF00771.20;PF13631.6;PF18561.1;PF15867.5;PF17018.5;PF04602.12;PF00213.18;PF04286.12
OG1992	periphery	4	4	91	yes	hypothetical protein	{'FIG00494018: hypothetical protein': 4}	0
OG1997	periphery	4	4	61	yes	hypothetical protein	{'hypothetical protein': 4}	0
OG2	core	455	227	854	no	ClpB protein	{'ClpB protein': 227, 'ATP-dependent Clp protease, ATP-binding subunit ClpC / Negative regulator of genetic competence clcC/mecB': 142, 'ATP-dependent Clp protease ATP-binding subunit ClpA': 85, 'ATP-dependent Clp protease, ATP-binding subunit ClpC': 1}	4	GO:0019538;GO:0005524;GO:0005515		PF17871.1;PF03193.16;PF02861.20;PF10662.9;PF13481.6;PF00910.22;PF13671.6;PF04851.15;PF07726.11;PF13555.6;PF00004.29;PF06309.11;PF05496.12;PF01637.18;PF02562.16;PF07728.14;PF06414.12;PF13245.6;PF00448.22;PF13173.6;PF01078.21;PF08477.13;PF00005.27;PF07724.14;PF13476.6;PF12775.7;PF13479.6;PF13521.6;PF13177.6;PF05621.11;PF00158.26;PF13401.6;PF13238.6;PF00437.20;PF05729.12;PF02367.17;PF10431.9;PF01695…
OG20	core	228	227	97	yes	hypothetical protein	{'FIG00494423: hypothetical protein': 227, 'hypothetical protein': 1}	0			PF02865.17;PF03097.18;PF01910.17
OG200	core	227	227	253	no	RNA polymerase sigma factor for flagellar operon	{'RNA polymerase sigma factor for flagellar operon': 226, 'RNA polymerase sigma factor': 1}	0	GO:0003700;GO:0016987;GO:0006352;GO:0003677		PF07638.11;PF01022.20;PF04545.16;PF00196.19;PF10668.9;PF04297.14;PF01381.22;PF08281.12;PF04542.14;PF04539.16;PF04967.12;PF12802.7;PF13384.6;PF13936.6;PF15978.5;PF12728.7;PF02001.16
OG2001	periphery	4	4	50	yes	hypothetical protein	{'hypothetical protein': 4}	0
OG2005	periphery	4	4	53	yes	hypothetical protein	{'hypothetical protein': 4}	0
OG2007	periphery	4	4	50	yes	hypothetical protein	{'hypothetical protein': 4}	0
OG2009	periphery	4	4	61	yes	hypothetical protein	{'hypothetical protein': 4}	0			PF09151.10
OG201	core	227	227	412	no	Tyrosyl-tRNA synthetase (EC 6.1.1.1)	{'Tyrosyl-tRNA synthetase (EC 6.1.1.1)': 227}	0	GO:0004831	6.1.1.1	PF16714.5;PF01479.25;PF09682.10;PF00579.25
OG2010	periphery	4	4	175	yes	hypothetical protein	{'hypothetical protein': 4}	0			PF10399.9
OG2013	periphery	3	3	50	yes	hypothetical protein	{'hypothetical protein': 3}	0
OG2014	periphery	3	3	51	yes	hypothetical protein	{'hypothetical protein': 3}	0
OG2015	periphery	3	3	52	yes	hypothetical protein	{'hypothetical protein': 3}	0
OG2019	periphery	3	3	57	yes	hypothetical protein	{'hypothetical protein': 3}	0			PF09372.10
OG202	core	227	227	480	no	6-phosphogluconate dehydrogenase, decarboxylating (EC 1.1.1.44)	{'6-phosphogluconate dehydrogenase, decarboxylating (EC 1.1.1.44)': 227}	0	GO:0004616	1.1.1.44	PF00106.25;PF00393.19;PF02737.18;PF03446.15;PF03807.17;PF01488.20;PF14833.6;PF13303.6;PF14451.6
OG2024	periphery	3	3	60	yes	hypothetical protein	{'hypothetical protein': 3}	0
OG2025	periphery	3	3	65	yes	hypothetical protein	{'hypothetical protein': 3}	0
OG2026	periphery	3	3	156	no	Membrane Thiol Protease (predicted)	{'Membrane Thiol Protease (predicted)': 3}	0
OG203	core	227	227	602	no	Translation elongation factor LepA	{'Translation elongation factor LepA': 227}	1			PF09439.10;PF03144.25;PF00009.27;PF00679.24;PF01926.23;PF06421.12;PF14492.6;PF00071.22;PF00025.21;PF04516.15;PF00735.18;PF02421.18
OG2030	periphery	3	3	52	yes	hypothetical protein	{'hypothetical protein': 3}	0
OG2033	periphery	3	3	67	yes	hypothetical protein	{'FIG00493750: hypothetical protein': 3}	0
OG2034	periphery	3	3	304	no	phospholipase D family protein	{'phospholipase D family protein': 3}	0			PF13090.6;PF11495.8;PF15802.5;PF08032.12;PF13091.6;PF00614.22;PF07894.12
OG2036	periphery	3	3	364	no	phospholipase D family protein	{'phospholipase D family protein': 3}	0			PF07894.12;PF13091.6;PF11495.8
OG2039	periphery	3	3	79	yes	hypothetical protein	{'hypothetical protein': 3}	0
OG204	core	227	227	528	no	ADP/ATP Translocase, NTT1	{'ADP/ATP Translocase, NTT1': 227}	1			PF03219.14
OG2040	periphery	3	3	358	no	phospholipase D family protein	{'phospholipase D family protein': 3}	0			PF11495.8;PF07894.12;PF13091.6;PF00614.22
OG2041	periphery	3	3	54	yes	hypothetical protein	{'hypothetical protein': 3}	0
OG2043	periphery	3	3	52	yes	hypothetical protein	{'hypothetical protein': 3}	0
OG2044	periphery	3	3	61	yes	hypothetical protein	{'hypothetical protein': 3}	0
OG2045	periphery	3	3	196	yes	hypothetical protein	{'hypothetical protein': 3}	0			PF15176.6
OG2046	periphery	3	3	66	yes	hypothetical protein	{'hypothetical protein': 3}	0
OG205	core	227	227	829	no	FIG016943: Forkhead domain protein	{'FIG016943: Forkhead domain protein': 227}	0			PF00498.26;PF04972.17;PF16537.5;PF16697.5;PF16693.5;PF08710.10;PF13567.6
OG2051	periphery	3	3	112	no	Inclusion membrane protein-33	{'Inclusion membrane protein-33': 3}	0			PF04246.12
OG2052	periphery	3	3	60	yes	hypothetical protein	{'FIG00493453: hypothetical protein': 3}	0
OG2055	periphery	3	3	59	yes	hypothetical protein	{'FIG00493422: hypothetical protein': 3}	0
OG2058	periphery	3	3	58	yes	hypothetical protein	{'hypothetical protein': 3}	0
OG206	core	227	227	158	yes	hypothetical protein	{'FIG00493911: hypothetical protein': 226, 'hypothetical protein': 1}	0			PF12994.7
OG2060	periphery	3	3	50	yes	hypothetical protein	{'hypothetical protein': 3}	0
OG2061	periphery	3	3	74	yes	hypothetical protein	{'hypothetical protein': 3}	0
OG2062	periphery	3	3	64	yes	hypothetical protein	{'hypothetical protein': 3}	0
OG2063	periphery	3	3	57	yes	hypothetical protein	{'hypothetical protein': 3}	0
OG207	core	227	227	302	no	Manganese ABC transporter, periplasmic-binding protein SitA	{'Manganese ABC transporter, periplasmic-binding protein SitA': 225, 'ABC transporter, substrate-binding protein (cluster 14, Mn/Zn)': 1, 'periplasmic solute binding protein': 1}	1	GO:0005488		PF01297.17;PF17465.2;PF00610.21;PF06760.11;PF03013.14;PF02240.16;PF12025.8;PF08139.12;PF16179.5
OG2077	periphery	3	3	333	yes	hypothetical protein	{'hypothetical protein': 3}	0			PF04890.13
OG2078	periphery	3	3	95	yes	hypothetical protein	{'hypothetical protein': 3}	0
OG208	core	227	227	259	no	Zinc ABC transporter, ATP-binding protein ZnuC	{'Zinc ABC transporter, ATP-binding protein ZnuC': 226, 'Manganese ABC transporter, ATP-binding protein SitB': 1}	0	GO:0016887;GO:0005524		PF03193.16;PF09818.9;PF01926.23;PF13514.6;PF01637.18;PF13555.6;PF00005.27;PF13481.6;PF13476.6;PF02463.19;PF13191.6;PF13304.6;PF13604.6;PF13558.6;PF03266.15;PF13175.6;PF13401.6;PF06941.12;PF02899.17;PF02456.15;PF01695.17;PF03350.16
OG2081	periphery	3	3	362	yes	hypothetical protein	{'hypothetical protein': 3}	0			PF07146.11;PF00892.20
OG2082	periphery	3	3	57	yes	hypothetical protein	{'hypothetical protein': 3}	0
OG2083	periphery	3	3	54	yes	hypothetical protein	{'hypothetical protein': 3}	0
OG2088	periphery	3	3	64	yes	hypothetical protein	{'hypothetical protein': 3}	0
OG209	core	227	227	451	no	Manganese ABC transporter, inner membrane permease protein SitC	{'Manganese ABC transporter, inner membrane permease protein SitC': 224, 'Integral Membrane Protein': 2, 'ABC transporter, permease protein (cluster 14, Mn/Zn)': 1}	3			PF02742.15;PF00950.17;PF01032.18;PF06969.16;PF06305.11;PF14947.6
OG2092	periphery	3	3	129	no	outer membrane protein 5	{'outer membrane protein 5': 3}	0			PF03797.19
OG2094	periphery	3	3	54	yes	hypothetical protein	{'hypothetical protein': 3}	0
OG2096	periphery	3	3	43	no	Glutamate-1-semialdehyde aminotransferase (EC 5.4.3.8)	{'Glutamate-1-semialdehyde aminotransferase (EC 5.4.3.8)': 3}	0	GO:0042286	5.4.3.8
OG2099	periphery	3	3	140	yes	hypothetical protein	{'hypothetical protein': 2, 'FIG00494395: hypothetical protein': 1}	0
OG21	core	228	227	1396	no	DNA-directed RNA polymerase beta' subunit (EC 2.7.7.6)	{"DNA-directed RNA polymerase beta' subunit (EC 2.7.7.6)": 228}	0	GO:0003899	2.7.7.6	PF00623.20;PF01333.19;PF13375.6;PF04983.18;PF00364.22;PF04997.12;PF05000.17;PF04998.17;PF13533.6;PF01551.22;PF00358.20;PF10376.9
OG210	core	227	227	318	no	Manganese ABC transporter, inner membrane permease protein SitD	{'Manganese ABC transporter, inner membrane permease protein SitD': 193, 'ABC transporter, permease protein, putative': 33, 'ABC transporter, permease protein (cluster 14, Mn/Zn)': 1}	0	GO:0016020;GO:0006810;GO:0005524		PF01032.18;PF00950.17;PF17628.2;PF11277.8
OG2100	periphery	3	3	150	yes	hypothetical protein	{'hypothetical protein': 3}	0
OG2101	periphery	3	3	53	yes	hypothetical protein	{'hypothetical protein': 3}	0
OG2102	periphery	3	3	66	yes	hypothetical protein	{'hypothetical protein': 3}	0
OG2103	periphery	3	3	52	yes	hypothetical protein	{'hypothetical protein': 3}	0
OG2104	periphery	3	3	106	no	FIG005935: membrane protein	{'FIG005935: membrane protein': 3}	0			PF01027.20
OG2108	periphery	3	3	602	no	Chromosome partition protein smc	{'Chromosome partition protein smc': 3}	0	GO:0005694;GO:0005524;GO:0005515;GO:0051276		PF14965.6;PF12964.7;PF05531.12;PF04508.12;PF00038.21;PF08702.10;PF04859.12;PF04513.12;PF18570.1;PF13166.6
OG2109	periphery	3	3	180	yes	hypothetical protein	{'hypothetical protein': 3}	0			PF12794.7;PF05278.12;PF18159.1;PF18169.1;PF12718.7;PF10112.9;PF16559.5;PF04102.12;PF14584.6;PF06785.11;PF10046.9;PF04012.12;PF05745.11;PF05266.14
OG211	core	227	227	379	no	1-deoxy-D-xylulose 5-phosphate reductoisomerase (EC 1.1.1.267)	{'1-deoxy-D-xylulose 5-phosphate reductoisomerase (EC 1.1.1.267)': 227}	1	GO:0030604	1.1.1.267	PF08436.12;PF02670.16;PF13288.6;PF01118.24;PF03447.16;PF01053.20;PF04360.12
OG2110	periphery	3	3	168	yes	hypothetical protein	{'hypothetical protein': 3}	0			PF13010.6;PF10860.8;PF12789.7;PF08317.11;PF03408.14;PF17627.2;PF14995.6
OG2111	periphery	3	3	60	yes	hypothetical protein	{'hypothetical protein': 3}	0
OG2112	periphery	3	3	119	yes	hypothetical protein	{'hypothetical protein': 3}	0			PF04121.13;PF13194.6;PF09972.9
OG2114	periphery	3	3	57	yes	hypothetical protein	{'hypothetical protein': 3}	0
OG2118	periphery	3	3	58	yes	hypothetical protein	{'hypothetical protein': 3}	0
OG212	core	227	227	619	no	Membrane-associated zinc metalloprotease	{'Membrane-associated zinc metalloprotease': 117, 'Intramembrane protease RasP/YluC, implicated in cell division based on FtsL cleavage': 110}	1			PF14685.6;PF00595.24;PF17820.1;PF13398.6;PF02163.22;PF13180.6;PF17816.1
OG2120	periphery	3	3	60	yes	hypothetical protein	{'hypothetical protein': 3}	0
OG2123	periphery	3	3	56	yes	hypothetical protein	{'hypothetical protein': 3}	0
OG2124	periphery	3	3	56	yes	hypothetical protein	{'hypothetical protein': 3}	0
OG2125	periphery	3	3	187	yes	hypothetical protein	{'hypothetical protein': 3}	0
OG2126	periphery	3	3	54	no	polymorphic outer membrane protein	{'polymorphic outer membrane protein': 3}	0
OG2129	periphery	3	3	68	yes	hypothetical protein	{'hypothetical protein': 3}	0
OG213	core	227	227	365	no	DNA recombination and repair protein RecF	{'DNA recombination and repair protein RecF': 227}	13			PF13175.6;PF02463.19;PF13476.6;PF13304.6;PF13514.6;PF13555.6;PF11398.8;PF04901.13;PF15176.6;PF05043.13;PF10088.9;PF13166.6;PF14775.6;PF09818.9
OG2134	periphery	3	3	67	yes	hypothetical protein	{'hypothetical protein': 3}	0
OG214	core	227	227	366	no	DNA polymerase III beta subunit (EC 2.7.7.7)	{'DNA polymerase III beta subunit (EC 2.7.7.7)': 227}	9	GO:0003887	2.7.7.7	PF00712.19;PF02767.16;PF02768.15;PF00962.22;PF09724.9
OG2141	periphery	3	3	56	yes	hypothetical protein	{'hypothetical protein': 3}	0
OG2145	periphery	3	3	76	yes	hypothetical protein	{'hypothetical protein': 3}	0
OG2147	periphery	3	3	51	yes	hypothetical protein	{'hypothetical protein': 3}	0
OG215	core	227	227	83	no	FIG016943: Type III secretion	{'FIG016943: Type III secretion': 227}	10			PF17376.2;PF03711.15;PF08295.12;PF08586.10;PF08523.10;PF13643.6;PF14707.6;PF05532.12;PF12001.8;PF10234.9;PF13190.6;PF09628.10;PF01956.16;PF06273.11
OG2150	periphery	3	3	74	yes	hypothetical protein	{'hypothetical protein': 3}	0
OG2151	periphery	3	3	50	yes	hypothetical protein	{'hypothetical protein': 3}	0
OG2153	periphery	3	3	50	yes	hypothetical protein	{'hypothetical protein': 3}	0
OG2159	periphery	3	3	196	no	Type IV pilus biogenesis protein PilO	{'Type IV pilus biogenesis protein PilO': 3}	0
OG216	core	227	227	151	no	tmRNA-binding protein SmpB	{'tmRNA-binding protein SmpB': 227}	0			PF01668.18;PF09087.11;PF05606.11
OG2162	periphery	3	3	55	yes	hypothetical protein	{'hypothetical protein': 3}	0
OG2163	periphery	3	3	64	no	Alanyl-tRNA synthetase (EC 6.1.1.7)	{'Alanyl-tRNA synthetase (EC 6.1.1.7)': 3}	0	GO:0004813	6.1.1.7
OG2164	periphery	3	3	53	yes	hypothetical protein	{'hypothetical protein': 3}	0
OG2165	periphery	3	3	185	no	Mobile element protein	{'Mobile element protein': 3}	0			PF00665.26;PF13276.6
OG2166	periphery	3	3	123	yes	hypothetical protein	{'hypothetical protein': 3}	0			PF13384.6;PF07900.11;PF06056.12;PF08281.12;PF13518.6
OG2167	cloud	2	1	55	no	outer membrane protein 5	{'outer membrane protein 5': 2}	0
OG2168	cloud	2	1	763.5	yes	hypothetical protein	{'hypothetical protein': 2}	0			PF09321.10;PF13903.6;PF05531.12
OG2169	cloud	2	1	347	yes	hypothetical protein	{'hypothetical protein': 2}	0			PF09972.9
OG217	core	227	227	284	no	Thiamin biosynthesis lipoprotein ApbE	{'Thiamin biosynthesis lipoprotein ApbE': 226, 'FAD:protein FMN transferase (EC 2.7.1.180)': 1}	0		2.7.1.180	PF02424.15;PF04800.12;PF10868.8;PF12617.8;PF16575.5;PF11179.8;PF14200.6
OG2170	cloud	2	1	341.5	yes	hypothetical protein	{'hypothetical protein': 2}	0			PF14651.6;PF07676.12
OG2171	cloud	2	1	41	no	Uridine kinase (EC 2.7.1.48)	{'Uridine kinase (EC 2.7.1.48)': 1, 'hypothetical protein': 1}	0	GO:0004849	2.7.1.48	PF10662.9;PF08303.11;PF00485.18
OG2172	cloud	2	1	64.5	yes	hypothetical protein	{'hypothetical protein': 2}	0			PF12226.8
OG2173	periphery	2	2	75	yes	hypothetical protein	{'hypothetical protein': 2}	0
OG2174	periphery	2	2	111	yes	hypothetical protein	{'hypothetical protein': 2}	0
OG2176	periphery	2	2	87	yes	hypothetical protein	{'hypothetical protein': 2}	0
OG2179	periphery	2	2	55	yes	hypothetical protein	{'hypothetical protein': 2}	0
OG218	core	227	227	287	no	Methylenetetrahydrofolate dehydrogenase (NADP+) (EC 1.5.1.5) / Methenyltetrahydrofolate cyclohydrolase (EC 3.5.4.9)	{'Methylenetetrahydrofolate dehydrogenase (NADP+) (EC 1.5.1.5) / Methenyltetrahydrofolate cyclohydrolase (EC 3.5.4.9)': 226, 'Methenyltetrahydrofolate cyclohydrolase (EC 3.5.4.9) / Methylenetetrahydrofolate dehydrogenase (NADP+) (EC 1.5.1.5)': 1}	0	GO:0004477;GO:0004488	3.5.4.9;1.5.1.5	PF00763.23;PF02882.19;PF01262.21;PF13692.6;PF16968.5;PF01118.24;PF09341.10
OG2180	periphery	2	2	62	yes	hypothetical protein	{'hypothetical protein': 2}	0
OG2183	periphery	2	2	53	yes	hypothetical protein	{'hypothetical protein': 2}	0
OG2185	periphery	2	2	71.5	yes	hypothetical protein	{'hypothetical protein': 2}	0
OG2187	periphery	2	2	52	yes	hypothetical protein	{'hypothetical protein': 2}	0
OG219	core	227	227	560	yes	hypothetical protein	{'FIG00494197: hypothetical protein': 224, 'hypothetical protein': 3}	2			PF17433.2;PF00401.20
OG2193	periphery	2	2	408.5	yes	hypothetical protein	{'hypothetical protein': 2}	0			PF09021.11;PF14357.6;PF08614.11;PF17719.1
OG2194	periphery	2	2	65.5	yes	hypothetical protein	{'hypothetical protein': 2}	0
OG22	core	228	227	327	no	Rhodanese domain protein UPF0176, Firmicutes subgroup	{'Rhodanese domain protein UPF0176, Firmicutes subgroup': 228}	0			PF00581.20;PF12368.8;PF17773.1;PF00598.19
OG220	core	227	227	160	yes	hypothetical protein	{'FIG00494168: hypothetical protein': 225, 'hypothetical protein': 2}	1			PF14185.6;PF02721.14;PF14263.6;PF18074.1;PF09716.10;PF11697.8;PF00577.20;PF15549.6;PF03646.15;PF03839.16;PF11306.8;PF12827.7;PF11498.8;PF15828.5;PF04308.12;PF16527.5;PF18100.1;PF09669.10
OG2206	periphery	2	2	68	yes	hypothetical protein	{'hypothetical protein': 2}	0
OG2208	periphery	2	2	211	yes	hypothetical protein	{'FIG00494078: hypothetical protein': 2}	0
OG221	core	227	227	361	no	Phospholipase D endonuclease superfamily	{'Phospholipase D endonuclease superfamily': 227}	1			PF13091.6;PF07894.12;PF00614.22;PF11495.8;PF13090.6;PF18543.1;PF18419.1;PF17941.1;PF17888.1;PF12996.7;PF05240.14
OG2211	periphery	2	2	385	yes	hypothetical protein	{'hypothetical protein': 2}	0			PF07146.11
OG2215	periphery	2	2	76	yes	hypothetical protein	{'hypothetical protein': 2}	0
OG2216	periphery	2	2	62	yes	hypothetical protein	{'hypothetical protein': 2}	0
OG2217	periphery	2	2	62	yes	hypothetical protein	{'hypothetical protein': 2}	0
OG2218	periphery	2	2	60	yes	hypothetical protein	{'FIG00493822: hypothetical protein': 2}	0			PF01842.25
OG2219	periphery	2	2	72	no	Early endosome antigen 1	{'Early endosome antigen 1': 2}	0			PF11559.8;PF08227.11
OG222	core	227	227	579	no	UbiD family decarboxylase	{'UbiD family decarboxylase': 132, 'UbiD family decarboxylase associated with menaquinone via futalosine': 92, '3-polyprenyl-4-hydroxybenzoate carboxy-lyase (EC 4.1.1.-)': 3}	0			PF01977.16
OG2221	periphery	2	2	46	no	Early endosome antigen 1	{'Early endosome antigen 1': 2}	0
OG2223	periphery	2	2	53	yes	hypothetical protein	{'hypothetical protein': 2}	0
OG2227	periphery	2	2	51	yes	hypothetical protein	{'hypothetical protein': 2}	0
OG223	core	227	227	89	no	LSU ribosomal protein L28p	{'LSU ribosomal protein L28p': 226, 'LSU ribosomal protein L28p @ LSU ribosomal protein L28p, zinc-independent': 1}	0	GO:0003735;GO:0006412;GO:0005840;GO:0005622		PF00830.19;PF15181.6;PF18714.1;PF14343.6
OG2235	periphery	2	2	116	yes	hypothetical protein	{'hypothetical protein': 2}	0			PF04791.16;PF09972.9;PF07787.12;PF03208.19
OG2237	periphery	2	2	59	yes	hypothetical protein	{'hypothetical protein': 2}	0
OG224	core	227	227	83	yes	hypothetical protein	{'FIG00493859: hypothetical protein': 226, 'hypothetical protein': 1}	0			PF17979.1;PF17401.2;PF09392.10;PF12022.8
OG2241	periphery	2	2	52	no	histone H1-like protein Hc2	{'histone H1-like protein Hc2': 1, 'hypothetical protein': 1}	0
OG2244	periphery	2	2	53.5	yes	hypothetical protein	{'FIG00494308: hypothetical protein': 1, 'hypothetical protein': 1}	0			PF14263.6
OG2247	periphery	2	2	63.5	yes	hypothetical protein	{'hypothetical protein': 2}	0
OG2248	periphery	2	2	77	yes	hypothetical protein	{'hypothetical protein': 2}	0
OG2249	periphery	2	2	112	yes	hypothetical protein	{'FIG00494498: hypothetical protein': 1, 'hypothetical protein': 1}	0			PF07146.11
OG225	core	227	227	527	no	4-alpha-glucanotransferase (amylomaltase) (EC 2.4.1.25)	{'4-alpha-glucanotransferase (amylomaltase) (EC 2.4.1.25)': 227}	5	GO:0004134	2.4.1.25	PF02446.17;PF14701.6;PF17825.1
OG2251	periphery	2	2	110.5	no	Phage internal scaffolding protein	{'Phage internal scaffolding protein': 1, 'Glycerate kinase (EC 2.7.1.31)': 1}	0	GO:0008887	2.7.1.31	PF09675.10;PF05166.13
OG2253	periphery	2	2	81	yes	hypothetical protein	{'hypothetical protein': 2}	0
OG2255	periphery	2	2	77	yes	hypothetical protein	{'hypothetical protein': 2}	0			PF03382.14
OG226	core	227	227	418	no	Low Calcium Response E (CopN) (Type III secreted protein SctW)	{'Low Calcium Response E (CopN) (Type III secreted protein SctW)': 178, 'Inclusion membrane protein-5': 47, 'Scc1 protein (Type III secretion chaperone)': 1, 'Low Calcium Response E (CopN) (Type III secreted protein SctW); Inclusion membrane protein-5': 1}	0			PF07201.11;PF16730.5;PF06229.12;PF16001.5;PF14904.6;PF05932.13
OG2264	periphery	2	2	139.5	yes	hypothetical protein	{'FIG00494429: hypothetical protein': 1, 'hypothetical protein': 1}	0			PF04763.12
OG2266	periphery	2	2	59.5	yes	hypothetical protein	{'hypothetical protein': 2}	0
OG2268	periphery	2	2	358	yes	hypothetical protein	{'FIG00494474: hypothetical protein': 1, 'hypothetical protein': 1}	0			PF09972.9
OG2269	periphery	2	2	272	yes	hypothetical protein	{'FIG00493989: hypothetical protein': 1, 'hypothetical protein': 1}	0			PF04663.12;PF04925.15;PF04890.13;PF03626.14
OG227	core	227	227	360	no	Type III secretion inner membrane protein (YscU,SpaS,EscU,HrcU,SsaU, homologous to flagellar export components)	{'Type III secretion inner membrane protein (YscU,SpaS,EscU,HrcU,SsaU, homologous to flagellar export components)': 197, 'Flagellar biosynthesis protein FlhB': 30}	0			PF01313.19;PF11772.8;PF01312.19;PF09174.10;PF04143.14;PF04103.15
OG2270	periphery	2	2	155	yes	hypothetical protein	{'FIG00493916: hypothetical protein': 1, 'hypothetical protein': 1}	0			PF12666.7;PF13231.6
OG2273	periphery	2	2	719	no	DNA double-strand break repair Rad50 ATPase	{'DNA double-strand break repair Rad50 ATPase': 1, 'Myosin heavy chain': 1}	0			PF16331.5;PF12686.7;PF05837.12;PF08875.11
OG2277	periphery	2	2	262.5	yes	hypothetical protein	{'hypothetical protein': 2}	0			PF15746.5;PF04791.16;PF06160.12
OG2279	periphery	2	2	59	yes	hypothetical protein	{'hypothetical protein': 2}	0
OG228	core	227	227	364	no	GTP-binding and nucleic acid-binding protein YchF	{'GTP-binding and nucleic acid-binding protein YchF': 227}	0	GO:0005622;GO:0005525		PF02824.21;PF00215.24;PF02421.18;PF01926.23;PF06071.13;PF02316.16;PF14024.6
OG2288	periphery	2	2	52	yes	hypothetical protein	{'hypothetical protein': 2}	0
OG2289	periphery	2	2	51.5	yes	hypothetical protein	{'hypothetical protein': 2}	0
OG229	core	227	227	241	no	tRNA pseudouridine synthase B (EC 4.2.1.70)	{'tRNA pseudouridine synthase B (EC 4.2.1.70)': 225, 'tRNA pseudouridine(55) synthase (EC 5.4.99.25)': 1, 'tRNA pseudouridine synthase B (EC 4.2.1.70) ## tRNA Psi55': 1}	5		4.2.1.70;5.4.99.25	PF10456.9;PF01509.18;PF16198.5
OG2290	periphery	2	2	51	yes	hypothetical protein	{'hypothetical protein': 2}	0
OG2291	periphery	2	2	53.5	yes	hypothetical protein	{'hypothetical protein': 2}	0
OG2296	periphery	2	2	82	yes	hypothetical protein	{'hypothetical protein': 2}	0
OG2298	periphery	2	2	60	yes	hypothetical protein	{'hypothetical protein': 2}	0
OG2299	periphery	2	2	250	no	Polymorphic Outer Membrane Protein E Family	{'Polymorphic Outer Membrane Protein E Family': 2}	0			PF03797.19
OG23	periphery	227	226	826	no	CHLTR possible phosphoprotein	{'CHLTR possible phosphoprotein': 227}	14			PF13424.6;PF07719.17;PF17874.1;PF13374.6;PF12895.7;PF00515.28;PF13181.6;PF07721.14;PF13428.6;PF13176.6;PF14559.6;PF14675.6;PF13432.6;PF13174.6;PF10165.9;PF13812.6;PF01535.20;PF10602.9
OG230	core	227	227	120	no	Ribosome-binding factor A	{'Ribosome-binding factor A': 227}	0	GO:0006364		PF08405.11;PF02033.18;PF16429.5;PF07366.12
OG2305	periphery	2	2	59	yes	hypothetical protein	{'hypothetical protein': 2}	0
OG2306	periphery	2	2	83	yes	hypothetical protein	{'hypothetical protein': 2}	0
OG2307	periphery	2	2	52	yes	hypothetical protein	{'hypothetical protein': 2}	0
OG2308	periphery	2	2	51	yes	hypothetical protein	{'hypothetical protein': 2}	0
OG231	core	227	227	884	no	Translation initiation factor 2	{'Translation initiation factor 2': 227}	3	GO:0005525;GO:0006413;GO:0006412;GO:0003743		PF11987.8;PF00025.21;PF00071.22;PF03144.25;PF03308.16;PF10662.9;PF04760.15;PF08477.13;PF02421.18;PF01926.23;PF09439.10;PF01329.19;PF03193.16;PF00009.27;PF00350.23;PF13500.6;PF14578.6;PF03542.16;PF13555.6;PF13242.6
OG2311	periphery	2	2	58	yes	hypothetical protein	{'hypothetical protein': 2}	0
OG2317	cloud	1	1	57	yes	hypothetical protein	{'hypothetical protein': 1}	0
OG2318	cloud	1	1	62	yes	hypothetical protein	{'hypothetical protein': 1}	0			PF04890.13
OG232	core	227	227	149	no	FIG016921: Type III secretion protein	{'FIG016921: Type III secretion protein': 227}	0			PF07719.17;PF09613.10;PF13174.6;PF04899.12;PF13428.6;PF14559.6;PF13432.6;PF13181.6;PF03438.13;PF07539.12;PF12583.8;PF12415.8
OG2320	cloud	1	1	41	no	outer membrane protein 5	{'outer membrane protein 5': 1}	0
OG2322	cloud	1	1	58	yes	hypothetical protein	{'FIG00494438: hypothetical protein': 1}	0
OG2323	periphery	2	2	53	yes	hypothetical protein	{'hypothetical protein': 2}	0
OG2328	periphery	2	2	169	yes	hypothetical protein	{'hypothetical protein': 2}	0
OG233	core	227	227	434	no	Transcription termination protein NusA	{'Transcription termination protein NusA': 227}	0	GO:0003723;GO:0003676		PF07650.17;PF00575.23;PF00633.23;PF00013.29;PF12836.7;PF13184.6;PF13083.6;PF08529.11;PF14520.6;PF12826.7;PF04675.14;PF12897.7;PF13509.6;PF04790.13
OG2330	periphery	2	2	91	yes	hypothetical protein	{'hypothetical protein': 2}	0			PF07145.15
OG2335	periphery	2	2	61.5	yes	hypothetical protein	{'hypothetical protein': 2}	0			PF17705.1
OG2336	periphery	2	2	54	yes	hypothetical protein	{'hypothetical protein': 2}	0
OG2337	periphery	2	2	303.5	yes	hypothetical protein	{'hypothetical protein': 2}	0			PF02362.21;PF14529.6;PF03372.23
OG2338	periphery	2	2	65	yes	hypothetical protein	{'hypothetical protein': 2}	0
OG2339	periphery	2	2	39	no	Succinate dehydrogenase cytochrome b558 subunit	{'Succinate dehydrogenase cytochrome b558 subunit': 2}	0
OG234	core	227	227	569	no	SSU ribosomal protein S1p	{'SSU ribosomal protein S1p': 227}	0	GO:0003723		PF01330.21;PF09883.9;PF00575.23;PF17092.5;PF13509.6;PF10447.9;PF18614.1;PF17215.3;PF02996.17
OG2340	periphery	2	2	77	yes	hypothetical protein	{'hypothetical protein': 2}	0
OG2341	periphery	2	2	62	yes	hypothetical protein	{'hypothetical protein': 2}	0
OG2344	periphery	2	2	61.5	yes	hypothetical protein	{'hypothetical protein': 2}	0
OG2346	periphery	2	2	59.5	yes	hypothetical protein	{'hypothetical protein': 2}	0
OG2348	periphery	2	2	134	yes	hypothetical protein	{'hypothetical protein': 2}	0			PF01402.21
OG2349	periphery	2	2	53.5	yes	hypothetical protein	{'hypothetical protein': 2}	0
OG235	core	227	227	312	no	Thioredoxin reductase (EC 1.8.1.9)	{'Thioredoxin reductase (EC 1.8.1.9)': 227}	22	GO:0004791	1.8.1.9	PF00070.27;PF01266.24;PF12831.7;PF00890.24;PF13241.6;PF13738.6;PF13450.6;PF01946.17;PF03486.14;PF01134.22;PF01494.19;PF07992.14;PF04820.14;PF13434.6;PF01262.21;PF04864.13;PF13454.6;PF01488.20
OG2350	periphery	2	2	58	yes	hypothetical protein	{'hypothetical protein': 2}	0
OG2352	periphery	2	2	54	yes	hypothetical protein	{'hypothetical protein': 2}	0
OG2355	periphery	2	2	91	yes	hypothetical protein	{'hypothetical protein': 2}	0
OG2356	periphery	2	2	55	yes	hypothetical protein	{'hypothetical protein': 2}	0
OG2357	periphery	2	2	52	yes	hypothetical protein	{'hypothetical protein': 2}	0
OG2359	periphery	2	2	61	yes	hypothetical protein	{'hypothetical protein': 2}	0
OG236	core	227	227	119	no	Holo-[acyl-carrier protein] synthase (EC 2.7.8.7)	{'Holo-[acyl-carrier protein] synthase (EC 2.7.8.7)': 226, 'Holo-[acyl-carrier-protein] synthase (EC 2.7.8.7)': 1}	0	GO:0008897	2.7.8.7	PF17837.1;PF01648.20;PF00494.19;PF05303.12;PF01947.16
OG2361	periphery	2	2	51	yes	hypothetical protein	{'hypothetical protein': 2}	0
OG2363	periphery	2	2	50	yes	hypothetical protein	{'hypothetical protein': 2}	0
OG2369	periphery	2	2	153	yes	hypothetical protein	{'hypothetical protein': 2}	0
OG237	core	227	227	153	yes	hypothetical protein	{'FIG00493996: hypothetical protein': 216, 'hypothetical protein': 11}	0			PF04347.13;PF05393.11;PF14927.6;PF14475.6;PF03496.14;PF18436.1;PF15875.5
OG2372	periphery	2	2	53	yes	hypothetical protein	{'hypothetical protein': 2}	0
OG2373	periphery	2	2	63	yes	hypothetical protein	{'hypothetical protein': 2}	0
OG2374	periphery	2	2	61	yes	hypothetical protein	{'hypothetical protein': 2}	0
OG2378	periphery	2	2	320	yes	hypothetical protein	{'hypothetical protein': 2}	0			PF04890.13
OG2379	periphery	2	2	54.5	yes	hypothetical protein	{'hypothetical protein': 2}	0
OG238	core	227	227	298	no	HAD superfamily hydrolase/phosphatase	{'HAD superfamily hydrolase/phosphatase': 227}	0			PF08282.12;PF05116.13;PF02358.16;PF13344.6;PF00702.26;PF16953.5;PF12780.7
OG2383	periphery	2	2	74.5	yes	hypothetical protein	{'hypothetical protein': 2}	0
OG2386	periphery	2	2	51.5	yes	hypothetical protein	{'hypothetical protein': 2}	0
OG2387	periphery	2	2	52	yes	hypothetical protein	{'hypothetical protein': 2}	0
OG239	core	227	227	298	no	Enoyl-[acyl-carrier-protein] reductase [NADH] (EC 1.3.1.9)	{'Enoyl-[acyl-carrier-protein] reductase [NADH] (EC 1.3.1.9)': 227}	2	GO:0004318	1.3.1.9	PF13561.6;PF00106.25;PF12241.8;PF01318.18;PF00670.21
OG2390	periphery	2	2	98	yes	hypothetical protein	{'FIG00493124: hypothetical protein': 2}	0			PF17264.2
OG2391	periphery	2	2	70	yes	hypothetical protein	{'FIG00494569: hypothetical protein': 2}	0			PF01611.16
OG24	periphery	227	226	875	no	Alanyl-tRNA synthetase (EC 6.1.1.7)	{'Alanyl-tRNA synthetase (EC 6.1.1.7)': 227}	5	GO:0004813	6.1.1.7	PF09738.9;PF07973.14;PF01411.19;PF02272.19;PF01025.19;PF02814.15;PF04760.15;PF10047.9
OG240	core	227	227	275	no	Ribosomal large subunit pseudouridine synthase C (EC 4.2.1.70)	{'Ribosomal large subunit pseudouridine synthase C (EC 4.2.1.70)': 192, 'Ribosomal large subunit pseudouridine synthase D (EC 4.2.1.70)': 34, 'Ribosomal large subunit pseudouridine synthase C (EC 5.4.99.24)': 1}	1		4.2.1.70;5.4.99.24	PF00849.22;PF01479.25;PF13275.6
OG241	core	227	227	223	no	FIG016647: Type III secretion protein	{'FIG016647: Type III secretion protein': 227}	0			PF17001.5;PF04263.16;PF03750.13;PF13026.6;PF00831.23;PF10150.9;PF15456.6;PF05619.11;PF14166.6;PF06295.12;PF07295.11;PF02984.19;PF04402.14;PF08312.12;PF12307.8;PF05384.11;PF08988.10;PF03190.15;PF06780.11;PF11568.8;PF09375.10;PF03709.15;PF05478.11;PF03447.16;PF10256.9;PF14282.6;PF02932.16
OG242	core	227	227	368	no	A/G-specific adenine glycosylase (EC 3.2.2.-)	{'A/G-specific adenine glycosylase (EC 3.2.2.-)': 227}	1	GO:0006284;GO:0005622;GO:0003677		PF00730.25;PF14815.6;PF12826.7;PF17982.1;PF14520.6;PF00633.23;PF10576.9;PF01110.17;PF02753.17
OG243	core	227	227	251	no	ACR family	{'ACR family': 226, 'GTP cyclohydrolase 1 type 2 homolog YbgI': 1}	0			PF01784.18;PF16416.5;PF00702.26;PF18180.1;PF01147.17
OG244	core	227	227	262	yes	hypothetical protein	{'FIG00494022: hypothetical protein': 226, 'hypothetical protein': 1}	0			PF05170.14;PF08167.12
OG245	core	227	227	544	no	Heat shock protein 60 family chaperone GroEL	{'Heat shock protein 60 family chaperone GroEL': 227}	1	GO:0044267;GO:0005524;GO:0005515		PF00118.24
OG246	core	227	227	102	no	Heat shock protein 60 family co-chaperone GroES	{'Heat shock protein 60 family co-chaperone GroES': 227}	0	GO:0006457;GO:0005524		PF00166.21
OG247	core	227	227	608	no	Oligoendopeptidase F (EC 3.4.24.-)	{'Oligoendopeptidase F (EC 3.4.24.-)': 227}	2			PF04116.13;PF02031.16;PF01432.20;PF08439.10;PF08318.12;PF08360.11
OG248	core	227	227	490	yes	hypothetical protein	{'FIG00493396: hypothetical protein': 142, 'FIG00494300: hypothetical protein': 84, 'hypothetical protein': 1}	0			PF13369.6;PF09213.10;PF13428.6;PF14559.6;PF13432.6;PF07719.17;PF09976.9;PF12895.7;PF18371.1;PF13374.6;PF00515.28;PF13424.6;PF13181.6;PF13371.6;PF12688.7;PF13431.6;PF13176.6;PF10602.9;PF12569.8;PF02561.14;PF17874.1;PF04190.13;PF01167.18;PF07219.13
OG249	core	227	227	410	no	Type III secretion cytoplasmic ATP synthase (EC 3.6.3.14, YscN,SpaL,MxiB,HrcN,EscN)	{'Type III secretion cytoplasmic ATP synthase (EC 3.6.3.14, YscN,SpaL,MxiB,HrcN,EscN)': 147, 'Flagellum-specific ATP synthase FliI': 80}	0	GO:0016469;GO:0015986		PF18269.1;PF00006.25;PF00005.27;PF01637.18;PF02874.23;PF05127.14;PF13191.6;PF13401.6
OG25	core	227	227	1013	no	polymorphic membrane protein G family	{'polymorphic membrane protein G family': 221, 'outer membrane protein 5': 4, 'Polymorphic Outer Membrane Protein G Family': 1, 'hypothetical protein': 1}	1			PF02415.17;PF07548.11;PF03797.19;PF14016.6;PF17789.1;PF01203.19
OG250	core	227	227	231	no	Ribulose-phosphate 3-epimerase (EC 5.1.3.1)	{'Ribulose-phosphate 3-epimerase (EC 5.1.3.1)': 227}	1	GO:0004750	5.1.3.1	PF00834.19;PF00977.21;PF00646.33;PF01791.9;PF00148.19;PF13714.6;PF01729.19;PF09370.10
OG251	core	227	227	185	no	Translation elongation factor P-related protein	{'Translation elongation factor P-related protein': 226, 'Elongation factor P-like protein': 1}	0	GO:0003746;GO:0006414		PF01132.20;PF08207.12;PF09285.11;PF08292.12
OG252	core	227	227	164	no	Biotin carboxyl carrier protein of acetyl-CoA carboxylase	{'Biotin carboxyl carrier protein of acetyl-CoA carboxylase': 227}	2			PF00364.22;PF13533.6;PF01597.19;PF16576.5;PF13375.6;PF13437.6
OG253	core	227	227	457	no	Biotin carboxylase of acetyl-CoA carboxylase (EC 6.3.4.14)	{'Biotin carboxylase of acetyl-CoA carboxylase (EC 6.3.4.14)': 227}	1	GO:0004075	6.3.4.14	PF02655.14;PF07478.13;PF14397.6;PF08443.11;PF02786.17;PF02222.22;PF02785.19;PF13535.6;PF00289.22;PF01071.19;PF18603.1;PF15632.6;PF13549.6;PF14398.6
OG254	core	227	227	150	no	LSU ribosomal protein L13p (L13Ae)	{'LSU ribosomal protein L13p (L13Ae)': 227}	0	GO:0003735;GO:0006412;GO:0005840;GO:0005622		PF03968.14;PF00572.18;PF01713.21;PF12396.8;PF03698.13;PF05802.11;PF18411.1
OG255	core	227	227	133	no	SSU ribosomal protein S9p (S16e)	{'SSU ribosomal protein S9p (S16e)': 227}	0	GO:0003735;GO:0006412;GO:0005840;GO:0005622		PF00380.19;PF14090.6
OG256	core	227	227	168	no	FIG016940: Type III secretion protein	{'FIG016940: Type III secretion protein': 227}	0			PF02050.16;PF07321.12;PF15575.6;PF16789.5;PF10238.9
OG257	core	227	227	283	no	NLP/P60 family protein	{'NLP/P60 family protein': 227}	0			PF00877.19;PF18348.1
OG258	core	227	227	245	no	Adenylate kinase (EC 2.7.4.3)	{'Adenylate kinase (EC 2.7.4.3)': 227}	0	GO:0004017	2.7.4.3	PF13671.6;PF02223.17;PF13401.6;PF05191.14;PF00406.22;PF02224.18;PF13207.6;PF13191.6;PF13238.6;PF17213.3;PF14446.6;PF01202.22;PF14522.6;PF06414.12;PF02085.16;PF01155.19;PF13521.6;PF01078.21;PF07728.14;PF17103.5;PF13878.6;PF09723.10;PF09334.11;PF01396.19;PF03119.16;PF14569.6;PF01745.16;PF14803.6;PF06221.13;PF13189.6;PF03215.15;PF04212.18;PF01712.19;PF00004.29;PF13639.6;PF13119.6;PF14447.6;PF01094.28
OG259	core	227	227	214	no	ABC Amino Acid Transporter Permease	{'ABC Amino Acid Transporter Permease': 226, 'ABC transporter, permease protein (cluster 3, basic aa/glutamine/opines)': 1}	1			PF00528.22;PF08669.11;PF01169.19
OG26	core	227	227	659	no	Lead, cadmium, zinc and mercury transporting ATPase (EC 3.6.3.3) (EC 3.6.3.5); Copper-translocating P-type ATPase (EC 3.6.3.4)	{'Lead, cadmium, zinc and mercury transporting ATPase (EC 3.6.3.3) (EC 3.6.3.5); Copper-translocating P-type ATPase (EC 3.6.3.4)': 227}	0	GO:0004008	3.6.3.3;3.6.3.4	PF08282.12;PF12710.7;PF00702.26;PF00122.20;PF01737.17;PF13419.6;PF07254.12
OG260	core	227	227	233	no	Amino acid ABC transporter, ATP-binding protein	{'Amino acid ABC transporter, ATP-binding protein': 226, 'ABC transporter, ATP-binding protein (cluster 3, basic aa/glutamine/opines)': 1}	0			PF00437.20;PF13304.6;PF02463.19;PF13175.6;PF00005.27;PF09818.9;PF03193.16;PF13401.6;PF13476.6;PF13604.6;PF13671.6;PF13555.6;PF01926.23;PF13191.6;PF13166.6;PF02492.19;PF03205.14;PF01078.21;PF05729.12;PF00503.20;PF13479.6;PF01580.18;PF10662.9;PF12775.7;PF00004.29;PF10412.9;PF11387.8;PF13238.6;PF13481.6;PF00448.22;PF01656.23;PF05970.14;PF07728.14;PF05621.11;PF06044.12;PF13148.6
OG261	core	227	227	1138	no	hypothetical protein	{'FIG00494107: hypothetical protein': 223, 'CT131 homolog-(Possible Transmembrane Protein)': 3, 'hypothetical protein': 1}	3			PF15013.6
OG262	core	227	227	425	no	Inner membrane protein YihY, formerly thought to be RNase BN	{'Inner membrane protein YihY, formerly thought to be RNase BN': 197, 'Ribonuclease BN (EC 3.1.-.-)': 30}	0	GO:0004540		PF01047.22;PF03631.15;PF13412.6;PF01978.19;PF10007.9;PF12802.7;PF09339.10;PF07660.14;PF01022.20
OG263	core	227	227	267	no	hypothetical protein	{'FIG00493138: hypothetical protein': 142, 'FIG00599458: hypothetical protein': 59, '3-demethylubiquinone-9 3-methyltransferase (EC 2.1.1.64)': 21, 'methylase': 5}	0		2.1.1.64	PF13679.6;PF01795.19;PF00891.18;PF07021.12;PF00398.20;PF13649.6;PF08241.12;PF02353.20;PF13847.6;PF08242.12;PF05175.14;PF13489.6;PF05401.11;PF06325.13;PF01135.19;PF01555.18;PF07757.13;PF01209.18;PF03161.13
OG264	core	227	227	283	no	FIG046930: Type III secretion protein	{'FIG046930: Type III secretion protein': 227}	0			PF17458.2;PF09280.11;PF15907.5;PF09483.10;PF14721.6;PF14734.6;PF15391.6
OG265	core	227	227	281	no	TsaC protein (YrdC domain) required for threonylcarbamoyladenosine t(6)A37 modification in tRNA	{'TsaC protein (YrdC domain) required for threonylcarbamoyladenosine t(6)A37 modification in tRNA': 222, 'hypothetical protein': 4, 'Threonylcarbamoyl-AMP synthase (EC 2.7.7.87)': 1}	0		2.7.7.87	PF01300.18;PF17217.3;PF13569.6;PF01584.19
OG266	core	227	227	315	no	Microsomal dipeptidase (EC 3.4.13.19)	{'Microsomal dipeptidase (EC 3.4.13.19)': 226, 'Putative dipeptidase': 1}	1	GO:0004237	3.4.13.19	PF01244.21;PF04909.14;PF15044.6
OG267	core	227	227	426	no	Oligopeptide ABC transporter, periplasmic oligopeptide-binding protein OppA (TC 3.A.1.5.1)	{'Oligopeptide ABC transporter, periplasmic oligopeptide-binding protein OppA (TC 3.A.1.5.1)': 226, 'ABC transporter, substrate-binding protein (cluster 5, nickel/peptides/opines)': 1}	1			PF00496.22;PF12212.8
OG268	core	227	227	228	no	Putative preQ0 transporter	{'Putative preQ0 transporter': 226, 'Putative preQ0 transporter YhhQ': 1}	0			PF02592.15;PF08790.11
OG269	core	227	227	162	no	Protein export cytoplasm protein SecA ATPase RNA helicase (TC 3.A.5.1.1)	{'Protein export cytoplasm protein SecA ATPase RNA helicase (TC 3.A.5.1.1)': 226, 'hypothetical protein': 1}	123	GO:0016020;GO:0003676;GO:0017038;GO:0004386;GO:0005515;GO:0005524		PF02810.15;PF16036.5;PF07813.12;PF02510.14;PF00812.17;PF04111.12;PF12174.8;PF15333.6;PF11392.8;PF04494.15;PF02940.15
OG27	core	227	227	248	no	hypothetical protein	{'CT728 hypothetical protein': 108, 'hypothetical protein': 62, 'Inclusion membrane protein-47': 57}	0			PF12821.7;PF01988.19;PF01234.17
OG270	core	227	227	284	yes	hypothetical protein	{'FIG00493943: hypothetical protein': 216, 'hypothetical protein': 11}	5			PF12158.8;PF18202.1
OG271	core	227	227	285	yes	hypothetical protein	{'hypothetical protein': 114, 'FIG00494337: hypothetical protein': 69, 'FIG00493230: hypothetical protein': 25, 'CT144 hypothetical protein_3': 19}	12			PF13502.6;PF01621.17;PF06715.12
OG272	core	227	227	614	no	Serine/threonine kinase	{'Serine/threonine kinase': 227}	0			PF06293.14;PF03781.16;PF00069.25;PF07714.17;PF06831.14;PF03144.25;PF15335.6
OG273	core	227	227	663	no	DNA ligase (EC 6.5.1.2)	{'DNA ligase (EC 6.5.1.2)': 226, 'DNA ligase (NAD(+)) (EC 6.5.1.2)': 1}	1	GO:0003911	6.5.1.2	PF00633.23;PF12836.7;PF14520.6;PF01367.20;PF03119.16;PF12826.7;PF03118.15;PF03120.16;PF12738.7;PF00533.26;PF01653.18;PF16589.5;PF14716.6;PF02371.16;PF00570.23;PF09925.9;PF06456.13
OG274	core	227	227	373	no	Type III secretion inner membrane protein (YscQ,homologous to flagellar export components)	{'Type III secretion inner membrane protein (YscQ,homologous to flagellar export components)': 227}	0			PF01052.20
OG275	core	227	227	1449	no	Inclusion membrane protein-14	{'Inclusion membrane protein-14': 114, 'hypothetical protein': 97, 'CT147 hypothetical protein': 16}	0			PF09972.9;PF11026.8;PF14294.6;PF10805.8;PF08066.12;PF10589.9;PF06533.12;PF00889.19;PF18393.1;PF11827.8;PF18595.1;PF10506.9;PF05745.11;PF04610.14;PF16307.5;PF13907.6;PF13874.6;PF16681.5;PF01040.18;PF04932.15;PF05397.12;PF11338.8;PF15145.6;PF08519.12;PF01105.24;PF11657.8
OG276	core	227	227	507	no	Monooxygenase	{'Monooxygenase': 227}	1			PF13450.6;PF01494.19;PF16589.5;PF07992.14;PF12408.8;PF01266.24;PF00070.27;PF03486.14;PF02254.18;PF05834.12
OG277	core	227	227	315	no	possible hydrolase	{'possible hydrolase': 225, 'Possible hydrolase': 1, 'Putative hydrolase': 1}	1			PF08840.11;PF12740.7;PF00326.21;PF07224.11;PF01738.18;PF05448.12;PF02230.16;PF02129.18;PF00561.20;PF03403.13;PF06500.11;PF12697.7;PF12146.8;PF03959.13;PF00756.20;PF00975.20;PF07859.13
OG278	core	227	227	503	no	Lipoprotein releasing system transmembrane protein LolE	{'Lipoprotein releasing system transmembrane protein LolE': 226, 'Lipoprotein releasing system transmembrane protein LolC/LolE': 1}	0			PF02687.21;PF12704.7;PF08766.11
OG279	core	227	227	225	no	Lipoprotein releasing system ATP-binding protein LolD	{'Lipoprotein releasing system ATP-binding protein LolD': 226, 'Lipoprotein-releasing system ATP-binding protein LolD': 1}	0			PF13191.6;PF13555.6;PF13304.6;PF13401.6;PF00005.27;PF03193.16;PF07693.14;PF02463.19;PF18477.1;PF13476.6;PF13238.6;PF05729.12;PF17254.2;PF01695.17;PF13558.6;PF03266.15;PF18352.1;PF13521.6;PF01926.23;PF01472.20;PF13481.6;PF03363.13;PF03308.16;PF12846.7;PF10723.9;PF18503.1;PF08074.11;PF06109.13;PF01580.18;PF13604.6;PF00437.20;PF13175.6
OG28	core	227	227	428	no	Seryl-tRNA synthetase (EC 6.1.1.11)	{'Seryl-tRNA synthetase (EC 6.1.1.11)': 227}	0	GO:0004828	6.1.1.11	PF02403.22;PF00587.25;PF11932.8;PF03961.13;PF12325.8;PF05064.13;PF18757.1;PF08317.11;PF12718.7;PF05531.12;PF06810.11;PF08654.10;PF17675.1;PF04124.12;PF05911.11;PF18265.1;PF14932.6;PF14223.6;PF05266.14;PF10191.9;PF07200.13;PF11128.8;PF15390.6;PF07544.13;PF18595.1;PF04912.14;PF00312.22;PF12329.8;PF16740.5;PF08647.11;PF15233.6;PF07104.11;PF15905.5;PF06818.15;PF05557.13;PF04350.13
OG280	core	227	227	490	no	FIG047302: Type III secretion S/T Protein Kinase	{'FIG047302: Type III secretion S/T Protein Kinase': 227}	2			PF07228.12;PF10140.9;PF00069.25;PF07387.11;PF06293.14;PF07714.17;PF01636.23;PF14531.6;PF17667.1;PF01633.20;PF12330.8;PF06176.11;PF02630.14;PF00067.22;PF12260.8;PF01163.22;PF13150.6;PF05141.12
OG281	core	227	227	918	no	Type III secretion protein SctC	{'Type III secretion protein SctC': 227}	0			PF03958.17;PF00263.21;PF15870.5;PF05443.11;PF09675.10;PF10258.9
OG282	core	227	227	265	no	disulfide bond chaperone	{'disulfide bond chaperone': 223, 'Disulfide Bond Chaperone': 4}	4			PF02283.16;PF13462.6;PF13098.6;PF01989.16;PF02009.16
OG283	core	227	227	356	no	Putative ATP:guanido phosphotransferase YacI (EC 2.7.3.-)	{'Putative ATP:guanido phosphotransferase YacI (EC 2.7.3.-)': 226, 'Arginine kinase (EC 2.7.3.3)': 1}	0		2.7.3.3	PF00217.19;PF13867.6
OG284	core	227	227	404	no	hypothetical protein	{'FIG00493384: hypothetical protein': 142, 'Nucleoside-diphosphate-sugar epimerases': 83, 'hypothetical protein': 2}	2			PF03779.14;PF14007.6;PF11384.8
OG285	core	227	227	219	no	hypothetical protein	{'hypothetical protein': 140, 'Inclusion membrane protein-16': 54, 'CT179 hypothetical protein': 33}	0			PF13567.6;PF05510.13;PF17098.5;PF03899.15;PF07332.11;PF18476.1;PF11368.8;PF11833.8;PF05569.11;PF16690.5;PF05745.11;PF13903.6;PF04144.13;PF18422.1;PF12084.8;PF05915.12;PF09384.10;PF14845.6
OG286	core	227	227	230	no	ABC transporter, ATP-binding protein	{'ABC transporter, ATP-binding protein': 227}	0			PF13238.6;PF13166.6;PF13401.6;PF05729.12;PF03193.16;PF13555.6;PF13604.6;PF13476.6;PF13304.6;PF00005.27;PF02463.19;PF13245.6;PF01637.18;PF13481.6;PF00931.22;PF14267.6;PF09818.9;PF13191.6;PF00004.29;PF07728.14;PF01926.23;PF01293.20;PF13671.6;PF13173.6;PF12846.7;PF13175.6;PF13521.6;PF05496.12;PF11905.8;PF00910.22;PF08477.13;PF01078.21
OG287	core	227	227	236	yes	hypothetical protein	{'FIG00493895: hypothetical protein': 226, 'hypothetical protein': 1}	0			PF07405.11;PF16045.5
OG288	core	227	227	254	no	3-deoxy-manno-octulosonate cytidylyltransferase (EC 2.7.7.38)	{'3-deoxy-manno-octulosonate cytidylyltransferase (EC 2.7.7.38)': 227}	1	GO:0008690	2.7.7.38	PF12804.7;PF01128.19;PF02348.19;PF05991.11;PF00483.23;PF09659.10;PF02844.15
OG289	core	227	227	537	no	CTP synthase (EC 6.3.4.2)	{'CTP synthase (EC 6.3.4.2)': 227}	3	GO:0003883	6.3.4.2	PF00117.28;PF01656.23;PF06418.14;PF01174.19;PF07722.13;PF07453.13;PF13368.6;PF11371.8
OG29	core	227	227	375	no	Diaminohydroxyphosphoribosylaminopyrimidine deaminase (EC 3.5.4.26) / 5-amino-6-(5-phosphoribosylamino)uracil reductase (EC 1.1.1.193)	{'Diaminohydroxyphosphoribosylaminopyrimidine deaminase (EC 3.5.4.26) / 5-amino-6-(5-phosphoribosylamino)uracil reductase (EC 1.1.1.193)': 227}	0	GO:0008703;GO:0008835	3.5.4.26;1.1.1.193	PF00383.23;PF01872.17;PF14437.6;PF18785.1;PF02579.17;PF13685.6;PF18576.1
OG290	core	227	227	148	no	hypothetical protein	{'FIG00493132: hypothetical protein': 226, 'Putative pre-16S rRNA nuclease Yqg': 1}	0			PF03652.15;PF13167.6;PF04198.13
OG291	core	227	227	507	no	Glucose-6-phosphate 1-dehydrogenase (EC 1.1.1.49)	{'Glucose-6-phosphate 1-dehydrogenase (EC 1.1.1.49)': 227}	0	GO:0004345	1.1.1.49	PF00479.22;PF02781.16;PF09254.11;PF13768.6;PF00875.18
OG292	core	227	227	256	no	6-phosphogluconolactonase (EC 3.1.1.31), eukaryotic type	{'6-phosphogluconolactonase (EC 3.1.1.31), eukaryotic type': 227}	2		3.1.1.31	PF01182.20
OG293	core	227	227	290	no	DNA polymerase III delta prime subunit (EC 2.7.7.7)	{'DNA polymerase III delta prime subunit (EC 2.7.7.7)': 227}	1	GO:0003887	2.7.7.7	PF13177.6;PF00004.29;PF10713.9;PF02100.17
OG294	core	227	227	173	yes	hypothetical protein	{'FIG00493978: hypothetical protein': 226, 'hypothetical protein': 1}	0			PF02151.19;PF02451.15;PF11354.8;PF02718.14;PF07975.12;PF02759.19;PF18814.1
OG295	core	227	227	203	no	Thymidylate kinase (EC 2.7.4.9)	{'Thymidylate kinase (EC 2.7.4.9)': 227}	3	GO:0004798	2.7.4.9	PF00910.22;PF01712.19;PF13604.6;PF10662.9;PF03308.16;PF13401.6;PF02223.17;PF02367.17;PF01442.18;PF13245.6;PF13521.6;PF01695.17;PF13238.6;PF05729.12;PF01583.20;PF09631.10;PF13191.6;PF06414.12;PF03205.14;PF13671.6;PF01926.23;PF16575.5;PF07931.12;PF04670.12
OG296	core	227	227	834	no	DNA gyrase subunit A (EC 5.99.1.3)	{'DNA gyrase subunit A (EC 5.99.1.3)': 227}	0	GO:0003918	5.99.1.3	PF00521.20;PF04282.13;PF03989.13;PF08780.11;PF01025.19;PF06251.11;PF06218.11
OG297	core	227	227	804	no	DNA gyrase subunit B (EC 5.99.1.3)	{'DNA gyrase subunit B (EC 5.99.1.3)': 227}	1	GO:0003918	5.99.1.3	PF02518.26;PF13589.6;PF00986.21;PF01751.22;PF00204.25;PF13662.6;PF04466.13;PF05119.12
OG298	core	227	227	116	no	Zn-ribbon-containing, possibly RNA-binding protein and truncated derivatives	{'Zn-ribbon-containing, possibly RNA-binding protein and truncated derivatives': 227}	0			PF05258.12;PF14904.6;PF05951.13;PF07693.14;PF05761.14;PF00838.17
OG299	core	227	227	372	no	tRNA-guanine transglycosylase (EC 2.4.2.29)	{'tRNA-guanine transglycosylase (EC 2.4.2.29)': 226, 'Queuine tRNA-ribosyltransferase (EC 2.4.2.29)': 1}	8	GO:0008479	2.4.2.29	PF01702.18;PF04116.13;PF09565.10
OG3	periphery	452	181	443	no	putative cytotoxin	{'putative cytotoxin': 399, 'adherence factor': 27, 'putative cytotoxin # frameshift': 24, 'hypothetical protein': 2}	51			PF12918.7;PF03543.14;PF12919.7;PF04488.15;PF11996.8;PF14726.6;PF07979.11;PF17282.2;PF08317.11;PF01399.27;PF01978.19;PF16754.5;PF07688.12;PF00912.22;PF10871.8;PF08965.10;PF02171.17;PF07795.11;PF08369.10;PF18801.1;PF13433.6;PF13068.6;PF00726.17;PF02251.18;PF04883.12;PF14769.6;PF07160.12;PF17887.1;PF14721.6;PF03990.14;PF09848.9;PF12920.7;PF17944.1;PF13093.6
OG30	core	227	227	424	no	3,4-dihydroxy-2-butanone 4-phosphate synthase (EC 4.1.99.12) / GTP cyclohydrolase II (EC 3.5.4.25)	{'3,4-dihydroxy-2-butanone 4-phosphate synthase (EC 4.1.99.12) / GTP cyclohydrolase II (EC 3.5.4.25)': 227}	0	GO:0003935	4.1.99.12;3.5.4.25	PF00925.20;PF18480.1;PF00926.19;PF14490.6
OG300	core	227	227	490	no	Mg/Co/Ni transporter MgtE / CBS domain	{'Mg/Co/Ni transporter MgtE / CBS domain': 226, 'Mg/Co/Ni transporter MgtE, CBS domain-containing': 1}	1			PF01769.16;PF03448.17;PF00571.28;PF01706.16;PF11387.8
OG301	core	227	227	179	no	Ribosome recycling factor	{'Ribosome recycling factor': 227}	0	GO:0006412		PF07464.11;PF04038.12;PF01765.19;PF08537.10;PF01442.18;PF10157.9;PF16999.5;PF12732.7;PF03086.14;PF12320.8;PF09793.9;PF06825.12;PF13942.6;PF05164.13;PF07949.12;PF01024.19;PF13767.6;PF07564.11;PF05461.11;PF13621.6;PF12999.7;PF14611.6;PF16064.5;PF18504.1;PF06009.12;PF06103.11;PF10046.9;PF03755.13;PF00840.20;PF01985.21
OG302	core	227	227	363	no	hypothetical protein	{'hypothetical protein': 156, 'Inclusion membrane protein-18': 55, 'CT195 hypothetical protein': 16}	0			PF08507.10;PF14800.6;PF09799.9;PF09972.9;PF16882.5
OG303	core	227	227	518	no	Oligopeptide ABC transporter, periplasmic oligopeptide-binding protein OppA (TC 3.A.1.5.1)	{'Oligopeptide ABC transporter, periplasmic oligopeptide-binding protein OppA (TC 3.A.1.5.1)': 226, 'ABC transporter, substrate-binding protein (cluster 5, nickel/peptides/opines)': 1}	1			PF00496.22;PF14552.6
OG304	core	227	227	304	no	Oligopeptide transport system permease protein OppB (TC 3.A.1.5.1)	{'Oligopeptide transport system permease protein OppB (TC 3.A.1.5.1)': 227}	0			PF00528.22;PF08669.11
OG305	core	227	227	281	no	Oligopeptide transport system permease protein OppC (TC 3.A.1.5.1)	{'Oligopeptide transport system permease protein OppC (TC 3.A.1.5.1)': 227}	0			PF12911.7;PF00528.22;PF01595.20;PF05449.11
OG306	core	227	227	277	no	Oligopeptide transport system permease protein OppB (TC 3.A.1.5.1)	{'Oligopeptide transport system permease protein OppB (TC 3.A.1.5.1)': 191, 'Oligopeptide transport ATP-binding protein OppD (TC 3.A.1.5.1)': 33, 'Peptide ABC transporter, ATP-binding protein': 2, 'ABC transporter, ATP-binding protein (cluster 5, nickel/peptides/opines)': 1}	0			PF03193.16;PF12775.7;PF13604.6;PF00931.22;PF13175.6;PF02463.19;PF14532.6;PF02367.17;PF00063.21;PF08303.11;PF13191.6;PF01695.17;PF13166.6;PF08352.12;PF13304.6;PF00005.27;PF13476.6;PF00437.20;PF00004.29;PF13401.6;PF00158.26;PF01078.21;PF13238.6;PF13555.6;PF05621.11;PF13479.6;PF07728.14;PF00503.20;PF13671.6;PF13245.6;PF04665.12;PF01935.17;PF00350.23;PF13481.6;PF08477.13;PF05729.12;PF01926.23;PF03444…
OG307	core	227	227	247	no	ABC transporter, ATP-binding protein	{'ABC transporter, ATP-binding protein': 143, 'Oligopeptide transport ATP-binding protein OppF (TC 3.A.1.5.1)': 84}	1			PF13555.6;PF02463.19;PF12775.7;PF13191.6;PF09848.9;PF05729.12;PF00005.27;PF01695.17;PF00437.20;PF04851.15;PF13245.6;PF06068.13;PF13304.6;PF13401.6;PF01078.21;PF03193.16;PF13476.6;PF13604.6;PF13175.6;PF06414.12;PF13671.6;PF13481.6;PF00931.22;PF08352.12;PF01580.18;PF01926.23;PF05478.11;PF07728.14;PF04061.14;PF13148.6;PF13479.6;PF01935.17;PF06745.13;PF00337.22;PF00519.17;PF14332.6;PF01637.18;PF08298…
OG308	core	227	227	249	yes	hypothetical protein	{'FIG00493887: hypothetical protein': 225, 'hypothetical protein': 2}	22			PF13646.6;PF06685.11;PF10752.9;PF11212.8
OG309	core	227	227	471	no	2-oxoglutarate/malate translocator	{'2-oxoglutarate/malate translocator': 227}	0			PF00939.19;PF03600.16;PF07670.14
OG31	core	227	227	156	no	6,7-dimethyl-8-ribityllumazine synthase (EC 2.5.1.78)	{'6,7-dimethyl-8-ribityllumazine synthase (EC 2.5.1.78)': 227}	0		2.5.1.78	PF00885.19
OG310	core	227	227	245	no	Uridine monophosphate kinase (EC 2.7.4.22)	{'Uridine monophosphate kinase (EC 2.7.4.22)': 227}	0		2.7.4.22	PF06032.12;PF00696.28;PF01128.19;PF10649.9
OG311	core	227	227	553	no	Pyrophosphate-dependent fructose 6-phosphate-1-kinase (EC 2.7.1.90)	{'Pyrophosphate-dependent fructose 6-phosphate-1-kinase (EC 2.7.1.90)': 227}	0		2.7.1.90	PF00365.20;PF00781.24
OG312	core	227	227	272	no	(predicted acyltransferase family)	{'(predicted acyltransferase family)': 212, 'acyltransferase family': 14, 'Dienelactone hydrolase family protein': 1}	1			PF02230.16;PF02129.18;PF12146.8;PF00561.20;PF06500.11;PF00756.20;PF12697.7;PF01738.18;PF05448.12;PF00326.21;PF08840.11;PF07859.13;PF03959.13;PF08386.10;PF02273.15;PF05057.14;PF02847.17;PF12885.7
OG313	core	227	227	537	no	Pyrophosphate-dependent fructose 6-phosphate-1-kinase (EC 2.7.1.90)	{'Pyrophosphate-dependent fructose 6-phosphate-1-kinase (EC 2.7.1.90)': 227}	1		2.7.1.90	PF00365.20;PF05689.11
OG314	core	227	227	431	no	3-deoxy-D-manno-octulosonic-acid transferase (EC 2.-.-.-)	{'3-deoxy-D-manno-octulosonic-acid transferase (EC 2.-.-.-)': 161, 'Lipid IVA 3-deoxy-D-manno-octulosonic acid transferase (EC 2.4.99.12) [often with (EC 2.4.99.13) also]': 65, '3-deoxy-D-manno-octulosonic acid transferase (EC 2.4.99.12)(EC 2.4.99.13)(EC 2.4.99.14)': 1}	1	GO:0009058;GO:0005529;GO:0005975;GO:0016740	2.4.99.12	PF13524.6;PF00534.20;PF04413.16;PF01548.17;PF02350.19;PF00201.18
OG315	core	227	227	819	no	Leucyl-tRNA synthetase (EC 6.1.1.4)	{'Leucyl-tRNA synthetase (EC 6.1.1.4)': 227}	4	GO:0004823	6.1.1.4	PF00133.22;PF09334.11;PF03608.13;PF08264.13;PF13603.6;PF01406.19
OG316	core	227	227	422	no	Glutamate-1-semialdehyde aminotransferase (EC 5.4.3.8)	{'Glutamate-1-semialdehyde aminotransferase (EC 5.4.3.8)': 226, 'Glutamate-1-semialdehyde 2,1-aminomutase (EC 5.4.3.8)': 1}	2	GO:0042286	5.4.3.8	PF00202.21;PF00155.21
OG317	core	227	227	189	no	transcriptional regulator, putative	{'transcriptional regulator, putative': 225, 'UPF0301 protein YqgE': 2}	1			PF02622.15;PF12121.8
OG318	core	227	227	148	yes	hypothetical protein	{'FIG00494004: hypothetical protein': 226, 'hypothetical protein': 1}	0			PF02577.14
OG319	core	227	227	239	no	Ribose 5-phosphate isomerase A (EC 5.3.1.6)	{'Ribose 5-phosphate isomerase A (EC 5.3.1.6)': 227}	0	GO:0004751	5.3.1.6	PF00455.22;PF06026.14;PF14258.6;PF01512.17
OG32	core	227	227	448	yes	hypothetical protein	{'FIG00494385: hypothetical protein': 226, 'hypothetical protein': 1}	0			PF01291.17
OG320	core	227	227	715	no	Transcription elongation factor GreA	{'Transcription elongation factor GreA': 227}	3	GO:0003711;GO:0003677		PF03449.15;PF01272.19;PF12073.8;PF16830.5;PF03469.14;PF10665.9;PF01000.26;PF01996.16;PF15008.6
OG321	core	227	227	282	no	Translation elongation factor Ts	{'Translation elongation factor Ts': 227}	1	GO:0003746;GO:0006414		PF00889.19;PF00627.31;PF07905.11;PF06780.11;PF14425.6;PF14555.6;PF05728.12;PF01702.18;PF17602.2;PF02702.17;PF05951.13
OG322	core	227	227	348	no	Fructose-bisphosphate aldolase class I (EC 4.1.2.13)	{'Fructose-bisphosphate aldolase class I (EC 4.1.2.13)': 227}	0	GO:0004332	4.1.2.13	PF01791.9;PF17056.5;PF01435.18
OG323	core	227	227	466	no	amino acid antiporter	{'amino acid antiporter': 226, 'Amino acid transporter': 1}	0			PF13520.6;PF00324.21
OG324	core	227	227	302	no	Menaquinone via futalosine polyprenyltransferase (MenA homolog)	{'Menaquinone via futalosine polyprenyltransferase (MenA homolog)': 223, '4-hydroxybenzoate polyprenyltransferase (EC 2.5.1.39)': 4}	0		2.5.1.39	PF01040.18;PF17520.2;PF17534.2;PF13854.6;PF14293.6;PF04834.12;PF10507.9
OG325	core	227	227	192	no	UbiX family decarboxylase associated with menaquinone via futalosine	{'UbiX family decarboxylase associated with menaquinone via futalosine': 224, '3-polyprenyl-4-hydroxybenzoate carboxy-lyase UbiX (EC 4.1.1.-)': 2, 'Flavin prenyltransferase UbiX': 1}	0			PF13439.6;PF02441.19;PF12580.8;PF01884.17;PF13591.6;PF04316.13;PF08973.10
OG326	core	227	227	298	no	Uncharacterized membrane protein Bsu2508 (YqfU)	{'Uncharacterized membrane protein Bsu2508 (YqfU)': 226, 'Uncharacterized UPF0750 membrane protein': 1}	0			PF02588.15;PF10035.9
OG327	core	227	227	415	no	Proton/glutamate symport protein @ Sodium/glutamate symport protein	{'Proton/glutamate symport protein @ Sodium/glutamate symport protein': 226, 'Proton/glutamate symporter @ Sodium/glutamate symporter': 1}	13			PF00375.18;PF09053.10;PF03669.13
OG328	core	227	227	490	no	Sodium-dependent amino acid transporter	{'Sodium-dependent amino acid transporter': 143, 'Na-dependent Transporter': 84}	2			PF00209.18;PF17592.2
OG329	core	227	227	393	no	major outer membrane protein, porin	{'major outer membrane protein, porin': 137, 'Major Outer Membrane Protein': 89, 'hypothetical protein': 1}	1			PF06178.13;PF13505.6;PF01308.17;PF03797.19;PF05275.11;PF04027.13
OG33	core	227	227	221	yes	hypothetical protein	{'FIG00493854: hypothetical protein': 189, 'hypothetical protein': 38}	13			PF18604.1;PF17541.2;PF16959.5;PF09382.10;PF12683.7
OG330	core	227	227	178	no	Inclusion Membrane Protein C	{'Inclusion Membrane Protein C': 188, 'Inclusion membrane protein-30': 39}	29			PF12734.7;PF07332.11;PF02322.15;PF04144.13;PF06687.12;PF12786.7;PF17628.2;PF15967.5
OG331	core	227	227	925	no	amino acid transporter	{'amino acid transporter': 175, 'ATP/ADP translocase': 51, 'Amino acid transporter': 1}	4			PF13646.6;PF03530.14;PF04003.12;PF05317.11;PF16829.5;PF12612.8;PF18308.1;PF18536.1;PF13513.6;PF09488.10
OG332	core	227	227	137	no	cAMP-binding proteins - catabolite gene activator and regulatory subunit of cAMP-dependent protein kinases	{'cAMP-binding proteins - catabolite gene activator and regulatory subunit of cAMP-dependent protein kinases': 168, 'transcriptional regulator, Crp/Fnr family': 59}	0	GO:0003700;GO:0005622		PF04517.12;PF00027.29;PF06902.11;PF04824.16;PF09891.9
OG333	core	227	227	77	no	Acyl carrier protein	{'Acyl carrier protein': 227}	0	GO:0048037		PF00550.25;PF07377.12;PF14573.6;PF16689.5;PF05099.13
OG334	core	227	227	248	no	3-oxoacyl-[acyl-carrier protein] reductase (EC 1.1.1.100)	{'3-oxoacyl-[acyl-carrier protein] reductase (EC 1.1.1.100)': 227}	0	GO:0004316	1.1.1.100	PF03435.18;PF01210.23;PF00106.25;PF08659.10;PF13561.6;PF02737.18;PF01370.21;PF08643.10;PF12242.8;PF01073.19;PF01232.23;PF02882.19;PF13460.6
OG335	core	227	227	308	no	Malonyl CoA-acyl carrier protein transacylase (EC 2.3.1.39)	{'Malonyl CoA-acyl carrier protein transacylase (EC 2.3.1.39)': 227}	0	GO:0004314	2.3.1.39	PF00698.21;PF15383.6;PF08984.11
OG336	core	227	227	331	no	3-oxoacyl-[acyl-carrier-protein] synthase, KASIII (EC 2.3.1.41)	{'3-oxoacyl-[acyl-carrier-protein] synthase, KASIII (EC 2.3.1.41)': 149, '3-oxoacyl-[acyl-carrier-protein] synthase, KASIII (EC 2.3.1.180)': 78}	1	GO:0004315	2.3.1.180;2.3.1.41	PF00108.23;PF08545.10;PF08541.10;PF00195.19;PF02797.15;PF07451.11;PF02272.19;PF06732.11;PF02803.18;PF02543.15;PF12643.7;PF01154.17
OG337	core	227	227	200	no	Recombination protein RecR	{'Recombination protein RecR': 227}	0	GO:0006310;GO:0006304;GO:0003676;GO:0006281		PF02132.15;PF13662.6;PF01751.22;PF14520.6;PF00780.22;PF00633.23;PF02318.16
OG338	core	227	227	792	no	Outer membrane protein assembly factor YaeT precursor	{'Outer membrane protein assembly factor YaeT precursor': 226, 'Outer membrane protein assembly factor YaeT': 1}	0	GO:0019867		PF08478.10;PF03865.13;PF07244.15;PF01103.23;PF08479.11;PF00242.17;PF10437.9
OG339	core	227	227	1080	no	Penicillin-binding protein PBP2	{'Penicillin-binding protein PBP2': 226, 'Cell division protein FtsI [Peptidoglycan synthetase] (EC 2.4.1.129)': 1}	0		2.4.1.129	PF03717.15;PF00905.22;PF10046.9;PF12569.8;PF13431.6;PF07719.17;PF13432.6;PF14853.6;PF13181.6;PF00515.28;PF14559.6;PF13424.6;PF13176.6;PF13371.6;PF13174.6;PF13428.6;PF13374.6;PF12895.7;PF07720.12;PF13414.6;PF13429.6;PF07721.14;PF14561.6;PF03230.13
OG34	core	227	227	455	no	sodium/alanine symporter family protein	{'sodium/alanine symporter family protein': 226, 'Sodium:alanine symporter family protein': 1}	0			PF01235.17
OG340	core	227	227	354	no	UDP-3-O-[3-hydroxymyristoyl] glucosamine N-acyltransferase (EC 2.3.1.-)	{'UDP-3-O-[3-hydroxymyristoyl] glucosamine N-acyltransferase (EC 2.3.1.-)': 151, 'UDP-3-O-[3-hydroxymyristoyl] glucosamine N-acyltransferase (EC 2.3.1.191)': 76}	0	GO:0008415;GO:0009245	2.3.1.191	PF00132.24;PF14602.6;PF07959.12;PF04613.14;PF07321.12;PF04977.15;PF04264.13
OG341	core	227	227	356	yes	hypothetical protein	{'FIG00494226: hypothetical protein': 213, 'hypothetical protein': 14}	14			PF10531.9;PF07118.11;PF00933.21;PF11526.8;PF04720.12;PF17263.2
OG342	core	227	227	340	no	Pyruvate dehydrogenase E1 component alpha subunit (EC 1.2.4.1)	{'Pyruvate dehydrogenase E1 component alpha subunit (EC 1.2.4.1)': 227}	0	GO:0004739	1.2.4.1	PF02775.21;PF13292.6;PF00676.20;PF08037.11;PF02423.15
OG343	core	227	227	328	no	Pyruvate dehydrogenase E1 component beta subunit (EC 1.2.4.1)	{'Pyruvate dehydrogenase E1 component beta subunit (EC 1.2.4.1)': 227}	0	GO:0004739	1.2.4.1	PF02780.20;PF01561.16;PF02779.24;PF17147.4;PF18821.1
OG344	core	227	227	429	no	Dihydrolipoamide acetyltransferase component of pyruvate dehydrogenase complex (EC 2.3.1.12)	{'Dihydrolipoamide acetyltransferase component of pyruvate dehydrogenase complex (EC 2.3.1.12)': 227}	0	GO:0004742	2.3.1.12	PF13533.6;PF00198.23;PF00364.22;PF02817.17;PF13437.6;PF07831.13;PF02749.16;PF02458.15
OG345	core	227	227	814	no	Glycogen phosphorylase (EC 2.4.1.1)	{'Glycogen phosphorylase (EC 2.4.1.1)': 227}	0	GO:0004645	2.4.1.1	PF00343.20;PF16417.5;PF18717.1;PF07808.13
OG346	core	227	227	456	no	Chromosomal replication initiator protein DnaA	{'Chromosomal replication initiator protein DnaA': 227}	0			PF11638.8;PF01637.18;PF13191.6;PF00004.29;PF00308.18;PF08299.11;PF06144.13;PF01695.17;PF02367.17;PF13238.6;PF03969.16;PF13401.6;PF00005.27;PF00448.22;PF13604.6;PF04851.15;PF05970.14;PF00910.22;PF00225.23;PF05729.12;PF13173.6;PF03205.14;PF00154.21;PF06414.12;PF13671.6;PF18751.1
OG347	core	227	227	787	no	Inner membrane protein translocase component YidC, long form / Inner membrane protein translocase component YidC, short form OxaI-like	{'Inner membrane protein translocase component YidC, long form / Inner membrane protein translocase component YidC, short form OxaI-like': 226, 'Inner membrane protein translocase and chaperone YidC, long form / Inner membrane protein translocase and chaperone YidC, short form OxaI-like': 1}	3			PF02096.20;PF14849.6
OG348	core	227	227	272	no	Prolipoprotein diacylglyceryl transferase (EC 2.4.99.-)	{'Prolipoprotein diacylglyceryl transferase (EC 2.4.99.-)': 226, 'Prolipoprotein diacylglyceryl transferase': 1}	0			PF01790.18;PF11919.8;PF11168.8;PF04103.15;PF18506.1;PF01899.16
OG349	core	227	227	215	yes	hypothetical protein	{'FIG00493867: hypothetical protein': 226, 'hypothetical protein': 1}	2			PF17631.2;PF06937.11
OG35	core	227	227	267	no	hypothetical protein	{'hypothetical protein': 162, 'Inclusion membrane protein-52': 65}	2			PF08887.11
OG350	core	227	227	257	yes	hypothetical protein	{'FIG00493909: hypothetical protein': 225, 'hypothetical protein': 2}	1			PF02517.16;PF07214.12;PF01699.24;PF17545.2
OG351	core	227	227	127	no	MazG protein domain	{'MazG protein domain': 226, 'Nucleoside triphosphate pyrophosphohydrolase MazG (EC 3.6.1.8)': 1}	0		3.6.1.8	PF03819.17;PF01503.17;PF07864.11;PF16418.5;PF12805.7
OG352	core	227	227	412	no	Magnesium and cobalt efflux protein CorC	{'Magnesium and cobalt efflux protein CorC': 142, 'Hemolysins and related proteins containing CBS domains': 84, 'Putative hemolysin': 1}	0			PF01595.20;PF03471.17;PF00571.28;PF13781.6;PF06779.14
OG353	core	227	227	404	no	Hemolysin	{'Hemolysin': 226, 'Hemolysins and related proteins containing CBS domains': 1}	1			PF01595.20;PF03471.17;PF07194.11;PF00571.28;PF00271.31
OG354	core	227	227	371	no	Cysteine desulfurase (EC 2.8.1.7)	{'Cysteine desulfurase (EC 2.8.1.7)': 227}	1	GO:0031071	2.8.1.7	PF01053.20;PF00155.21;PF00266.19;PF01041.17;PF12371.8;PF01212.21;PF02212.18
OG355	core	227	227	248	no	serine/threonine protein phosphatase, putative	{'serine/threonine protein phosphatase, putative': 227}	0			PF13672.6;PF00481.21;PF07228.12;PF13730.6
OG356	core	227	227	163	yes	hypothetical protein	{'FIG00494280: hypothetical protein': 226, 'hypothetical protein': 1}	0			PF10722.9;PF08234.12
OG357	core	227	227	232	no	DNA polymerase III alpha subunit (EC 2.7.7.7)	{'DNA polymerase III alpha subunit (EC 2.7.7.7)': 214, 'DNA polymerase III epsilon subunit (EC 2.7.7.7)': 12, 'DNA polymerase III epsilon subunit': 1}	0	GO:0003887	2.7.7.7	PF00929.24;PF12843.7;PF16473.5;PF12105.8;PF13482.6;PF10108.9;PF07067.11;PF15611.6
OG358	core	227	227	646	no	Lipid A export ATP-binding/permease protein MsbA	{'Lipid A export ATP-binding/permease protein MsbA': 225, 'Lipid A export ATP-binding/permease protein MsbA (EC 3.6.3.25)': 1, 'ABC transporter, ATP-binding protein': 1}	2		3.6.3.25	PF00910.22;PF01935.17;PF13558.6;PF00664.23;PF13476.6;PF13555.6;PF13401.6;PF00270.29;PF02463.19;PF00005.27;PF13238.6;PF12775.7;PF01078.21;PF09818.9;PF03193.16;PF13304.6;PF13604.6;PF01695.17;PF04851.15;PF13191.6;PF00437.20;PF00931.22;PF00004.29;PF02562.16;PF10662.9;PF01637.18;PF02492.19;PF00006.25;PF13173.6;PF13481.6;PF06472.15;PF02367.17;PF09439.10;PF04665.12
OG359	core	227	227	324	no	Acetyl-coenzyme A carboxyl transferase alpha chain (EC 6.4.1.2)	{'Acetyl-coenzyme A carboxyl transferase alpha chain (EC 6.4.1.2)': 227}	1	GO:0003989	6.4.1.2	PF03255.14;PF01039.22;PF08954.11;PF06833.11
OG36	core	227	227	150	no	Phospholipid-binding protein	{'Phospholipid-binding protein': 226, 'Phospholipid-binding protein, YbhB/YbcL family': 1}	0			PF01161.20
OG360	core	227	227	399	yes	hypothetical protein	{'FIG00494046: hypothetical protein': 208, 'hypothetical protein': 19}	57			PF12085.8;PF00640.23
OG361	core	227	227	100	no	Integration host factor alpha/beta	{'Integration host factor alpha/beta': 227}	0			PF18289.1;PF18175.1;PF18291.1;PF00216.21
OG362	core	227	227	239	no	N-acetylmuramoyl-L-alanine amidase (EC 3.5.1.28)	{'N-acetylmuramoyl-L-alanine amidase (EC 3.5.1.28)': 227}	10		3.5.1.28	PF01520.18;PF00140.20;PF00445.18
OG363	core	227	227	647	no	Cell division protein FtsI [Peptidoglycan synthetase] (EC 2.4.1.129)	{'Cell division protein FtsI [Peptidoglycan synthetase] (EC 2.4.1.129)': 227}	1		2.4.1.129	PF03717.15;PF00905.22
OG364	core	227	227	483	no	Iron-sulfur cluster assembly protein SufB	{'Iron-sulfur cluster assembly protein SufB': 227}	0	GO:0005554		PF01458.17;PF13602.6
OG365	core	227	227	300	no	rRNA small subunit methyltransferase H	{'rRNA small subunit methyltransferase H': 226, '16S rRNA (cytosine(1402)-N(4))-methyltransferase (EC 2.1.1.199)': 1}	0		2.1.1.199	PF13649.6;PF01795.19;PF08241.12;PF00891.18;PF05175.14;PF09445.10;PF08242.12;PF17411.2;PF13847.6;PF12399.8;PF01209.18
OG366	core	227	227	186	yes	hypothetical protein	{'FIG00493846: hypothetical protein': 226, 'hypothetical protein': 1}	0			PF17377.2;PF11936.8;PF08432.10;PF03131.17;PF02186.15
OG367	core	227	227	139	no	type III secretion chaperone, putative	{'type III secretion chaperone, putative': 227}	0			PF13432.6;PF14559.6;PF13174.6;PF13374.6;PF13424.6;PF00515.28;PF13181.6;PF13371.6;PF07719.17;PF12895.7;PF13176.6;PF13428.6;PF13414.6;PF12688.7;PF07721.14
OG368	core	227	227	455	no	Chromosomal replication initiator protein DnaA	{'Chromosomal replication initiator protein DnaA': 227}	0			PF03969.16;PF00004.29;PF13401.6;PF00308.18;PF13191.6;PF01695.17;PF13245.6;PF08299.11;PF11638.8;PF05729.12;PF01637.18;PF03549.14;PF06144.13;PF04895.12
OG369	core	227	227	194	no	B. burgdorferi predicted coding region BB0245	{'B. burgdorferi predicted coding region BB0245': 226, 'Polymer-forming bactofilin': 1}	0			PF04519.13;PF08966.11
OG37	core	227	227	219	no	SET domain protein	{'SET domain protein': 226, 'hypothetical protein': 1}	0			PF00856.28
OG370	core	227	227	236	no	hypothetical protein	{'FIG00493169: hypothetical protein': 140, 'conserved hypothetical protein': 51, 'CPj0426': 17, 'CT277 similarity': 16, 'hypothetical protein': 3}	28			PF00684.19;PF13960.6;PF12773.7;PF07191.12;PF12678.7;PF04438.16
OG371	core	227	227	483	no	Na(+)-translocating NADH-quinone reductase subunit B (EC 1.6.5.-)	{'Na(+)-translocating NADH-quinone reductase subunit B (EC 1.6.5.-)': 226, 'Na(+)-translocating NADH-quinone reductase subunit B (EC 1.6.5.8)': 1}	1	GO:0016020;GO:0006810	1.6.5.8	PF03116.15
OG372	core	227	227	317	no	Na(+)-translocating NADH-quinone reductase subunit C (EC 1.6.5.-)	{'Na(+)-translocating NADH-quinone reductase subunit C (EC 1.6.5.-)': 226, 'Na(+)-translocating NADH-quinone reductase subunit C (EC 1.6.5.8)': 1}	0	GO:0016020;GO:0010181	1.6.5.8	PF01472.20;PF04205.14;PF12768.7;PF05862.11;PF14358.6;PF01001.19
OG373	core	227	227	213	no	Na(+)-translocating NADH-quinone reductase subunit D (EC 1.6.5.-)	{'Na(+)-translocating NADH-quinone reductase subunit D (EC 1.6.5.-)': 226, 'Na(+)-translocating NADH-quinone reductase subunit D (EC 1.6.5.8)': 1}	1		1.6.5.8	PF02508.14;PF17865.1;PF11167.8
OG374	core	227	227	244	no	Na(+)-translocating NADH-quinone reductase subunit E (EC 1.6.5.-)	{'Na(+)-translocating NADH-quinone reductase subunit E (EC 1.6.5.-)': 226, 'Na(+)-translocating NADH-quinone reductase subunit E (EC 1.6.5.8)': 1}	0	GO:0016020;GO:0006118	1.6.5.8	PF02508.14;PF05571.12;PF10445.9
OG375	core	227	227	117	no	Likely not a Glycine cleavage system H protein	{'Likely not a Glycine cleavage system H protein': 226, 'Glycine cleavage system H protein': 1}	0	GO:0005960;GO:0006546		PF00364.22;PF13375.6;PF01597.19;PF18146.1;PF05896.11
OG376	core	227	227	690	yes	hypothetical protein	{'FIG00493969: hypothetical protein': 218, 'hypothetical protein': 9}	9			PF12828.7;PF13624.6;PF01163.22;PF16191.5;PF14733.6;PF16578.5;PF03123.15;PF18807.1
OG377	core	227	227	472	no	phospholipase D family protein	{'phospholipase D family protein': 227}	0			PF13091.6;PF00614.22;PF07894.12;PF00535.26;PF03099.19;PF14417.6
OG378	core	227	227	358	no	tRNA-specific 2-thiouridylase MnmA	{'tRNA-specific 2-thiouridylase MnmA': 226, 'tRNA-specific 2-thiouridylase MnmA (EC 2.8.1.13)': 1}	0		2.8.1.13	PF02568.14;PF02540.17;PF01171.20;PF00733.21;PF03054.16;PF06508.13;PF00764.19;PF00440.23;PF01614.18;PF03033.20;PF17836.1
OG379	core	227	227	397	no	Iron-sulfur cluster assembly protein SufD	{'Iron-sulfur cluster assembly protein SufD': 227}	1	GO:0005554		PF01458.17;PF03765.15
OG38	core	227	227	262	no	Metal dependent hydrolase	{'Metal dependent hydrolase': 225, 'Zn-dependent hydrolase YycJ/WalJ, required for cell wall metabolism and coordination of cell division with DNA replication': 1, 'Metal-dependent hydrolase': 1}	1			PF00753.27;PF13483.6;PF12706.7;PF16661.5;PF02772.16;PF02382.15
OG380	core	227	227	225	no	PTS system, IIA component	{'PTS system, IIA component': 226, 'PTS IIA-like nitrogen-regulatory protein PtsN': 1}	0			PF12728.7;PF00359.22;PF08281.12;PF10668.9;PF00376.23;PF13411.6;PF07909.11;PF14783.6;PF18517.1;PF01381.22;PF13730.6;PF08220.12;PF13384.6;PF13542.6;PF13518.6;PF15943.5;PF12844.7
OG381	core	227	227	158	no	PTS system, IIA component	{'PTS system, IIA component': 143, 'PTS system, fructose-specific IIA component (EC 2.7.1.69)': 42, 'PTS IIA-like nitrogen-regulatory protein PtsN': 30, 'PTS IIA Protein': 12}	0	GO:0008982	2.7.1.69	PF00359.22;PF07862.11
OG382	core	227	227	145	no	Deoxyuridine 5'-triphosphate nucleotidohydrolase (EC 3.6.1.23)	{"Deoxyuridine 5'-triphosphate nucleotidohydrolase (EC 3.6.1.23)": 227}	0	GO:0004170	3.6.1.23	PF00692.19;PF16537.5
OG383	core	227	227	308	no	Acetyl-coenzyme A carboxyl transferase beta chain (EC 6.4.1.2)	{'Acetyl-coenzyme A carboxyl transferase beta chain (EC 6.4.1.2)': 227}	4	GO:0003989	6.4.1.2	PF01039.22;PF17848.1;PF03963.14;PF01155.19;PF11510.8
OG384	core	227	227	206	no	Superoxide dismutase [Mn] (EC 1.15.1.1)	{'Superoxide dismutase [Mn] (EC 1.15.1.1)': 227}	1	GO:0004784	1.15.1.1	PF02777.18;PF00081.22;PF14425.6;PF02520.17
OG385	core	227	227	593	no	Phosphomannomutase (EC 5.4.2.8)	{'Phosphomannomutase (EC 5.4.2.8)': 169, 'Phosphomannomutase (EC 5.4.2.8) / Phosphoglucomutase (EC 5.4.2.2)': 36, 'Phosphoglucosamine mutase (EC 5.4.2.10)': 22}	1	GO:0008966;GO:0004615;GO:0004614	5.4.2.2;5.4.2.8;5.4.2.10	PF02880.16;PF00408.20;PF02878.16;PF02879.16;PF09111.10;PF06100.11
OG386	core	227	227	155	yes	hypothetical protein	{'FIG00494061: hypothetical protein': 226, 'hypothetical protein': 1}	0			PF16802.5;PF09069.11
OG387	core	227	227	431	no	DNA repair protein RadA	{'DNA repair protein RadA': 227}	29	GO:0003678;GO:0006260;GO:0005524		PF13401.6;PF08433.10;PF00004.29;PF13604.6;PF05729.12;PF13353.6;PF13481.6;PF03796.15;PF05362.13;PF13541.6;PF06745.13;PF18073.1;PF00154.21;PF01656.23;PF13479.6;PF07728.14;PF08423.11;PF03308.16;PF13614.6;PF00005.27;PF10236.9;PF13191.6;PF03266.15;PF01695.17;PF02702.17;PF00493.23;PF13173.6;PF02374.15;PF01637.18;PF13555.6;PF00006.25;PF00265.18
OG388	core	227	227	241	no	Porphobilinogen deaminase (EC 2.5.1.61)	{'Porphobilinogen deaminase (EC 2.5.1.61)': 227}	1	GO:0004418	2.5.1.61	PF01379.20;PF15654.6;PF14503.6;PF13531.6
OG389	core	227	227	401	no	Cysteine desulfurase (EC 2.8.1.7), SufS subfamily	{'Cysteine desulfurase (EC 2.8.1.7), SufS subfamily': 226, 'Cysteine desulfurase (EC 2.8.1.7) => SufS': 1}	1		2.8.1.7	PF01212.21;PF00266.19;PF00155.21;PF18106.1;PF13378.6;PF07715.15;PF03841.13;PF01053.20;PF01512.17;PF02153.17
OG39	core	227	227	799	no	Cell division protein FtsK	{'Cell division protein FtsK': 226, 'DNA translocase FtsK': 1}	6			PF00437.20;PF09397.10;PF12846.7;PF13401.6;PF17854.1;PF01580.18;PF13491.6;PF01935.17;PF10412.9;PF00270.29;PF02689.14;PF04548.16;PF05621.11
OG390	core	227	227	932	no	Serine/threonine-protein kinase PknD (EC 2.7.11.1)	{'Serine/threonine-protein kinase PknD (EC 2.7.11.1)': 226, 'Serine/threonine protein kinase': 1}	1		2.7.11.1	PF06293.14;PF01636.23;PF00069.25;PF17667.1;PF07714.17;PF13432.6;PF03158.13;PF10882.8;PF12330.8;PF08970.10;PF13181.6;PF13371.6;PF13174.6;PF01163.22;PF08314.11
OG391	core	227	227	939	no	Valyl-tRNA synthetase (EC 6.1.1.9)	{'Valyl-tRNA synthetase (EC 6.1.1.9)': 227}	0	GO:0004832	6.1.1.9	PF09334.11;PF01921.18;PF10458.9;PF08264.13;PF01406.19;PF13603.6;PF00133.22;PF05524.13;PF03015.19
OG392	core	227	227	151	yes	hypothetical protein	{'FIG00493950: hypothetical protein': 226, 'hypothetical protein': 1}	3			PF16925.5;PF13222.6;PF11141.8
OG393	core	227	227	649	no	V-type ATP synthase subunit I (EC 3.6.3.14)	{'V-type ATP synthase subunit I (EC 3.6.3.14)': 227}	12	GO:0046961;GO:0046933	3.6.3.14	PF10473.9;PF01496.19;PF06005.12;PF04102.12;PF14916.6;PF01297.17
OG394	core	227	227	183	no	V-type ATP synthase subunit D (EC 3.6.3.14)	{'V-type ATP synthase subunit D (EC 3.6.3.14)': 227}	0	GO:0046961;GO:0046933	3.6.3.14	PF06222.11;PF01813.17;PF06787.11
OG395	core	227	227	424	no	V-type ATP synthase subunit B (EC 3.6.3.14)	{'V-type ATP synthase subunit B (EC 3.6.3.14)': 227}	0	GO:0046961;GO:0046933	3.6.3.14	PF02874.23;PF00006.25
OG396	core	227	227	591	no	V-type ATP synthase subunit A (EC 3.6.3.14)	{'V-type ATP synthase subunit A (EC 3.6.3.14)': 227}	0	GO:0046961;GO:0046933	3.6.3.14	PF02874.23;PF16886.5;PF00006.25
OG397	core	227	227	400	no	Aspartate aminotransferase (EC 2.6.1.1)	{'Aspartate aminotransferase (EC 2.6.1.1)': 227}	0	GO:0004069	2.6.1.1	PF00155.21;PF06684.11;PF14028.6;PF12256.8;PF00814.25
OG398	core	227	227	281	no	Chromosome (plasmid) partitioning protein ParB / Stage 0 sporulation protein J	{'Chromosome (plasmid) partitioning protein ParB / Stage 0 sporulation protein J': 150, 'Chromosome (plasmid) partitioning protein ParB': 77}	1			PF02195.18;PF17762.1;PF08535.10;PF13384.6;PF01381.22;PF13936.6;PF12844.7;PF08281.12;PF08222.11;PF01978.19;PF14860.6;PF03683.13;PF02016.15;PF16344.5;PF13744.6;PF14085.6;PF17157.4;PF01996.16
OG399	core	227	227	266	no	V-type ATP synthase subunit C (EC 3.6.3.14)	{'V-type ATP synthase subunit C (EC 3.6.3.14)': 227}	1	GO:0046961;GO:0046933	3.6.3.14	PF10962.8;PF05004.13;PF10785.9
OG4	core	371	227	1770	no	hypothetical protein	{'FIG00493232: hypothetical protein': 186, 'polymorphic membrane protein B Family': 103, 'Polymorphic outer membrane protein G family protein/autotransporter': 35, 'Polymorphic Outer Membrane Protein G Family': 20, 'Polymorphic outer membrane protein': 11, 'polymorphic membrane protein G family': 10, 'Polymorphic Outer Membrane Protein G/I Family': 2, 'Polymorphic Outer Membrane Protein H Family'…	3			PF03797.19;PF02415.17;PF07548.11;PF04773.13;PF00328.22
OG40	core	227	227	666	no	Transketolase (EC 2.2.1.1)	{'Transketolase (EC 2.2.1.1)': 227}	1	GO:0004802	2.2.1.1	PF02779.24;PF02775.21;PF02780.20;PF14993.6;PF13292.6;PF00456.21;PF04604.13;PF09364.10;PF00676.20;PF01055.26
OG400	core	227	227	208	no	V-type ATP synthase subunit E (EC 3.6.3.14)	{'V-type ATP synthase subunit E (EC 3.6.3.14)': 227}	1	GO:0046961;GO:0046933	3.6.3.14	PF05103.13;PF06188.12;PF05957.13;PF16712.5;PF03179.15;PF09718.10;PF16999.5;PF00430.18;PF06421.12;PF15636.6;PF17898.1;PF18451.1;PF01991.18;PF10691.9;PF04286.12;PF01665.16;PF12069.8;PF12896.7;PF04778.12;PF10097.9;PF18055.1;PF12348.8;PF09106.11;PF11625.8;PF02434.16;PF01935.17;PF12072.8;PF02881.19;PF01442.18;PF01231.18;PF16008.5;PF03981.12;PF16785.5;PF04947.14;PF15209.6;PF06229.12
OG401	core	227	227	237	yes	hypothetical protein	{'FIG00494102: hypothetical protein': 226, 'hypothetical protein': 1}	1			PF01789.16;PF01376.18;PF09491.10;PF10248.9;PF01840.17;PF16981.5;PF12702.7;PF17276.2;PF02950.17
OG402	core	227	227	123	yes	hypothetical protein	{'FIG00494192: hypothetical protein': 226, 'hypothetical protein': 1}	0			PF05129.13
OG403	core	227	227	327	no	Transaldolase (EC 2.2.1.2)	{'Transaldolase (EC 2.2.1.2)': 227}	0	GO:0004801	2.2.1.2	PF00923.19;PF08278.11;PF04746.12;PF16722.5
OG404	core	227	227	1252	no	DNA-directed RNA polymerase beta subunit (EC 2.7.7.6)	{'DNA-directed RNA polymerase beta subunit (EC 2.7.7.6)': 227}	3	GO:0003899	2.7.7.6	PF04561.14;PF04560.20;PF04567.17;PF04563.15;PF00562.28;PF10385.9;PF04565.16
OG405	core	227	227	172	no	LSU ribosomal protein L10p (P0)	{'LSU ribosomal protein L10p (P0)': 227}	0	GO:0042254;GO:0005622		PF00466.20;PF16320.5;PF00542.19;PF00512.25;PF01641.18
OG406	core	227	227	232	no	LSU ribosomal protein L1p (L10Ae)	{'LSU ribosomal protein L1p (L10Ae)': 227}	0	GO:0003735;GO:0006412;GO:0005840;GO:0005622		PF00687.21
OG407	core	227	227	283	no	Dipeptide transport ATP-binding protein DppF (TC 3.A.1.5.2)	{'Dipeptide transport ATP-binding protein DppF (TC 3.A.1.5.2)': 226, 'Peptide ABC transporter, ATP-binding protein': 1}	0			PF13191.6;PF13889.6;PF08352.12;PF13555.6;PF01695.17;PF02562.16;PF13481.6;PF01078.21;PF07728.14;PF13304.6;PF00005.27;PF13401.6;PF02463.19;PF03193.16;PF01656.23;PF05783.11;PF06068.13;PF13476.6;PF13238.6;PF13479.6;PF00154.21;PF05621.11;PF00931.22;PF00004.29;PF10662.9;PF13175.6;PF06745.13;PF11398.8;PF00350.23;PF15858.5;PF01926.23;PF05729.12;PF04851.15;PF00158.26
OG408	core	227	227	141	no	LSU ribosomal protein L11p (L12e)	{'LSU ribosomal protein L11p (L12e)': 227}	0	GO:0003735;GO:0006412;GO:0005840;GO:0005622		PF03946.14;PF00298.19
OG409	core	227	227	182	no	Transcription antitermination protein NusG	{'Transcription antitermination protein NusG': 227}	0	GO:0003711		PF02357.19;PF00467.29
OG41	core	227	227	289	no	AMP nucleosidase (EC 3.2.2.4)	{'AMP nucleosidase (EC 3.2.2.4)': 227}	0	GO:0008714	3.2.2.4	PF01048.20;PF07763.13;PF14533.6;PF05213.12;PF02130.17
OG410	core	227	227	82	no	Preprotein translocase subunit SecE (TC 3.A.5.1.1)	{'Preprotein translocase subunit SecE (TC 3.A.5.1.1)': 226, 'Protein translocase subunit SecE': 1}	0	GO:0006886;GO:0016020;GO:0006605		PF00584.20;PF04883.12;PF14362.6;PF11872.8;PF13033.6
OG411	core	227	227	394	no	Translation elongation factor Tu	{'Translation elongation factor Tu': 227}	0	GO:0006412;GO:0005525		PF03193.16;PF02492.19;PF00009.27;PF03144.25;PF03143.17;PF01926.23;PF13476.6;PF01796.17
OG412	core	227	227	73	no	Translation initiation factor 1	{'Translation initiation factor 1': 227}	0	GO:0006413;GO:0003723;GO:0003743		PF01176.19;PF16745.5;PF18614.1
OG413	core	227	227	305	no	putative iron-sulfur cluster assembly scaffold protein from Chlamydia	{'putative iron-sulfur cluster assembly scaffold protein from Chlamydia': 227}	1			PF03124.14;PF05659.11;PF07271.11;PF14340.6;PF06305.11;PF16023.5
OG414	core	227	227	149	no	Sulfur acceptor protein SufE for iron-sulfur cluster assembly	{'Sulfur acceptor protein SufE for iron-sulfur cluster assembly': 201, 'Cysteine desulfurase CsdA-CsdE, sulfur acceptor protein CsdE': 25, 'Sulfur acceptor protein => iron-sulfur cluster assembly SufE': 1}	0			PF02657.15;PF14781.6
OG415	core	227	227	321	no	Dipeptide transport ATP-binding protein DppD (TC 3.A.1.5.2)	{'Dipeptide transport ATP-binding protein DppD (TC 3.A.1.5.2)': 217, 'Oligopeptide transport system permease protein OppB (TC 3.A.1.5.1)': 10}	0			PF01078.21;PF08352.12;PF07728.14;PF13191.6;PF00005.27;PF13401.6;PF13304.6;PF00006.25;PF05729.12;PF00158.26;PF02463.19;PF12775.7;PF04665.12;PF01935.17;PF13671.6;PF00004.29;PF01094.28;PF05621.11;PF13555.6;PF01580.18;PF13479.6;PF03193.16;PF01695.17;PF13245.6;PF01809.18;PF13175.6;PF13166.6
OG416	core	227	227	254	no	Triosephosphate isomerase (EC 5.3.1.1)	{'Triosephosphate isomerase (EC 5.3.1.1)': 227}	0	GO:0004807	5.3.1.1	PF00121.18;PF13684.6;PF06738.12
OG417	core	227	227	516	no	Exodeoxyribonuclease VII large subunit (EC 3.1.11.6)	{'Exodeoxyribonuclease VII large subunit (EC 3.1.11.6)': 227}	1	GO:0008855	3.1.11.6	PF01336.25;PF02601.15;PF02006.16;PF01761.20;PF13742.6;PF03486.14;PF01442.18;PF05852.11;PF16740.5;PF01091.18;PF09391.10;PF03148.14;PF08810.10;PF12994.7;PF06977.11;PF16314.5
OG418	core	227	227	72	no	Exodeoxyribonuclease VII small subunit (EC 3.1.11.6)	{'Exodeoxyribonuclease VII small subunit (EC 3.1.11.6)': 227}	1	GO:0008855	3.1.11.6	PF02609.16;PF13250.6;PF07763.13;PF16528.5;PF01923.18;PF09278.11;PF17023.5;PF00261.20;PF10368.9;PF12308.8;PF00015.21;PF06160.12;PF11944.8;PF01544.18
OG419	core	227	227	84	yes	hypothetical protein	{'FIG00493339: hypothetical protein': 142, 'FIG00493845: hypothetical protein': 69, 'CT330 hypothetical protein': 15, 'hypothetical protein': 1}	0			PF14182.6;PF07381.11;PF09737.9;PF09763.9;PF02907.15
OG42	core	227	227	190	no	Translation elongation factor P	{'Translation elongation factor P': 227}	0			PF08207.12;PF01132.20;PF09285.11;PF14076.6
OG420	core	227	227	640	no	1-deoxy-D-xylulose 5-phosphate synthase (EC 2.2.1.7)	{'1-deoxy-D-xylulose 5-phosphate synthase (EC 2.2.1.7)': 227}	4	GO:0008661	2.2.1.7	PF02779.24;PF13292.6;PF02780.20;PF17147.4;PF02775.21;PF01590.26;PF00456.21
OG421	core	227	227	485	no	Pyruvate kinase (EC 2.7.1.40)	{'Pyruvate kinase (EC 2.7.1.40)': 227}	1	GO:0004743	2.7.1.40	PF02887.16;PF03328.14;PF00224.21;PF02225.22;PF00478.25;PF05880.11;PF14480.6
OG422	core	227	227	1787	no	Excinuclease ABC subunit A, dimeric form	{'Excinuclease ABC subunit A, dimeric form': 201, 'Excinuclease ABC subunit A': 26}	3	GO:0016887;GO:0005524		PF06745.13;PF15777.5;PF13604.6;PF09848.9;PF17755.1;PF02492.19;PF13304.6;PF13476.6;PF01443.18;PF00005.27;PF13191.6;PF01637.18;PF00684.19;PF13671.6;PF02463.19;PF13555.6;PF13401.6;PF13481.6;PF05729.12;PF03193.16;PF13175.6;PF13173.6;PF17760.1;PF01583.20;PF13479.6;PF02254.18;PF12775.7;PF13238.6;PF00931.22;PF00485.18;PF01926.23;PF13521.6;PF00437.20;PF10344.9;PF10443.9;PF03308.16;PF06414.12;PF09439.10;P…
OG423	core	227	227	443	no	DNA polymerase III subunits gamma and tau (EC 2.7.7.7)	{'DNA polymerase III subunits gamma and tau (EC 2.7.7.7)': 227}	0	GO:0003887	2.7.7.7	PF01078.21;PF02367.17;PF04851.15;PF12775.7;PF07728.14;PF13173.6;PF05496.12;PF13191.6;PF13401.6;PF06068.13;PF13177.6;PF13712.6;PF13604.6;PF12169.8;PF00004.29;PF13238.6;PF13479.6;PF05673.13;PF05729.12;PF13671.6;PF01202.22;PF06414.12;PF05970.14;PF00910.22;PF01712.19;PF03215.15;PF13245.6;PF05621.11
OG424	core	227	227	224	no	Phosphate transport regulator (distant homolog of PhoU)	{'Phosphate transport regulator (distant homolog of PhoU)': 227}	0			PF01865.16;PF09055.11;PF10189.9
OG425	core	227	227	96	no	hypothetical protein	{'FIG000557: hypothetical protein co-occurring with RecR': 226, 'Nucleoid-associated protein YaaK': 1}	1			PF02575.16;PF15697.5
OG426	core	227	227	571	no	Phosphoenolpyruvate-protein phosphotransferase of PTS system (EC 2.7.3.9)	{'Phosphoenolpyruvate-protein phosphotransferase of PTS system (EC 2.7.3.9)': 227}	0	GO:0008965	2.7.3.9	PF05524.13;PF00391.23;PF03328.14;PF02896.18;PF00620.27;PF13245.6;PF13057.6;PF07184.11
OG427	core	227	227	109	no	Phosphocarrier protein of PTS system	{'Phosphocarrier protein of PTS system': 201, 'Phosphotransferase system, phosphocarrier protein HPr': 26}	0	GO:0009401;GO:0005351		PF00381.19;PF07710.11
OG428	core	227	227	153	yes	hypothetical protein	{'FIG00493324: hypothetical protein': 142, 'FIG00494205: hypothetical protein': 83, 'hypothetical protein': 2}	1			PF07669.11
OG429	core	227	227	505	no	competence locus E-like protein	{'competence locus E-like protein': 226, 'DNA internalization-related competence protein ComEC/Rec2': 1}	12			PF03772.16;PF11864.8
OG43	core	227	227	74	yes	hypothetical protein	{'FIG00493234: hypothetical protein': 142, 'FIG00494027: hypothetical protein': 71, 'hypothetical protein': 14}	0			PF06069.11;PF14823.6;PF00183.18;PF13974.6;PF04177.12
OG430	core	227	227	678	no	(Pyruvate) Oxoisovalerate Dehydrogenase Alpha & Beta Fusion like	{'(Pyruvate) Oxoisovalerate Dehydrogenase Alpha & Beta Fusion like': 210, 'Pyruvate dehydrogenase E1 component (EC 1.2.4.1)': 14, 'Branched-chain alpha-keto acid dehydrogenase, E1 component, beta subunit (EC 1.2.4.4)': 2, 'Acetoin dehydrogenase E1 component alpha-subunit (EC 2.3.1.190) / Acetoin dehydrogenase E1 component beta-subunit (EC 2.3.1.190)': 1}	1	GO:0004739;GO:0003863	1.2.4.4;2.3.1.190;1.2.4.1	PF02779.24;PF02780.20;PF02775.21;PF00676.20;PF13292.6;PF00456.21;PF08227.11
OG431	core	227	227	392	no	Chaperone protein DnaJ	{'Chaperone protein DnaJ': 227}	0	GO:0031072;GO:0006457;GO:0051082		PF00684.19;PF00226.31;PF11983.8;PF01556.18;PF15777.5;PF08777.11;PF07813.12;PF17302.2
OG432	core	227	227	58	no	SSU ribosomal protein S21p	{'SSU ribosomal protein S21p': 227}	0	GO:0003735;GO:0006412;GO:0005840;GO:0005622		PF01165.20
OG433	core	227	227	210	no	TsaB protein, required for threonylcarbamoyladenosine (t(6)A) formation in tRNA	{'TsaB protein, required for threonylcarbamoyladenosine (t(6)A) formation in tRNA': 226, 'tRNA threonylcarbamoyladenosine biosynthesis protein TsaB': 1}	1			PF00814.25
OG434	core	227	227	426	no	Probable low-affinity inorganic phosphate transporter	{'Probable low-affinity inorganic phosphate transporter': 227}	0	GO:0006817;GO:0016020;GO:0005315		PF01384.20;PF09339.10;PF01361.21;PF03526.13
OG435	core	227	227	819	no	ATP-dependent protease La (EC 3.4.21.53) Type I	{'ATP-dependent protease La (EC 3.4.21.53) Type I': 227}	3		3.4.21.53	PF00493.23;PF07728.14;PF00004.29;PF00910.22;PF01637.18;PF03266.15;PF01695.17;PF13401.6;PF05496.12;PF02190.16;PF07726.11;PF13191.6;PF13238.6;PF01202.22;PF13173.6;PF13541.6;PF07724.14;PF08298.11;PF03193.16;PF05362.13;PF13479.6;PF00005.27;PF13604.6;PF12229.8
OG436	core	227	227	304	no	Ribonuclease Z (EC 3.1.26.11)	{'Ribonuclease Z (EC 3.1.26.11)': 227}	0		3.1.26.11	PF00753.27;PF12706.7;PF13691.6;PF13483.6
OG437	core	227	227	315	no	Tyrosine recombinase XerC	{'Tyrosine recombinase XerC': 226, 'Site-specific tyrosine recombinase XerC': 1}	4			PF02899.17;PF00589.22;PF13495.6;PF13102.6;PF05584.11;PF12835.7;PF09345.10;PF03228.14;PF12834.7;PF16795.5;PF13808.6
OG438	core	227	227	529	no	ABC transporter ATP-binding protein uup	{'ABC transporter ATP-binding protein uup': 226, 'Bis-ABC ATPase YbiT': 1}	0			PF00006.25;PF13175.6;PF13555.6;PF03193.16;PF13238.6;PF02463.19;PF03266.15;PF00910.22;PF00005.27;PF13479.6;PF13476.6;PF13604.6;PF13304.6;PF13401.6;PF05783.11;PF13521.6;PF13166.6;PF05729.12;PF02367.17;PF13191.6;PF00004.29;PF12848.7;PF01926.23;PF08477.13;PF13173.6;PF09160.10;PF00931.22;PF05496.12;PF03308.16;PF13671.6;PF01078.21;PF00488.21
OG439	core	227	227	196	no	Septum formation protein Maf	{'Septum formation protein Maf': 226, 'Maf/YceF/YhdE family protein': 1}	0			PF02545.14;PF18172.1;PF07250.11;PF05520.11
OG44	core	227	227	290	yes	hypothetical protein	{'FIG00493981: hypothetical protein': 226, 'hypothetical protein': 1}	0			PF12850.7;PF00149.28;PF18254.1;PF02112.15;PF14475.6
OG440	core	227	227	566	yes	hypothetical protein	{'FIG00493897: hypothetical protein': 226, 'hypothetical protein': 1}	0			PF13646.6;PF02985.22;PF13429.6;PF12895.7;PF03130.16;PF14559.6;PF00615.19;PF13513.6;PF12717.7;PF12910.7;PF14663.6;PF01602.20;PF10366.9;PF02543.15
OG441	core	227	227	699	yes	hypothetical protein	{'FIG00494069: hypothetical protein': 224, 'hypothetical protein': 3}	2			PF03968.14;PF16071.5
OG442	core	227	227	403	no	Phosphoglycerate kinase (EC 2.7.2.3)	{'Phosphoglycerate kinase (EC 2.7.2.3)': 227}	0	GO:0004618	2.7.2.3	PF00162.19
OG443	core	227	227	102	no	Preprotein translocase subunit SecG (TC 3.A.5.1.1)	{'Preprotein translocase subunit SecG (TC 3.A.5.1.1)': 226, 'Protein translocase membrane subunit SecG': 1}	10	GO:0009306;GO:0016021;GO:0015450		PF03840.14;PF04366.12;PF11057.8;PF01529.20;PF13567.6;PF11511.8;PF07332.11;PF14927.6;PF15184.6;PF14296.6
OG444	core	227	227	277	no	SSU rRNA (adenine(1518)-N(6)/adenine(1519)-N(6))- dimethyltransferase (EC 2.1.1.182)	{'SSU rRNA (adenine(1518)-N(6)/adenine(1519)-N(6))- dimethyltransferase (EC 2.1.1.182)': 227}	0		2.1.1.182	PF02353.20;PF00398.20;PF13489.6;PF15785.5;PF13527.7
OG445	core	227	227	350	yes	hypothetical protein	{'FIG00493857: hypothetical protein': 226, 'hypothetical protein': 1}	0			PF13624.6;PF10397.9;PF18211.1;PF11026.8;PF07500.14;PF13528.6;PF09230.10;PF16901.5
OG446	core	227	227	711	no	Thymidylate kinase (EC 2.7.4.9)	{'Thymidylate kinase (EC 2.7.4.9)': 226, 'Uncharacterized protein YyaL': 1}	1	GO:0004798	2.7.4.9	PF08280.11;PF13899.6;PF03190.15;PF05947.12;PF05147.13;PF08765.11;PF04297.14;PF04634.12;PF07193.11
OG447	core	227	227	286	no	4-hydroxy-tetrahydrodipicolinate synthase (EC 4.3.3.7)	{'4-hydroxy-tetrahydrodipicolinate synthase (EC 4.3.3.7)': 227}	2		4.3.3.7	PF00701.22
OG448	core	227	227	435	no	Aspartokinase (EC 2.7.2.4)	{'Aspartokinase (EC 2.7.2.4)': 227}	0	GO:0004072	2.7.2.4	PF00696.28;PF13840.6;PF10683.9;PF13555.6;PF01691.16;PF01867.16
OG449	core	227	227	333	no	Aspartate-semialdehyde dehydrogenase (EC 1.2.1.11)	{'Aspartate-semialdehyde dehydrogenase (EC 1.2.1.11)': 227}	0	GO:0004073	1.2.1.11	PF04321.17;PF01118.24;PF03447.16;PF02670.16;PF03435.18;PF02774.18;PF01113.20;PF01408.22;PF02800.20;PF01370.21
OG45	core	227	227	512	no	Heat shock protein 60 family chaperone GroEL	{'Heat shock protein 60 family chaperone GroEL': 227}	0	GO:0044267;GO:0005524;GO:0005515		PF00118.24;PF01161.20;PF15510.6
OG450	core	227	227	441	no	5-Enolpyruvylshikimate-3-phosphate synthase (EC 2.5.1.19)	{'5-Enolpyruvylshikimate-3-phosphate synthase (EC 2.5.1.19)': 225, '3-phosphoshikimate 1-carboxyvinyltransferase (EC 2.5.1.19)': 1, '5-Enolpyruvylshikimate-3-phosphate synthase (EC 2.5.1.19) # AroF': 1}	3	GO:0003866	2.5.1.19	PF00275.20;PF02415.17;PF05219.12
OG451	core	227	227	357	no	Chorismate synthase (EC 4.2.3.5)	{'Chorismate synthase (EC 4.2.3.5)': 227}	0	GO:0004107	4.2.3.5	PF01264.21
OG452	core	227	227	373	no	3-dehydroquinate synthase (EC 4.2.3.4)	{'3-dehydroquinate synthase (EC 4.2.3.4)': 227}	0	GO:0003856	4.2.3.4	PF13685.6;PF00465.19;PF01761.20;PF00535.26;PF02791.17;PF15827.5;PF12017.8;PF03270.13
OG453	core	227	227	478	no	3-dehydroquinate dehydratase I (EC 4.2.1.10) / Shikimate 5-dehydrogenase I alpha (EC 1.1.1.25)	{'3-dehydroquinate dehydratase I (EC 4.2.1.10) / Shikimate 5-dehydrogenase I alpha (EC 1.1.1.25)': 227}	0		4.2.1.10;1.1.1.25	PF03446.15;PF02558.16;PF18317.1;PF08501.11;PF03807.17;PF01488.20;PF03435.18;PF01487.15;PF02826.19;PF13241.6;PF07992.14;PF01210.23;PF07991.12;PF05913.11;PF02737.18;PF02254.18;PF02844.15;PF02882.19;PF02423.15;PF12926.7;PF00890.24;PF01262.21;PF10100.9;PF17836.1;PF13738.6
OG454	core	227	227	398	no	Similarity to CT695	{'Similarity to CT695': 169, 'CPj0676': 56, 'FIG00493678: hypothetical protein': 1, 'hypothetical protein': 1}	50			PF14368.6;PF17898.1;PF13835.6;PF06249.12;PF02269.16
OG455	core	227	227	261	yes	hypothetical protein	{'FIG00494150: hypothetical protein': 226, 'hypothetical protein': 1}	0			PF11019.8;PF05773.22;PF03767.14;PF13344.6;PF13419.6;PF03031.18;PF08282.12;PF03009.17;PF05735.12;PF18737.1
OG456	core	227	227	461	yes	hypothetical protein	{'FIG00494313: hypothetical protein': 226, 'hypothetical protein': 1}	0			PF04966.12;PF10739.9;PF12114.8;PF07545.14
OG457	core	227	227	195	no	Arginine decarboxylase (EC 4.1.1.19)	{'Arginine decarboxylase (EC 4.1.1.19)': 227}	22	GO:0008792	4.1.1.19	PF01862.16;PF17222.3;PF01339.17
OG458	core	227	227	483	no	Arginine/ornithine antiporter ArcD	{'Arginine/ornithine antiporter ArcD': 227}	13			PF13520.6;PF00324.21;PF07907.11;PF03845.13;PF15940.5;PF01708.16
OG459	core	227	227	352	no	Glycine oxidase ThiO (EC 1.4.3.19)	{'Glycine oxidase ThiO (EC 1.4.3.19)': 226, 'oxidoreductase, DadA family': 1}	0		1.4.3.19	PF13454.6;PF01266.24;PF17130.4;PF04253.15;PF13450.6
OG46	core	227	227	450	no	UDP-N-acetylmuramoylalanyl-D-glutamyl-2,6- diaminopimelate--D-alanyl-D-alanine ligase (EC 6.3.2.10)	{'UDP-N-acetylmuramoylalanyl-D-glutamyl-2,6- diaminopimelate--D-alanyl-D-alanine ligase (EC 6.3.2.10)': 226, 'UDP-N-acetylmuramoyl-tripeptide--D-alanyl-D- alanine ligase (EC 6.3.2.10)': 1}	1		6.3.2.10	PF08245.12;PF01225.25;PF02875.21;PF14865.6;PF00877.19
OG460	core	227	227	326	no	Malate dehydrogenase (EC 1.1.1.37)	{'Malate dehydrogenase (EC 1.1.1.37)': 227}	0	GO:0030060	1.1.1.37	PF00056.23;PF02866.18;PF02350.19;PF08212.12;PF11994.8
OG461	core	227	227	525	no	Glucose-6-phosphate isomerase (EC 5.3.1.9)	{'Glucose-6-phosphate isomerase (EC 5.3.1.9)': 227}	0	GO:0004347	5.3.1.9	PF00342.19;PF18360.1;PF07677.14;PF01797.16
OG462	core	227	227	447	no	GTP-binding protein HflX	{'GTP-binding protein HflX': 226, 'Ribosome LSU-associated GTP-binding protein HflX': 1}	1	GO:0005622;GO:0005525		PF16360.5;PF00009.27;PF13167.6;PF02421.18;PF00503.20;PF16897.5;PF01926.23;PF02492.19;PF13555.6;PF00350.23;PF00005.27;PF03193.16;PF02571.14;PF12631.7;PF13284.6;PF18654.1;PF00025.21;PF13191.6;PF04481.12;PF04670.12
OG463	core	227	227	266	no	Metal-dependent hydrolases of the beta-lactamase superfamily I; PhnP protein	{'Metal-dependent hydrolases of the beta-lactamase superfamily I; PhnP protein': 227}	1			PF12706.7;PF00753.27;PF16661.5;PF13483.6;PF13691.6;PF14553.6;PF02112.15
OG464	core	227	227	392	yes	hypothetical protein	{'FIG00494028: hypothetical protein': 226, 'hypothetical protein': 1}	0			PF17381.2;PF09384.10;PF12630.7
OG465	core	227	227	257	no	Arginine Binding Protein	{'Arginine Binding Protein': 142, 'Arginine Periplasmic Binding Protein': 84, 'ABC transporter, substrate-binding protein (cluster 3, basic aa/glutamine/opines)': 1}	2			PF00497.20;PF16309.5;PF10613.9;PF13184.6
OG466	core	227	227	278	no	2-keto-3-deoxy-D-arabino-heptulosonate-7- phosphate synthase I beta (EC 2.5.1.54)	{'2-keto-3-deoxy-D-arabino-heptulosonate-7- phosphate synthase I beta (EC 2.5.1.54)': 227}	0		2.5.1.54	PF03102.14;PF00793.20;PF02679.15
OG467	core	227	227	243	no	hypothetical protein	{'hypothetical protein': 166, 'Inclusion membrane protein-38': 45, 'CT383 hypothetical protein': 16}	3			PF07332.11;PF16079.5;PF09972.9;PF11026.8;PF00335.20;PF17628.2;PF11990.8;PF07694.12;PF08006.11;PF12028.8
OG468	core	227	227	539	yes	hypothetical protein	{'FIG00493990: hypothetical protein': 225, 'hypothetical protein': 2}	1			PF02985.22;PF13646.6;PF07539.12;PF00514.23;PF02033.18;PF14668.6;PF13513.6;PF10217.9;PF18280.1
OG469	core	227	227	111	no	Bis(5'-nucleosyl)-tetraphosphatase (asymmetrical) (EC 3.6.1.17)	{"Bis(5'-nucleosyl)-tetraphosphatase (asymmetrical) (EC 3.6.1.17)": 213, "bis (5'-nucleosyl)-tetraphosphatase": 14}	0	GO:0004081	3.6.1.17	PF02744.17;PF02611.15;PF01230.23;PF11969.8
OG47	core	227	227	336	no	Phospho-N-acetylmuramoyl-pentapeptide- transferase (EC 2.7.8.13)	{'Phospho-N-acetylmuramoyl-pentapeptide- transferase (EC 2.7.8.13)': 227}	4	GO:0008963	2.7.8.13	PF00953.21;PF13567.6;PF10555.9;PF02687.21;PF13687.6;PF09843.9;PF17368.2;PF05230.11;PF12553.8;PF11337.8;PF13789.6;PF15330.6
OG470	core	227	227	289	no	hypothetical protein	{'FIG00493905: hypothetical protein': 222, 'MYG1 protein': 3, 'hypothetical protein': 2}	4			PF03690.13
OG471	core	227	227	691	yes	hypothetical protein	{'FIG00494344: hypothetical protein': 226, 'hypothetical protein': 1}	1			PF03641.14;PF18306.1;PF11051.8
OG472	core	227	227	407	yes	hypothetical protein	{'FIG00494309: hypothetical protein': 225, 'hypothetical protein': 2}	1			PF06727.11;PF03744.13;PF14843.6
OG473	core	227	227	211	no	Endonuclease III (EC 4.2.99.18)	{'Endonuclease III (EC 4.2.99.18)': 227}	0	GO:0003906	4.2.99.18	PF00730.25;PF11798.8;PF00633.23;PF02371.16;PF14520.6
OG474	core	227	227	394	no	L,L-diaminopimelate aminotransferase (EC 2.6.1.83)	{'L,L-diaminopimelate aminotransferase (EC 2.6.1.83)': 227}	0		2.6.1.83	PF00155.21;PF09254.11;PF04864.13
OG475	core	227	227	335	no	ABC transporter substrate-binding protein	{'ABC transporter substrate-binding protein': 226, 'ABC transporter, substrate-binding protein (cluster 15, trp?)': 1}	6			PF04392.12;PF13407.6;PF13458.6;PF06750.13;PF01145.25;PF17680.1;PF17003.5;PF13721.6;PF07927.12;PF16453.5;PF18121.1;PF01153.19;PF11083.8
OG476	core	227	227	580	no	Prolyl-tRNA synthetase (EC 6.1.1.15), bacterial type	{'Prolyl-tRNA synthetase (EC 6.1.1.15), bacterial type': 227}	0		6.1.1.15	PF03129.20;PF04073.15;PF00587.25
OG477	core	227	227	386	no	Heat-inducible transcription repressor HrcA	{'Heat-inducible transcription repressor HrcA': 227}	0	GO:0003700;GO:0005622		PF01628.21;PF08461.10;PF03444.15;PF08220.12;PF08279.12;PF05472.11;PF05499.12;PF13412.6;PF08361.11;PF16595.5
OG478	core	227	227	190	no	Heat shock protein GrpE	{'Heat shock protein GrpE': 227}	0	GO:0006457;GO:0051087;GO:0000774;GO:0042803		PF01025.19;PF10211.9;PF15299.6;PF09868.9;PF14932.6;PF16822.5;PF06698.11;PF17675.1;PF09899.9;PF06156.13;PF08759.11;PF12299.8;PF02672.15;PF07798.11;PF15188.6;PF03938.14;PF13339.6;PF14817.6;PF05911.11;PF05483.12;PF10473.9;PF18699.1
OG479	core	227	227	660	no	Chaperone protein DnaK	{'Chaperone protein DnaK': 227}	2			PF06723.13;PF02782.16;PF00012.20;PF14450.6;PF17111.5;PF02414.15;PF01968.18;PF02074.15;PF03964.15;PF04609.12;PF01442.18;PF06046.13;PF14735.6;PF01326.19
OG48	core	227	227	416	no	UDP-N-acetylmuramoylalanine--D-glutamate ligase (EC 6.3.2.9)	{'UDP-N-acetylmuramoylalanine--D-glutamate ligase (EC 6.3.2.9)': 227}	0	GO:0008764	6.3.2.9	PF03721.14;PF01494.19;PF02875.21;PF02737.18;PF02254.18;PF01225.25;PF01058.22;PF01266.24;PF08245.12;PF02826.19;PF07992.14;PF03435.18;PF01210.23;PF03446.15;PF04127.15;PF01488.20;PF00070.27;PF03807.17;PF13478.6;PF01262.21;PF16994.5;PF06690.11;PF14863.6;PF13614.6;PF01656.23;PF05834.12;PF07380.11;PF03853.15;PF00162.19
OG480	core	227	227	682	no	3'-to-5' exoribonuclease RNase R	{"3'-to-5' exoribonuclease RNase R": 227}	2			PF08206.11;PF17876.1;PF00773.19;PF08292.12;PF00637.20;PF00575.23;PF18516.1
OG481	core	227	227	254	no	FIG137478: Hypothetical protein	{'FIG137478: Hypothetical protein': 227}	1			PF08614.11;PF05622.12;PF04032.16;PF05478.11;PF13600.6;PF10805.8;PF10498.9;PF02591.15;PF03045.15;PF03961.13;PF11757.8;PF10368.9;PF07303.13;PF08702.10;PF05911.11;PF15619.6;PF01496.19;PF04871.13;PF06818.15;PF12795.7;PF05377.11;PF06008.14;PF04791.16;PF13851.6;PF16574.5;PF11053.8;PF10186.9;PF14662.6;PF11559.8
OG482	core	227	227	328	no	carbohydrate isomerase, KpsF/GutQ family	{'carbohydrate isomerase, KpsF/GutQ family': 142, 'Arabinose 5-phosphate isomerase (EC 5.3.1.13)': 84, 'D-arabinose 5-phosphate isomerase (EC 5.3.1.13)': 1}	1		5.3.1.13	PF00571.28;PF13580.6;PF01380.22;PF07521.12;PF10740.9
OG483	core	227	227	444	no	GTPase and tRNA-U34 5-formylation enzyme TrmE	{'GTPase and tRNA-U34 5-formylation enzyme TrmE': 226, 'tRNA-5-carboxymethylaminomethyl-2- thiouridine(34) synthesis protein MnmE': 1}	1	GO:0005622;GO:0005525		PF13191.6;PF09439.10;PF01926.23;PF04548.16;PF00005.27;PF16897.5;PF10396.9;PF13521.6;PF00350.23;PF13238.6;PF03193.16;PF00025.21;PF12631.7;PF02421.18;PF07475.12;PF00493.23;PF13401.6;PF08477.13;PF00071.22;PF00009.27;PF01571.21;PF05049.13;PF02492.19;PF04670.12;PF06414.12;PF07652.14;PF00625.21;PF10662.9;PF03308.16;PF01877.17;PF01573.16
OG484	core	227	227	388	no	Dihydrolipoamide succinyltransferase component (E2) of 2-oxoglutarate dehydrogenase complex (EC 2.3.1.61)	{'Dihydrolipoamide succinyltransferase component (E2) of 2-oxoglutarate dehydrogenase complex (EC 2.3.1.61)': 226, 'Dihydrolipoamide acetyltransferase component (E2) of acetoin dehydrogenase complex (EC 2.3.1.12)': 1}	0	GO:0004149	2.3.1.61;2.3.1.12	PF16576.5;PF00198.23;PF13533.6;PF00364.22;PF02817.17;PF13437.6;PF07831.13;PF01597.19;PF13375.6;PF00358.20
OG485	core	227	227	412	no	Proton/glutamate symport protein @ Sodium/glutamate symport protein	{'Proton/glutamate symport protein @ Sodium/glutamate symport protein': 226, 'Proton/glutamate symporter @ Sodium/glutamate symporter': 1}	1			PF00375.18;PF14002.6
OG486	core	227	227	369	no	Tetraacyldisaccharide 4'-kinase (EC 2.7.1.130)	{"Tetraacyldisaccharide 4'-kinase (EC 2.7.1.130)": 227}	4	GO:0009029	2.7.1.130	PF01430.19;PF02606.14;PF01656.23;PF13500.6;PF13578.6
OG487	core	227	227	267	no	macromolecule metabolism; macromolecule synthesis, modification; rna synthesis, modification , dna transcription	{'macromolecule metabolism; macromolecule synthesis, modification; rna synthesis, modification , dna transcription': 226, 'SpoU rRNA methylase family protein': 1}	0			PF00588.19;PF08032.12;PF17273.2;PF14634.6
OG488	core	227	227	275	no	SAM dependent methyltransferase	{'SAM dependent methyltransferase': 226, 'SAM-dependent methyltransferase': 1}	1			PF06325.13;PF08241.12;PF13649.6;PF09445.10;PF02475.16;PF02005.16;PF05175.14;PF10672.9;PF13847.6;PF03602.15;PF05958.11;PF01564.17;PF03848.14
OG489	core	227	227	199	no	Riboflavin synthase eubacterial/eukaryotic (EC 2.5.1.9)	{'Riboflavin synthase eubacterial/eukaryotic (EC 2.5.1.9)': 227}	0		2.5.1.9	PF00677.17
OG49	core	227	227	243	no	Membrane-bound lytic murein transglycosylase D precursor (EC 3.2.1.-)	{'Membrane-bound lytic murein transglycosylase D precursor (EC 3.2.1.-)': 226, 'Membrane-bound lytic murein transglycosylase D': 1}	1			PF01476.20;PF07565.13;PF13567.6;PF00570.23;PF12698.7;PF04225.12;PF17087.5;PF10863.8;PF12583.8
OG490	core	227	227	152	no	Ribonucleotide reductase transcriptional regulator NrdR	{'Ribonucleotide reductase transcriptional regulator NrdR': 227}	0			PF03477.16;PF05129.13
OG491	core	227	227	124	no	DnaK Suppressor	{'DnaK Suppressor': 226, 'RNA polymerase-binding transcription factor DksA': 1}	0			PF01258.17;PF09866.9;PF11568.8;PF08687.11;PF08858.10
OG492	core	227	227	167	no	Lipoprotein signal peptidase (EC 3.4.23.36)	{'Lipoprotein signal peptidase (EC 3.4.23.36)': 227}	52		3.4.23.36	PF01252.18;PF18422.1;PF17350.2;PF13131.6;PF17534.2
OG493	core	227	227	431	no	sodium/alanine symporter family protein	{'sodium/alanine symporter family protein': 226, 'Sodium:alanine symporter family protein': 1}	3			PF01235.17;PF03845.13;PF18639.1;PF02038.16
OG494	core	227	227	425	no	Poly(A) polymerase (EC 2.7.7.19)	{'Poly(A) polymerase (EC 2.7.7.19)': 227}	1	GO:0004652	2.7.7.19	PF12627.7;PF01743.20;PF12626.7;PF12710.7;PF01715.17;PF03371.15;PF00213.18
OG495	core	227	227	607	no	Lipid-A-disaccharide synthase (EC 2.4.1.182)	{'Lipid-A-disaccharide synthase (EC 2.4.1.182)': 227}	1	GO:0008915	2.4.1.182	PF02684.15;PF07578.11;PF08552.11;PF10545.9;PF02415.17;PF07548.11;PF04007.12
OG496	core	227	227	276	no	Zinc ABC transporter, periplasmic-binding protein ZnuA	{'Zinc ABC transporter, periplasmic-binding protein ZnuA': 226, 'Zinc ABC transporter, substrate-binding protein ZnuA': 1}	0	GO:0005488		PF01297.17;PF10372.9;PF15073.6;PF00621.20;PF13145.6;PF05566.12;PF07700.15
OG497	core	227	227	236	no	Zinc ABC transporter, ATP-binding protein ZnuC	{'Zinc ABC transporter, ATP-binding protein ZnuC': 227}	0	GO:0016887;GO:0005524		PF00005.27;PF13555.6;PF13304.6;PF01695.17;PF13671.6;PF02463.19;PF13175.6;PF13476.6;PF13401.6;PF13558.6;PF06144.13;PF00910.22;PF03193.16;PF05621.11;PF13238.6;PF07071.11;PF13481.6;PF07728.14;PF00931.22;PF00004.29;PF02562.16;PF13604.6;PF13191.6;PF13245.6;PF13602.6
OG498	core	227	227	83	no	LSU ribosomal protein L27p	{'LSU ribosomal protein L27p': 227}	0	GO:0003735;GO:0006412;GO:0005840;GO:0005622		PF01016.19
OG499	core	227	227	301	no	Phosphatidylserine decarboxylase proenzyme (EC 4.1.1.65)	{'Phosphatidylserine decarboxylase proenzyme (EC 4.1.1.65)': 142, 'Phosphatidylserine decarboxylase (EC 4.1.1.65)': 85}	0	GO:0004609	4.1.1.65	PF02666.15;PF02376.15;PF05271.11
OG5	core	339	227	962	no	outer membrane protein 5	{'outer membrane protein 5': 183, 'polymorphic membrane protein E/F family': 141, 'Polymorphic Outer Membrane Protein (Frame-shift with CPn0469)': 8, 'Polymorphic Outer Membrane Protein E Family': 4, 'Polymorphic outer membrane protein': 1, 'polymorphic outer membrane protein': 1, 'hypothetical protein': 1}	17			PF03797.19;PF08985.11;PF02415.17;PF07548.11;PF00909.21;PF18527.1;PF04913.12;PF05424.11;PF06615.11;PF16738.5
OG50	core	227	227	385	no	Cell division protein FtsW	{'Cell division protein FtsW': 227}	1			PF01098.19;PF12454.8;PF11174.8;PF03376.14
OG500	core	227	227	107	no	LSU ribosomal protein L21p	{'LSU ribosomal protein L21p': 227}	0	GO:0003735;GO:0005840;GO:0003723;GO:0006412;GO:0005622		PF00829.21;PF13533.6;PF18190.1
OG501	core	227	227	233	no	Transporter	{'Transporter': 211, 'hypothetical protein': 15, 'Uncharacterized membrane anchored protein Mext_4159': 1}	26			PF05734.11;PF04367.13;PF04701.13
OG502	core	227	227	161	no	Metal-dependent hydrolase YbeY, involved in rRNA and/or ribosome maturation and assembly	{'Metal-dependent hydrolase YbeY, involved in rRNA and/or ribosome maturation and assembly': 225, 'possible metalloenzyme': 2}	0			PF06262.11;PF02130.17
OG503	core	227	227	369	no	Magnesium and cobalt efflux protein CorC	{'Magnesium and cobalt efflux protein CorC': 226, 'Hemolysins and related proteins containing CBS domains': 1}	0			PF03471.17;PF00571.28;PF16440.5;PF10225.9;PF04515.12;PF03073.15;PF00335.20;PF07290.11;PF15108.6;PF07690.16
OG504	core	227	227	116	no	Anti-sigma F factor antagonist (spoIIAA-2); Anti-sigma B factor antagonist RsbV	{'Anti-sigma F factor antagonist (spoIIAA-2); Anti-sigma B factor antagonist RsbV': 225, 'anti-sigma F factor antagonist (spoIIAA-2); anti sigma b factor antagonist RsbV': 1, 'Anti-sigma B factor antagonist RsbV': 1}	0			PF07651.16;PF13466.6;PF01740.21;PF16217.5;PF03354.15
OG505	core	227	227	621	no	hypothetical protein	{'FIG00899452: hypothetical protein': 225, 'ortholog of Bordetella pertussis (BX470248) BP2101': 2}	1			PF12228.8;PF08174.11
OG506	core	227	227	369	no	Gene SCO4494, often clustered with other genes in menaquinone via futalosine pathway	{'Gene SCO4494, often clustered with other genes in menaquinone via futalosine pathway': 226, 'Aminodeoxyfutalosine synthase (EC 2.5.1.120)': 1}	1		2.5.1.120	PF04055.21;PF13394.6;PF13353.6;PF18771.1
OG507	core	227	227	441	yes	hypothetical protein	{'FIG00494172: hypothetical protein': 226, 'hypothetical protein': 1}	0			PF13181.6;PF07719.17;PF13424.6;PF12895.7;PF12688.7;PF14559.6;PF00515.28;PF13174.6;PF13428.6;PF13432.6;PF13374.6;PF13431.6;PF13414.6;PF13176.6;PF07720.12;PF10255.9;PF17863.1;PF14853.6;PF11846.8;PF13429.6;PF07721.14;PF13371.6;PF01535.20;PF04733.14;PF17004.5
OG508	core	227	227	264	no	Menaquinone via futalosine step 1	{'Menaquinone via futalosine step 1': 226, 'Chorismate dehydratase (EC 4.2.1.151)': 1}	1		4.2.1.151	PF02621.14;PF00806.19;PF06627.11
OG509	core	227	227	217	no	2-heptaprenyl-1,4-naphthoquinone methyltransferase (EC 2.1.1.163)	{'2-heptaprenyl-1,4-naphthoquinone methyltransferase (EC 2.1.1.163)': 165, 'Ubiquinone/menaquinone biosynthesis methyltransferase UbiE (EC 2.1.1.-)': 36, 'Ubiquinone/menaquinone biosynthesis methyltransferase UbiE (EC 2.1.1.-) @ 2-heptaprenyl-1,4-naphthoquinone methyltransferase MenG (EC 2.1.1.163)': 25, 'Demethylmenaquinone methyltransferase (EC 2.1.1.163)': 1}	0		2.1.1.163	PF13489.6;PF08242.12;PF08241.12;PF13649.6;PF01209.18;PF13847.6;PF05175.14;PF00891.18;PF05148.15;PF07021.12;PF00106.25;PF05219.12
OG51	core	227	227	288	no	UDP-N-acetylglucosamine--N-acetylmuramyl- (pentapeptide) pyrophosphoryl-undecaprenol N-acetylglucosamine transferase (EC 2.4.1.227)	{'UDP-N-acetylglucosamine--N-acetylmuramyl- (pentapeptide) pyrophosphoryl-undecaprenol N-acetylglucosamine transferase (EC 2.4.1.227)': 227}	0	GO:0050511	2.4.1.227	PF13579.6;PF04101.16;PF03033.20;PF13528.6;PF13439.6;PF02684.15;PF18845.1;PF02350.19
OG510	core	227	227	330	yes	hypothetical protein	{'FIG047466: hypothetical protein': 227}	0			PF03682.13;PF10501.9;PF13565.6;PF15387.6
OG511	core	227	227	260	no	Diaminopimelate epimerase (EC 5.1.1.7)	{'Diaminopimelate epimerase (EC 5.1.1.7)': 227}	2	GO:0008837	5.1.1.7	PF01678.19;PF12775.7
OG512	core	227	227	192	no	ATP-dependent Clp protease proteolytic subunit (EC 3.4.21.92)	{'ATP-dependent Clp protease proteolytic subunit (EC 3.4.21.92)': 227}	0	GO:0008462	3.4.21.92	PF01972.16;PF00574.23;PF10925.8;PF13991.6
OG513	core	227	227	497	no	Serine hydroxymethyltransferase (EC 2.1.2.1)	{'Serine hydroxymethyltransferase (EC 2.1.2.1)': 227}	0	GO:0004372	2.1.2.1	PF01212.21;PF00464.19;PF12352.8;PF00155.21;PF03841.13;PF01041.17;PF09851.9
OG514	core	227	227	223	no	hypothetical protein	{'FIG00494149: hypothetical protein': 224, 'hypothetical protein': 2, 'Uroporphyrinogen-III synthase (EC 4.2.1.75)': 1}	2	GO:0004852	4.2.1.75	PF02602.15;PF16022.5;PF13919.6;PF15119.6
OG515	core	227	227	178	no	2-C-methyl-D-erythritol 2,4-cyclodiphosphate synthase (EC 4.6.1.12)	{'2-C-methyl-D-erythritol 2,4-cyclodiphosphate synthase (EC 4.6.1.12)': 227}	0	GO:0008685	4.6.1.12	PF17456.2;PF02542.16
OG516	core	227	227	350	no	Sulfite reductase [NADPH] flavoprotein alpha-component (EC 1.8.1.2)	{'Sulfite reductase [NADPH] flavoprotein alpha-component (EC 1.8.1.2)': 226, 'Similar to sulfite reductase [NADPH] flavoprotein alpha-component': 1}	0	GO:0004783	1.8.1.2	PF00667.20;PF00175.21;PF08030.12;PF00970.24;PF09987.9
OG517	core	227	227	105	no	SSU ribosomal protein S10p (S20e)	{'SSU ribosomal protein S10p (S20e)': 227}	0	GO:0003735;GO:0006412;GO:0005840;GO:0005622		PF00338.22
OG518	core	227	227	694	no	Translation elongation factor G	{'Translation elongation factor G': 227}	0	GO:0006412;GO:0005525		PF00009.27;PF04548.16;PF00679.24;PF03144.25;PF16658.5;PF14492.6;PF03764.18;PF01926.23
OG519	core	227	227	157	no	SSU ribosomal protein S7p (S5e)	{'SSU ribosomal protein S7p (S5e)': 227}	0	GO:0003735;GO:0006412;GO:0005840;GO:0005622		PF00177.21;PF03195.14;PF03147.14
OG52	core	227	227	802	no	UDP-N-acetylmuramate--alanine ligase (EC 6.3.2.8) / D-alanine--D-alanine ligase (EC 6.3.2.4)	{'UDP-N-acetylmuramate--alanine ligase (EC 6.3.2.8) / D-alanine--D-alanine ligase (EC 6.3.2.4)': 165, 'UDP-N-acetylmuramate--alanine ligase (EC 6.3.2.8)': 60, 'UDP-N-acetylmuramate--L-alanine ligase (EC 6.3.2.8) / D-alanine--D-alanine ligase (EC 6.3.2.4)': 1, 'D-alanine--D-alanine ligase (EC 6.3.2.4) / UDP-N-acetylmuramate--alanine ligase (EC 6.3.2.8)': 1}	0	GO:0008763;GO:0008716	6.3.2.8;6.3.2.4	PF07478.13;PF14398.6;PF01071.19;PF01820.21;PF08443.11;PF02875.21;PF02222.22;PF01225.25;PF08245.12;PF02786.17;PF13535.6;PF02655.14;PF02750.14;PF03446.15
OG520	core	227	227	123	no	SSU ribosomal protein S12p (S23e)	{'SSU ribosomal protein S12p (S23e)': 227}	0	GO:0003735;GO:0006412;GO:0005840;GO:0005622		PF00164.25
OG521	core	227	227	649	no	Peptidase, S41 family	{'Peptidase, S41 family': 226, 'Tail-specific protease': 1}	1			PF17820.1;PF13180.6;PF17804.1;PF11818.8;PF14685.6;PF00595.24;PF03572.18;PF01300.18;PF04664.13;PF01142.18;PF18482.1;PF17282.2;PF16227.5;PF11308.8;PF13200.6
OG522	core	227	227	150	no	Inclusion membrane protein-40	{'Inclusion membrane protein-40': 96, 'Sulfur-rich protein': 76, '15 kDa Cysteine-Rich Protein': 55}	1			PF05745.11;PF14997.6;PF06541.11;PF04247.12;PF09971.9;PF03631.15;PF09991.9;PF09972.9;PF05399.11;PF03334.14;PF07314.11;PF14126.6;PF14358.6;PF05313.12;PF05358.11;PF03188.16;PF13727.6
OG523	core	227	227	969	no	Protein export cytoplasm protein SecA ATPase RNA helicase (TC 3.A.5.1.1)	{'Protein export cytoplasm protein SecA ATPase RNA helicase (TC 3.A.5.1.1)': 226, 'Protein translocase subunit SecA': 1}	1	GO:0016020;GO:0003676;GO:0017038;GO:0004386;GO:0005515;GO:0005524		PF00270.29;PF07516.13;PF07517.14;PF01043.20;PF00271.31;PF06322.11;PF04851.15
OG524	core	227	227	547	no	60 kDa Cysteine-rich omp	{'60 kDa Cysteine-rich omp': 226, 'hypothetical protein': 1}	1			PF07610.11;PF03504.13;PF07705.11;PF10633.9;PF15780.5;PF17973.1;PF01345.18;PF17753.1;PF05753.14;PF06999.12;PF16383.5;PF15349.6;PF02018.17;PF15668.5
OG525	core	227	227	506	no	Glutamyl-tRNA synthetase (EC 6.1.1.17) @ Glutamyl-tRNA(Gln) synthetase (EC 6.1.1.24)	{'Glutamyl-tRNA synthetase (EC 6.1.1.17) @ Glutamyl-tRNA(Gln) synthetase (EC 6.1.1.24)': 227}	0	GO:0004818	6.1.1.24;6.1.1.17	PF00749.21;PF07163.12;PF00579.25
OG526	core	227	227	183	no	CHLPS Euo Protein	{'CHLPS Euo Protein': 227}	0			PF13551.6;PF13384.6;PF00376.23;PF02796.15;PF11942.8;PF13518.6;PF12728.7;PF03374.14;PF17512.2;PF13338.6;PF02954.19;PF13411.6;PF03683.13;PF04800.12;PF10714.9
OG527	core	227	227	1400	no	Protein-export membrane protein SecD (TC 3.A.5.1.1)	{'Protein-export membrane protein SecD (TC 3.A.5.1.1)': 222, 'Protein-export membrane protein SecD (TC 3.A.5.1.1) / Protein-export membrane protein SecF (TC 3.A.5.1.1)': 4, 'Protein translocase subunit SecD / Protein translocase subunit SecF': 1}	4			PF03176.15;PF00873.19;PF02355.16;PF07549.14;PF08928.10;PF06666.11;PF05235.14;PF09476.10;PF14584.6
OG528	core	227	227	175	yes	hypothetical protein	{'FIG00494112: hypothetical protein': 212, 'CT702 hypothetical protein': 14, 'hypothetical protein': 1}	26			PF00169.29
OG529	core	227	227	253	no	Undecaprenyl diphosphate synthase (EC 2.5.1.31)	{'Undecaprenyl diphosphate synthase (EC 2.5.1.31)': 227}	2		2.5.1.31	PF05575.11;PF01255.19;PF06685.11;PF08542.11;PF05791.11;PF06743.15;PF03216.13;PF00531.22;PF10343.9
OG53	core	227	227	139	yes	hypothetical protein	{'FIG00494077: hypothetical protein': 226, 'hypothetical protein': 1}	1			PF00013.29;PF13083.6;PF13184.6;PF13790.6;PF07650.17;PF07949.12
OG530	core	227	227	305	no	Phosphatidate cytidylyltransferase (EC 2.7.7.41)	{'Phosphatidate cytidylyltransferase (EC 2.7.7.41)': 227}	1	GO:0004605	2.7.7.41	PF01148.20;PF01864.17;PF01940.16;PF14015.6
OG531	core	227	227	216	no	Cytidylate kinase (EC 2.7.4.25)	{'Cytidylate kinase (EC 2.7.4.25)': 227}	0		2.7.4.25	PF01443.18;PF13189.6;PF13479.6;PF02367.17;PF01712.19;PF01695.17;PF00005.27;PF13604.6;PF13207.6;PF03668.15;PF01583.20;PF03215.15;PF13238.6;PF00406.22;PF00485.18;PF00910.22;PF07728.14;PF13401.6;PF13521.6;PF00931.22;PF13191.6;PF05729.12;PF01202.22;PF12774.7;PF02224.18;PF13671.6;PF00004.29;PF13173.6;PF02223.17;PF03193.16;PF13555.6;PF00158.26;PF05496.12;PF06068.13;PF13628.6;PF07931.12;PF04901.13;PF126…
OG532	core	227	227	216	no	1-acyl-sn-glycerol-3-phosphate acyltransferase (EC 2.3.1.51)	{'1-acyl-sn-glycerol-3-phosphate acyltransferase (EC 2.3.1.51)': 226, 'Acyl-CoA:1-acyl-sn-glycerol-3-phosphate acyltransferase (EC 2.3.1.51)': 1}	1	GO:0003841	2.3.1.51	PF01553.21;PF06579.12
OG533	core	227	227	563	no	Arginyl-tRNA synthetase (EC 6.1.1.19)	{'Arginyl-tRNA synthetase (EC 6.1.1.19)': 227}	1	GO:0004814	6.1.1.19	PF07348.12;PF00750.19;PF01406.19;PF03485.16;PF00133.22;PF09334.11;PF05746.15;PF04777.13;PF14204.6
OG534	core	227	227	444	no	UDP-N-acetylglucosamine 1-carboxyvinyltransferase (EC 2.5.1.7)	{'UDP-N-acetylglucosamine 1-carboxyvinyltransferase (EC 2.5.1.7)': 227}	1	GO:0008760	2.5.1.7	PF00275.20;PF10755.9;PF07833.11
OG535	core	227	227	905	no	Type IV pilus biogenesis protein PilO	{'Type IV pilus biogenesis protein PilO': 211, 'FIG01260812: hypothetical protein': 11, 'Predicted cell-wall-anchored protein SasA (LPXTG motif)': 1, 'Streptococcal hemagglutinin protein': 1, 'CT456 hypothetical protein': 1, 'LIPOPROTEIN VSAA (FRAGMENT)': 1, 'hypothetical protein': 1}	0	GO:0009986		PF17985.1;PF07577.11;PF16840.5;PF01608.17;PF09141.10;PF18216.1;PF11264.8;PF11687.8;PF17694.1;PF09126.10;PF16087.5;PF07927.12
OG536	core	227	227	238	no	hypothetical protein	{'FIG000859: hypothetical protein YebC': 202, 'FIG000859: hypothetical protein': 24, 'Probable transcriptional regulatory protein YebC': 1}	0			PF01709.20
OG537	core	227	227	490	no	GTP-binding protein EngA	{'GTP-binding protein EngA': 227}	2	GO:0005622;GO:0005525		PF03029.17;PF02421.18;PF07728.14;PF03308.16;PF01926.23;PF00071.22;PF16897.5;PF04670.12;PF14714.6;PF04548.16;PF13175.6;PF08433.10;PF00625.21;PF03193.16;PF13238.6;PF08477.13;PF05621.11;PF00350.23;PF00009.27;PF13191.6;PF10662.9;PF00910.22;PF00005.27;PF09439.10;PF02492.19;PF00025.21;PF13479.6;PF00004.29;PF06858.14;PF12631.7;PF13401.6;PF13555.6;PF00448.22;PF13521.6;PF13671.6;PF10541.9;PF01580.18;PF069…
OG538	core	227	227	167	no	Amino Group Acetyl Transferase	{'Amino Group Acetyl Transferase': 227}	0			PF13523.6;PF13508.7;PF13302.7;PF08445.10;PF00583.25;PF13673.7;PF13420.7;PF17013.5
OG539	core	227	227	329	no	Peptide chain release factor 2; programmed frameshift-containing	{'Peptide chain release factor 2; programmed frameshift-containing': 226, 'Peptide chain release factor 2 @ programmed frameshift-containing': 1}	27	GO:0006415;GO:0003747		PF03462.18;PF00472.20;PF16326.5;PF10262.9;PF13809.6
OG54	core	227	227	268	yes	hypothetical protein	{'FIG00493958: hypothetical protein': 223, 'hypothetical protein': 4}	3			PF08636.10
OG540	core	227	227	86	no	SWIB/MDM2 domain-containing proteins	{'SWIB/MDM2 domain-containing proteins': 227}	0			PF02201.18;PF17657.1
OG541	core	227	227	325	no	phosphohydrolase	{'phosphohydrolase': 226, 'hypothetical protein': 1}	1			PF12850.7;PF00149.28;PF14582.6
OG542	core	227	227	218	no	2-C-methyl-D-erythritol 4-phosphate cytidylyltransferase (EC 2.7.7.60)	{'2-C-methyl-D-erythritol 4-phosphate cytidylyltransferase (EC 2.7.7.60)': 227}	0	GO:0050518	2.7.7.60	PF00483.23;PF12804.7;PF01128.19;PF02348.19;PF04237.13;PF13641.6;PF05571.12
OG543	core	227	227	213	yes	hypothetical protein	{'FIG00494461: hypothetical protein': 205, 'hypothetical protein': 22}	6			PF13895.6;PF00650.20
OG544	core	227	227	352	no	sensor histidine kinase	{'sensor histidine kinase': 130, 'Two-component sensor PilS': 67, '2-component regulatory system-sensor histidine kinase': 29, 'Sensor histidine kinase': 1}	0			PF12860.7;PF02518.26;PF00989.25;PF08448.10;PF00512.25;PF14501.6;PF13426.7;PF13188.7;PF17680.1;PF05075.14
OG545	core	227	227	386	no	Flagellar regulatory protein FleQ	{'Flagellar regulatory protein FleQ': 142, '2-component regulator': 84, 'Sigma-54 dependent response regulator': 1}	0			PF07728.14;PF14532.6;PF07726.11;PF00072.24;PF13191.6;PF00158.26;PF00493.23;PF01078.21;PF01861.16;PF08298.11;PF00004.29;PF06617.13;PF00931.22;PF06490.11
OG546	core	227	227	178	yes	hypothetical protein	{'FIG00493812: hypothetical protein': 226, 'hypothetical protein': 1}	0			PF13588.6;PF08774.11;PF07824.12;PF04313.14
OG547	core	227	227	243	no	DNA recombination and repair protein RecO	{'DNA recombination and repair protein RecO': 227}	0			PF02428.15;PF11967.8;PF00412.22;PF02565.15;PF04570.14;PF06750.13;PF07305.12
OG548	core	227	227	264	yes	hypothetical protein	{'FIG00494145: hypothetical protein': 221, 'hypothetical protein': 6}	12			PF02582.14
OG549	core	227	227	309	yes	hypothetical protein	{'FIG00493629: hypothetical protein': 225, 'hypothetical protein': 2}	1			PF02758.16;PF14217.6;PF01476.20;PF04692.13
OG55	core	227	227	110	no	Anti-sigma F factor antagonist (spoIIAA-2); Anti-sigma B factor antagonist RsbV	{'Anti-sigma F factor antagonist (spoIIAA-2); Anti-sigma B factor antagonist RsbV': 172, 'anti sigma b factor antagonist RsbV': 54, 'anti-anti-sigma factor': 1}	0			PF13466.6;PF01740.21;PF02602.15;PF14531.6;PF10320.9;PF08496.10;PF09345.10;PF10598.9
OG550	core	227	227	790	no	Phenylalanyl-tRNA synthetase beta chain (EC 6.1.1.20)	{'Phenylalanyl-tRNA synthetase beta chain (EC 6.1.1.20)': 227}	1	GO:0004826	6.1.1.20	PF01588.20;PF03147.14;PF03484.15;PF03483.17;PF17759.1;PF05913.11;PF01409.20;PF13592.6;PF14674.6;PF08621.10
OG551	core	227	227	419	no	ATP-dependent Clp protease ATP-binding subunit ClpX	{'ATP-dependent Clp protease ATP-binding subunit ClpX': 227}	1			PF14532.6;PF12775.7;PF05496.12;PF13173.6;PF06689.13;PF01695.17;PF00005.27;PF01078.21;PF00270.29;PF03215.15;PF07728.14;PF01935.17;PF13191.6;PF00004.29;PF00437.20;PF00156.27;PF13238.6;PF02367.17;PF00493.23;PF06068.13;PF07724.14;PF10431.9;PF00158.26;PF04851.15;PF13401.6;PF01202.22;PF13479.6;PF00503.20;PF14591.6;PF00910.22;PF13555.6;PF15027.6;PF05729.12
OG552	core	227	227	321	no	hypothetical protein	{'FIG01057005: hypothetical protein': 226, 'methylated-DNA-protein-cysteine S-methyltransferase': 1}	0			PF07661.13;PF02493.20;PF10684.9
OG553	core	227	227	170	no	methyltransferase	{'methyltransferase': 143, 'DNA methyltransferase': 73, 'Methylated-DNA--protein-cysteine methyltransferase (EC 2.1.1.63)': 10, 'Methylated-DNA--protein-cysteine methyltransferase': 1}	2	GO:0003908	2.1.1.63	PF01035.20;PF08281.12;PF13404.6;PF13518.6
OG554	core	227	227	578	no	Oligopeptide transport system permease protein OppC (TC 3.A.1.5.1)	{'Oligopeptide transport system permease protein OppC (TC 3.A.1.5.1)': 227}	0			PF00528.22;PF05055.12;PF12911.7
OG555	core	227	227	492	no	Oligopeptide transport system permease protein OppB (TC 3.A.1.5.1)	{'Oligopeptide transport system permease protein OppB (TC 3.A.1.5.1)': 227}	0			PF00528.22;PF18330.1;PF05424.11
OG556	core	227	227	696	no	Oligopeptide ABC transporter, periplasmic oligopeptide-binding protein OppA (TC 3.A.1.5.1)	{'Oligopeptide ABC transporter, periplasmic oligopeptide-binding protein OppA (TC 3.A.1.5.1)': 227}	11			PF00496.22
OG557	core	227	227	243	yes	hypothetical protein	{'FIG00493213: hypothetical protein': 142, 'FIG00494008: hypothetical protein': 74, 'hypothetical protein': 11}	0			PF01522.21
OG558	core	227	227	217	yes	hypothetical protein	{'FIG00493385: hypothetical protein': 142, 'FIG00494375: hypothetical protein': 84, 'hypothetical protein': 1}	0			PF00681.20;PF07298.11;PF04781.12;PF07099.11;PF00568.23
OG559	core	227	227	1026	no	Exodeoxyribonuclease V beta chain (EC 3.1.11.5)	{'Exodeoxyribonuclease V beta chain (EC 3.1.11.5)': 222, 'Exodeoxyribonuclease V beta chain (EC 3.1.11.5) ## RecB': 5}	6	GO:0008854	3.1.11.5	PF01443.18;PF13191.6;PF13401.6;PF13538.6;PF12705.7;PF13086.6;PF00580.21;PF13245.6;PF04851.15;PF13087.6;PF13604.6;PF13361.6;PF18728.1;PF08011.11;PF00270.29;PF12684.7;PF03909.17;PF08813.11;PF04484.12;PF11385.8;PF13797.6
OG56	core	227	227	339	no	tRNA dimethylallyltransferase (EC 2.5.1.75)	{'tRNA dimethylallyltransferase (EC 2.5.1.75)': 227}	0		2.5.1.75	PF01715.17;PF01745.16;PF00437.20;PF04851.15;PF06068.13;PF00448.22;PF13481.6;PF02562.16;PF06414.12;PF13238.6;PF13671.6;PF00270.29;PF13401.6;PF02367.17;PF07728.14;PF04153.18;PF13601.6;PF00004.29;PF06194.11;PF13479.6;PF02224.18;PF05496.12;PF13476.6;PF13555.6;PF00005.27;PF07262.11;PF00519.17;PF13834.6
OG560	core	227	227	203	no	ATP-dependent Clp protease proteolytic subunit (EC 3.4.21.92)	{'ATP-dependent Clp protease proteolytic subunit (EC 3.4.21.92)': 227}	0	GO:0008462	3.4.21.92	PF00574.23;PF18061.1
OG561	core	227	227	332	no	hypothetical protein	{'hypothetical protein': 199, 'Inclusion membrane protein-43': 28}	1			PF13431.6;PF13414.6;PF07719.17;PF13424.6;PF05527.11;PF14561.6;PF13428.6;PF14559.6;PF13371.6;PF13181.6;PF00515.28;PF18072.1;PF14233.6;PF13174.6;PF13567.6;PF13096.6
OG562	core	227	227	314	no	Ferrochelatase, protoheme ferro-lyase (EC 4.99.1.1)	{'Ferrochelatase, protoheme ferro-lyase (EC 4.99.1.1)': 227}	1	GO:0004325	4.99.1.1	PF00762.19;PF01903.17;PF10081.9;PF13768.6;PF07669.11
OG563	core	227	227	250	no	Glutamine Binding Protein	{'Glutamine Binding Protein': 226, 'ABC transporter, substrate-binding protein (cluster 3, basic aa/glutamine/opines)': 1}	0			PF00497.20;PF12974.7;PF03656.13
OG564	core	227	227	189	no	16S rRNA (guanine(966)-N(2))-methyltransferase (EC 2.1.1.171) ## SSU rRNA m(2)G966	{'16S rRNA (guanine(966)-N(2))-methyltransferase (EC 2.1.1.171) ## SSU rRNA m(2)G966': 226, '16S rRNA (guanine(966)-N(2))-methyltransferase (EC 2.1.1.171)': 1}	0		2.1.1.171	PF13578.6;PF13847.6;PF03602.15;PF05175.14;PF01861.16;PF02086.15;PF09445.10;PF02005.16;PF10672.9;PF13649.6;PF06325.13;PF02475.16;PF04378.13;PF13614.6;PF01555.18;PF01596.17;PF01170.18;PF13489.6;PF10237.9;PF00145.17;PF08241.12
OG565	core	227	227	244	no	putative phosphoesterase CT488	{'putative phosphoesterase CT488': 227}	0			PF12850.7;PF00149.28;PF17796.1
OG566	core	227	227	441	no	Glucose-1-phosphate adenylyltransferase (EC 2.7.7.27)	{'Glucose-1-phosphate adenylyltransferase (EC 2.7.7.27)': 227}	1	GO:0008878	2.7.7.27	PF12804.7;PF00483.23;PF07959.12;PF00132.24;PF14602.6;PF12995.7;PF13021.6;PF17518.2
OG567	core	227	227	464	no	Transcription termination factor Rho	{'Transcription termination factor Rho': 227}	0	GO:0015986;GO:0003715;GO:0003723;GO:0006353;GO:0016469;GO:0005524		PF00006.25;PF13401.6;PF13191.6;PF07498.12;PF05729.12;PF00004.29;PF13481.6;PF07497.12;PF06897.12;PF08765.11;PF08206.11;PF13173.6
OG568	core	227	227	202	no	Dephospho-CoA kinase (EC 2.7.1.24)	{'Dephospho-CoA kinase (EC 2.7.1.24)': 227}	0	GO:0004140	2.7.1.24	PF13238.6;PF01121.20;PF03668.15
OG569	core	227	227	866	no	DNA polymerase I (EC 2.7.7.7)	{'DNA polymerase I (EC 2.7.7.7)': 227}	0	GO:0003887	2.7.7.7	PF10391.9;PF01612.20;PF00476.20;PF02739.16;PF01367.20;PF15816.5;PF14520.6;PF05991.11;PF12873.7;PF14270.6;PF12491.8;PF11527.8;PF07862.11;PF12826.7
OG57	core	227	227	350	no	Menaquinone via futalosine step 3	{'Menaquinone via futalosine step 3': 226, 'Cyclic dehypoxanthine futalosine synthase (EC 1.21.98.1)': 1}	0		1.21.98.1	PF04055.21;PF13111.6
OG570	core	227	227	331	no	Protease	{'Protease': 227}	0			PF01343.18;PF09837.9;PF00574.23;PF00378.20;PF03572.18;PF00781.24;PF02823.16;PF02472.16;PF01972.16
OG571	core	227	227	168	no	CDP-alcohol phosphatidyltransferase	{'CDP-alcohol phosphatidyltransferase': 226, 'CDP-diacylglycerol--glycerol-3-phosphate 3-phosphatidyltransferase (EC 2.7.8.5)': 1}	1	GO:0008444	2.7.8.5	PF01066.21;PF00999.21;PF05105.12;PF11877.8;PF02791.17
OG572	core	227	227	472	no	Replicative DNA helicase (EC 3.6.1.-)	{'Replicative DNA helicase (EC 3.6.1.-)': 226, 'Replicative DNA helicase (DnaB) (EC 3.6.4.12)': 1}	1	GO:0003678;GO:0006260;GO:0005524	3.6.4.12	PF00772.21;PF13481.6;PF03796.15;PF00004.29;PF05621.11;PF13401.6;PF07574.13;PF04992.14;PF18642.1
OG573	core	227	227	610	no	tRNA uridine 5-carboxymethylaminomethyl modification enzyme GidA	{'tRNA uridine 5-carboxymethylaminomethyl modification enzyme GidA': 226, 'tRNA-5-carboxymethylaminomethyl-2- thiouridine(34) synthesis protein MnmG': 1}	0			PF13738.6;PF00070.27;PF05834.12;PF12831.7;PF01266.24;PF01262.21;PF01134.22;PF03486.14;PF13450.6;PF07992.14;PF13932.6;PF01946.17;PF00890.24;PF12613.8;PF01494.19;PF02541.16
OG574	core	227	227	233	no	Lipoate-protein ligase A type 2	{'Lipoate-protein ligase A type 2': 227}	0			PF03099.19;PF11328.8
OG575	core	227	227	150	no	Nucleoside diphosphate kinase (EC 2.7.4.6)	{'Nucleoside diphosphate kinase (EC 2.7.4.6)': 227}	5	GO:0004550	2.7.4.6	PF00334.19;PF02214.22
OG576	core	227	227	1163	no	hypothetical protein	{'FIG00899436: hypothetical protein': 225, 'COG0553: Superfamily II DNA/RNA helicases, SNF2 family': 1, 'DNA/RNA helicases, SNF2 family': 1}	1			PF00176.23;PF00270.29;PF04434.17;PF16203.5;PF05113.13;PF18766.1;PF00271.31;PF04851.15;PF17322.2;PF08455.10
OG577	core	227	227	200	no	Holliday junction DNA helicase RuvA	{'Holliday junction DNA helicase RuvA': 226, 'Holliday junction ATP-dependent DNA helicase RuvA (EC 3.6.4.12)': 1}	0	GO:0006310;GO:0009379;GO:0009378;GO:0006281;GO:0005622;GO:0003677;GO:0005524	3.6.4.12	PF12836.7;PF01367.20;PF14716.6;PF00633.23;PF14520.6;PF11798.8;PF01330.21;PF07499.13;PF02371.16;PF11731.8;PF12826.7;PF01890.16;PF00416.22;PF12085.8
OG578	core	227	227	170	no	Crossover junction endodeoxyribonuclease RuvC (EC 3.1.22.4)	{'Crossover junction endodeoxyribonuclease RuvC (EC 3.1.22.4)': 227}	0		3.1.22.4	PF05957.13;PF02075.17;PF04848.13;PF01768.16;PF04312.13;PF08761.11;PF05801.11
OG579	core	227	227	184	yes	hypothetical protein	{'FIG00493378: hypothetical protein': 142, 'FIG00494478: hypothetical protein': 74, 'hypothetical protein': 11}	1			PF04382.13;PF09726.9;PF15155.6;PF13747.6;PF05097.12;PF11559.8;PF03417.16;PF08581.10;PF11064.8;PF00474.17;PF18151.1;PF16046.5;PF09195.11;PF03668.15;PF14567.6;PF00601.19
OG58	core	227	227	562	yes	hypothetical protein	{'FIG00494170: hypothetical protein': 220, 'hypothetical protein': 7}	8			PF03564.15;PF16989.5;PF04961.12;PF01022.20;PF02097.15;PF00669.20;PF13173.6;PF02335.15;PF02465.18;PF05373.11
OG580	core	227	227	288	yes	hypothetical protein	{'FIG00494136: hypothetical protein': 225, 'hypothetical protein': 2}	9			PF03357.21;PF12376.8;PF05132.14;PF15794.5;PF10500.9;PF12374.8;PF16046.5;PF13206.6;PF03478.18;PF06375.11
OG581	core	227	227	335	no	NAD-dependent glyceraldehyde-3-phosphate dehydrogenase (EC 1.2.1.12)	{'NAD-dependent glyceraldehyde-3-phosphate dehydrogenase (EC 1.2.1.12)': 227}	0	GO:0004365	1.2.1.12	PF03447.16;PF02254.18;PF02800.20;PF00044.24;PF01113.20;PF10965.8
OG582	core	227	227	122	no	LSU ribosomal protein L17p	{'LSU ribosomal protein L17p': 227}	0	GO:0003735;GO:0006412;GO:0005840;GO:0005622		PF01196.19;PF08740.11;PF12464.8;PF11691.8;PF15499.6
OG583	core	227	227	376	no	DNA-directed RNA polymerase alpha subunit (EC 2.7.7.6)	{'DNA-directed RNA polymerase alpha subunit (EC 2.7.7.6)': 227}	0	GO:0003899	2.7.7.6	PF01193.24;PF01000.26;PF03118.15;PF02342.18;PF13656.6;PF11209.8
OG584	core	227	227	132	no	SSU ribosomal protein S11p (S14e)	{'SSU ribosomal protein S11p (S14e)': 227}	0	GO:0003735;GO:0006412;GO:0005840;GO:0005622		PF00411.19;PF01918.21
OG585	core	227	227	122	no	SSU ribosomal protein S13p (S18e)	{'SSU ribosomal protein S13p (S18e)': 227}	1	GO:0003735;GO:0005840;GO:0003723;GO:0006412;GO:0005622		PF05833.11;PF06831.14;PF00416.22;PF12167.8;PF18284.1
OG586	core	227	227	354	no	Rod shape-determining protein MreB	{'Rod shape-determining protein MreB': 227}	0			PF02541.16;PF00012.20;PF11104.8;PF06723.13;PF14450.6;PF08841.10;PF06277.11;PF00022.19
OG587	core	227	227	457	no	Preprotein translocase secY subunit (TC 3.A.5.1.1)	{'Preprotein translocase secY subunit (TC 3.A.5.1.1)': 226, 'Protein translocase subunit SecY': 1}	0	GO:0009306;GO:0016020;GO:0015450		PF00344.20;PF13002.7
OG588	core	227	227	144	no	LSU ribosomal protein L15p (L27Ae)	{'LSU ribosomal protein L15p (L27Ae)': 227}	0	GO:0003735;GO:0006412;GO:0005840;GO:0005622		PF00828.19;PF17253.2
OG589	core	227	227	165	no	SSU ribosomal protein S5p (S2e)	{'SSU ribosomal protein S5p (S2e)': 227}	0	GO:0003735;GO:0006412;GO:0005840;GO:0005622		PF00333.20;PF03719.15;PF02635.15
OG59	core	227	227	459	yes	hypothetical protein	{'FIG00494350: hypothetical protein': 225, 'hypothetical protein': 2}	2			PF18489.1;PF01548.17
OG590	core	227	227	123	no	LSU ribosomal protein L18p (L5e)	{'LSU ribosomal protein L18p (L5e)': 227}	0	GO:0003735;GO:0006412;GO:0005840;GO:0005622		PF17144.4;PF00861.22;PF05979.12;PF09048.10
OG591	core	227	227	183	no	LSU ribosomal protein L6p (L9e)	{'LSU ribosomal protein L6p (L9e)': 227}	1	GO:0003735;GO:0006412;GO:0005840;GO:0005622		PF00347.23;PF18563.1;PF11148.8
OG592	core	227	227	133	no	SSU ribosomal protein S8p (S15Ae)	{'SSU ribosomal protein S8p (S15Ae)': 227}	0	GO:0003735;GO:0006412;GO:0005840;GO:0005622		PF00410.19;PF11305.8;PF10978.8;PF07944.12;PF01973.18;PF05036.13
OG593	core	227	227	180	no	LSU ribosomal protein L5p (L11e)	{'LSU ribosomal protein L5p (L11e)': 227}	0	GO:0003735;GO:0006412;GO:0005840;GO:0005622		PF00673.21;PF00281.19;PF11061.8
OG594	core	227	227	111	no	LSU ribosomal protein L24p (L26e)	{'LSU ribosomal protein L24p (L26e)': 227}	0			PF17136.4;PF00467.29;PF03144.25;PF18444.1;PF14505.6
OG595	core	227	227	122	no	LSU ribosomal protein L14p (L23e)	{'LSU ribosomal protein L14p (L23e)': 227}	0	GO:0003735;GO:0006412;GO:0005840;GO:0005622		PF00238.19;PF00575.23;PF07653.17
OG596	core	227	227	83	no	SSU ribosomal protein S17p (S11e)	{'SSU ribosomal protein S17p (S11e)': 227}	0	GO:0003735;GO:0006412;GO:0005840;GO:0005622		PF00366.20;PF03409.15
OG597	core	227	227	599	no	Phosphoenolpyruvate carboxykinase [GTP] (EC 4.1.1.32)	{'Phosphoenolpyruvate carboxykinase [GTP] (EC 4.1.1.32)': 227}	5	GO:0004613	4.1.1.32	PF00821.18;PF17297.2
OG598	core	227	227	72	no	LSU ribosomal protein L29p (L35e)	{'LSU ribosomal protein L29p (L35e)': 227}	29	GO:0003735;GO:0006412;GO:0005840;GO:0005622		PF00831.23;PF07516.13;PF17671.1
OG599	core	227	227	138	no	LSU ribosomal protein L16p (L10e)	{'LSU ribosomal protein L16p (L10e)': 227}	0	GO:0003735;GO:0006412;GO:0005840;GO:0005622		PF00252.18
OG6	core	283	227	529	no	Oligopeptide ABC transporter, periplasmic oligopeptide-binding protein OppA (TC 3.A.1.5.1)	{'Oligopeptide ABC transporter, periplasmic oligopeptide-binding protein OppA (TC 3.A.1.5.1)': 283}	47			PF00496.22;PF16849.5;PF03493.18;PF14475.6;PF00052.18;PF00768.20
OG60	core	227	227	119	no	Iojap protein	{'Iojap protein': 204, 'Ribosomal silencing factor RsfA (former Iojap)': 22, 'Ribosomal silencing factor RsfA': 1}	0			PF02410.15;PF13812.6
OG600	core	227	227	224	no	SSU ribosomal protein S3p (S3e)	{'SSU ribosomal protein S3p (S3e)': 227}	0	GO:0003735;GO:0006412;GO:0005840;GO:0003676;GO:0005622		PF07650.17;PF00189.20;PF13083.6;PF00298.19
OG601	core	227	227	111	no	LSU ribosomal protein L22p (L17e)	{'LSU ribosomal protein L22p (L17e)': 227}	0	GO:0003735;GO:0006412;GO:0005840;GO:0005622		PF00237.19;PF07638.11;PF00216.21;PF13624.6;PF13454.6;PF02291.15
OG602	core	227	227	88	no	SSU ribosomal protein S19p (S15e)	{'SSU ribosomal protein S19p (S15e)': 227}	0	GO:0003735;GO:0006412;GO:0005840;GO:0005622		PF00203.21
OG603	core	227	227	284	no	LSU ribosomal protein L2p (L8e)	{'LSU ribosomal protein L2p (L8e)': 227}	1	GO:0003735;GO:0006412;GO:0005840;GO:0005622		PF03947.18;PF00181.23
OG604	core	227	227	222	no	LSU ribosomal protein L4p (L1e)	{'LSU ribosomal protein L4p (L1e)': 227}	0	GO:0003735;GO:0006412;GO:0005840;GO:0005622		PF00573.22
OG605	core	227	227	221	no	LSU ribosomal protein L3p (L3e)	{'LSU ribosomal protein L3p (L3e)': 227}	0	GO:0003735;GO:0006412;GO:0005840;GO:0005622		PF00297.22;PF01472.20;PF18364.1;PF09426.10
OG606	core	227	227	767	yes	hypothetical protein	{'FIG00494195: hypothetical protein': 225, 'hypothetical protein': 2}	1			PF16544.5;PF04518.12;PF10130.9;PF13087.6;PF06103.11;PF04402.14;PF10256.9;PF12939.7;PF05960.11;PF03589.13;PF18373.1;PF08127.13;PF01920.20;PF14909.6;PF07889.12;PF05979.12;PF13851.6;PF13949.6;PF15188.6;PF11638.8;PF06840.11;PF03750.13;PF05008.15;PF10372.9;PF12128.8;PF12325.8;PF04102.12
OG607	core	227	227	280	no	Acyl-[acyl-carrier-protein]--UDP-N- acetylglucosamine O-acyltransferase (EC 2.3.1.129)	{'Acyl-[acyl-carrier-protein]--UDP-N- acetylglucosamine O-acyltransferase (EC 2.3.1.129)': 227}	1	GO:0008780	2.3.1.129	PF00132.24;PF13720.6;PF14602.6;PF04519.13;PF16314.5
OG608	core	227	227	153	no	3-hydroxyacyl-[acyl-carrier-protein] dehydratase, FabZ form (EC 4.2.1.59)	{'3-hydroxyacyl-[acyl-carrier-protein] dehydratase, FabZ form (EC 4.2.1.59)': 227}	0		4.2.1.59	PF07977.13;PF01575.19;PF03061.22;PF14765.6;PF11213.8
OG609	core	227	227	286	no	UDP-3-O-[3-hydroxymyristoyl] N-acetylglucosamine deacetylase (EC 3.5.1.108)	{'UDP-3-O-[3-hydroxymyristoyl] N-acetylglucosamine deacetylase (EC 3.5.1.108)': 227}	1		3.5.1.108	PF03331.13;PF03102.14;PF00713.17
OG61	core	227	227	418	no	3-oxoacyl-[acyl-carrier-protein] synthase, KASII (EC 2.3.1.41)	{'3-oxoacyl-[acyl-carrier-protein] synthase, KASII (EC 2.3.1.41)': 183, '3-oxoacyl-[acyl-carrier-protein] synthase, KASII (EC 2.3.1.179)': 44}	0	GO:0004315	2.3.1.179;2.3.1.41	PF00109.26;PF16197.5;PF02801.22;PF00108.23;PF08545.10
OG610	core	227	227	539	no	Apolipoprotein N-acyltransferase (EC 2.3.1.-)	{'Apolipoprotein N-acyltransferase (EC 2.3.1.-)': 226, 'Apolipoprotein N-acyltransferase': 1}	1			PF00795.22;PF05157.15;PF01384.20
OG611	core	227	227	159	no	Cytosolic acyl-CoA thioester hydrolase family protein	{'Cytosolic acyl-CoA thioester hydrolase family protein': 227}	0			PF11745.8;PF11919.8;PF02477.15;PF03061.22;PF17612.2;PF13622.6;PF09671.10
OG612	core	227	227	250	no	DNA polymerase III, epsilon chain	{'DNA polymerase III, epsilon chain': 226, 'DNA polymerase III epsilon chain': 1}	0			PF13482.6;PF16473.5;PF04857.20;PF00929.24;PF12843.7;PF01612.20;PF10293.9;PF08340.11
OG613	core	227	227	129	no	TsaE protein, required for threonylcarbamoyladenosine t(6)A37 formation in tRNA	{'TsaE protein, required for threonylcarbamoyladenosine t(6)A37 formation in tRNA': 226, 'tRNA threonylcarbamoyladenosine biosynthesis protein TsaE': 1}	0			PF02367.17;PF05729.12;PF13401.6;PF00004.29;PF13481.6;PF13500.6
OG614	core	227	227	238	yes	hypothetical protein	{'hypothetical protein': 143, 'FIG00493914: hypothetical protein': 84}	0			PF10915.8
OG615	core	227	227	390	yes	hypothetical protein	{'FIG00493892: hypothetical protein': 226, 'hypothetical protein': 1}	0			PF04803.12;PF04518.12;PF03836.15;PF08647.11;PF02485.21;PF05008.15;PF10168.9;PF08463.10;PF18537.1;PF16463.5
OG616	core	227	227	151	no	tRNA (cytidine(34)-2'-O)-methyltransferase (EC 2.1.1.207)	{"tRNA (cytidine(34)-2'-O)-methyltransferase (EC 2.1.1.207)": 227}	0		2.1.1.207	PF00588.19;PF13048.6
OG617	core	227	227	243	no	FKBP-type peptidyl-prolyl cis-trans isomerase	{'FKBP-type peptidyl-prolyl cis-trans isomerase': 127, 'FKBP-type peptidyl-prolyl cis-trans isomerase FklB (EC 5.2.1.8)': 83, 'FKBP-type peptidyl-prolyl cis-trans isomerase / Macrophage infectivity potentiator': 16, 'Peptidylprolyl isomerase, FKBP-type (EC 5.2.1.8)': 1}	27		5.2.1.8	PF01346.18;PF00254.28;PF07737.11;PF11267.8;PF12745.7;PF09548.10;PF00163.19;PF16386.5;PF11022.8
OG618	core	227	227	582	no	Aspartyl-tRNA synthetase (EC 6.1.1.12) @ Aspartyl-tRNA(Asn) synthetase (EC 6.1.1.23)	{'Aspartyl-tRNA synthetase (EC 6.1.1.12) @ Aspartyl-tRNA(Asn) synthetase (EC 6.1.1.23)': 226, 'Aspartyl-tRNA synthetase (EC 6.1.1.12) @ Aspartyl-tRNA(Asn) synthetase (EC 6.1.1.23) ## unambiguous': 1}	1	GO:0004815	6.1.1.12;6.1.1.23	PF01336.25;PF00152.20;PF01409.20;PF14454.6;PF02938.14;PF00587.25;PF13204.6
OG619	core	227	227	428	no	Histidyl-tRNA synthetase (EC 6.1.1.21)	{'Histidyl-tRNA synthetase (EC 6.1.1.21)': 227}	2	GO:0004821	6.1.1.21	PF13393.6;PF00587.25;PF00408.20;PF01409.20;PF03129.20;PF12612.8;PF00152.20;PF02128.15;PF11838.8;PF12552.8;PF18587.1
OG62	core	227	227	150	no	MutT/Nudix family protein	{'MutT/Nudix family protein': 227}	0			PF00293.28;PF07118.11
OG620	core	227	227	455	no	Hexose phosphate uptake regulatory protein UhpC	{'Hexose phosphate uptake regulatory protein UhpC': 227}	0			PF07690.16;PF00083.24;PF13334.6;PF01358.18;PF10951.8;PF14927.6
OG621	core	227	227	1237	no	DNA polymerase III alpha subunit (EC 2.7.7.7)	{'DNA polymerase III alpha subunit (EC 2.7.7.7)': 227}	2	GO:0003887	2.7.7.7	PF12836.7;PF02811.19;PF17657.1;PF14579.6;PF07733.12;PF04919.12;PF15679.5;PF16494.5;PF07104.11;PF08996.10;PF10495.9;PF05295.11
OG622	core	227	227	340	no	major outer membrane protein, putative	{'major outer membrane protein, putative': 225, 'Outer membrane protein B precursor': 1, 'Outer Membrane Protein B': 1}	2			PF01308.17;PF13505.6
OG623	core	227	227	289	no	probable outer membrane leader peptide (omp) CT546	{'probable outer membrane leader peptide (omp) CT546': 226, 'hypothetical protein': 1}	0			PF03413.19;PF03575.17;PF13463.6
OG624	core	227	227	339	yes	hypothetical protein	{'FIG00493894: hypothetical protein': 226, 'hypothetical protein': 1}	0			PF14559.6;PF13174.6;PF07719.17;PF13181.6;PF13512.6;PF13525.6;PF13424.6;PF09613.10;PF04010.13;PF13414.6;PF13432.6;PF13428.6;PF12895.7;PF00515.28;PF13431.6;PF09976.9;PF17826.1;PF13371.6;PF10602.9
OG625	core	227	227	194	yes	hypothetical protein	{'FIG00493915: hypothetical protein': 226, 'hypothetical protein': 1}	0			PF04390.12;PF17691.1
OG626	core	227	227	146	no	Serine-protein kinase RsbW (EC 2.7.11.1)	{'Serine-protein kinase RsbW (EC 2.7.11.1)': 227}	0		2.7.11.1	PF02518.26;PF13581.6;PF04724.13
OG627	core	227	227	437	no	D-alanyl-D-alanine carboxypeptidase (EC 3.4.16.4)	{'D-alanyl-D-alanine carboxypeptidase (EC 3.4.16.4)': 227}	3	GO:0009002	3.4.16.4	PF00768.20;PF13354.6;PF02113.15;PF01715.17
OG628	core	227	227	368	no	Nol1/Nop2/Sun family protein	{'Nol1/Nop2/Sun family protein': 210, '16S ribosomal RNA m(5)C 967 methyltransferase': 17}	39			PF08241.12;PF13489.6;PF13847.6;PF05175.14;PF13649.6;PF01209.18;PF01189.17;PF17125.5;PF09445.10;PF00398.20;PF00590.20;PF14514.6
OG629	core	227	227	411	no	Branched-chain amino acid transport system carrier protein	{'Branched-chain amino acid transport system carrier protein': 227}	2			PF05525.13;PF06781.12;PF12519.8
OG63	core	227	227	209	no	Inorganic pyrophosphatase (EC 3.6.1.1)	{'Inorganic pyrophosphatase (EC 3.6.1.1)': 227}	0	GO:0004427	3.6.1.1	PF00719.19
OG630	core	227	227	334	no	Glycerol-3-phosphate dehydrogenase [NAD(P)+] (EC 1.1.1.94)	{'Glycerol-3-phosphate dehydrogenase [NAD(P)+] (EC 1.1.1.94)': 227}	0	GO:0047952	1.1.1.94	PF01210.23;PF03807.17;PF02558.16;PF02737.18;PF07479.14;PF03446.15;PF03721.14;PF08100.11;PF13460.6;PF00106.25;PF12606.8;PF14258.6;PF03853.15
OG631	core	227	227	1199	no	SWI/SNF family helicase_1	{'SWI/SNF family helicase_1': 227}	1			PF00271.31;PF04851.15;PF00176.23;PF04434.17;PF00270.29;PF16203.5;PF18766.1;PF07781.11;PF09398.10
OG632	core	227	227	159	yes	hypothetical protein	{'FIG00493826: hypothetical protein': 226, 'hypothetical protein': 1}	0			PF17032.5;PF15227.6;PF14589.6;PF07332.11;PF09972.9
OG633	core	227	227	465	no	Dihydrolipoamide dehydrogenase of pyruvate dehydrogenase complex (EC 1.8.1.4)	{'Dihydrolipoamide dehydrogenase of pyruvate dehydrogenase complex (EC 1.8.1.4)': 226, 'Dihydrolipoamide dehydrogenase (EC 1.8.1.4)': 1}	1	GO:0004148	1.8.1.4	PF02737.18;PF02826.19;PF13450.6;PF01494.19;PF12831.7;PF13241.6;PF13478.6;PF13434.6;PF00890.24;PF03486.14;PF01266.24;PF13738.6;PF02852.22;PF07992.14;PF01946.17;PF01262.21;PF05834.12;PF01134.22;PF00070.27;PF02558.16;PF03721.14;PF12508.8;PF04820.14;PF09074.10;PF01182.20;PF01698.16
OG634	core	227	227	311	no	Lipoate synthase	{'Lipoate synthase': 226, 'Lipoyl synthase (EC 2.8.1.8)': 1}	0	GO:0003824;GO:0005506	2.8.1.8	PF16881.5;PF12660.7;PF04055.21;PF15033.6;PF02875.21;PF02121.18;PF15551.6;PF00857.20
OG635	core	227	227	326	no	Type III secretion protein SctJ	{'Type III secretion protein SctJ': 227}	0			PF01514.17;PF09580.10;PF04019.12;PF09413.10;PF06398.11;PF00858.24;PF16118.5
OG636	core	227	227	278	yes	hypothetical protein	{'CT560 hypothetical protein': 227}	0			PF10942.8;PF01805.20;PF14841.6
OG637	core	227	227	223	no	Type III secretion translocase SctL	{'Type III secretion translocase SctL': 227}	0			PF06635.12;PF03310.13;PF02108.16;PF01025.19;PF06188.12;PF00430.18;PF06254.11;PF02873.16;PF05405.14;PF16689.5;PF01991.18;PF10211.9;PF09811.9;PF18737.1;PF08066.12;PF16032.5
OG638	core	227	227	306	no	Type III secretion inner membrane protein SctR	{'Type III secretion inner membrane protein SctR': 224, 'Type III secretion inner membrane protein (YscR,SpaR,HrcR,EscR,homologous to flagellar export components)': 3}	3			PF01292.20;PF00813.20;PF01899.16;PF01734.22;PF01010.19;PF16015.5
OG639	core	227	227	94	no	Type III secretion inner membrane protein (YscS,homologous to flagellar export components)	{'Type III secretion inner membrane protein (YscS,homologous to flagellar export components)': 227}	0			PF01313.19;PF07155.12;PF12794.7;PF03653.13;PF11444.8
OG64	core	227	227	346	no	Leucine dehydrogenase (EC 1.4.1.9)	{'Leucine dehydrogenase (EC 1.4.1.9)': 226, 'Branched-chain amino acid dehydrogenase [deaminating] (EC 1.4.1.9)(EC 1.4.1.23)': 1}	1	GO:0050049	1.4.1.9	PF08659.10;PF03446.15;PF13561.6;PF02826.19;PF00208.21;PF02812.18;PF13241.6;PF03807.17;PF00670.21;PF07204.11;PF01262.21;PF00044.24;PF00106.25;PF02558.16;PF02737.18;PF02254.18;PF12804.7;PF07991.12
OG640	core	227	227	455	no	N-acetylglucosamine-1-phosphate uridyltransferase eukaryotic (EC 2.7.7.23)	{'N-acetylglucosamine-1-phosphate uridyltransferase eukaryotic (EC 2.7.7.23)': 227}	1	GO:0003977	2.7.7.23	PF01704.18;PF12804.7;PF00483.23
OG641	core	227	227	289	no	Type III secretion inner membrane protein SctT	{'Type III secretion inner membrane protein SctT': 227}	1			PF01311.20
OG642	core	227	227	147	no	hypothetical protein	{'CT565 hypothetical protein': 201, 'Inclusion membrane protein-45': 26}	0			PF09972.9;PF04515.12;PF10110.9;PF04891.12
OG643	core	227	227	330	yes	hypothetical protein	{'CT566 hypothetical protein': 227}	3			PF08921.11;PF18190.1;PF05461.11
OG644	core	227	227	174	yes	hypothetical protein	{'CT567 hypothetical protein': 227}	1			PF07963.12;PF07379.11;PF18203.1;PF07156.14;PF11616.8;PF02100.17;PF04923.12;PF07864.11;PF14420.6;PF15844.5
OG645	core	227	227	142	yes	hypothetical protein	{'CT568 hypothetical protein': 227}	2			PF06370.11;PF07963.12;PF07379.11;PF03474.14;PF12791.7
OG646	core	227	227	124	no	predicted OMP [leader (16) peptide]	{'predicted OMP [leader (16) peptide]': 227}	0			PF07963.12;PF03410.13;PF08334.11;PF07379.11;PF13800.6
OG647	core	227	227	391	no	General secretion pathway protein F / Type II secretory pathway, component PulF / Type IV fimbrial assembly protein PilC	{'General secretion pathway protein F / Type II secretory pathway, component PulF / Type IV fimbrial assembly protein PilC': 227}	0	GO:0009306;GO:0016020		PF00482.23;PF03631.15;PF16479.5
OG648	core	227	227	500	no	General secretion pathway protein E	{'General secretion pathway protein E': 227}	0	GO:0006810;GO:0005524;GO:0005622		PF13173.6;PF03266.15;PF00910.22;PF00004.29;PF12775.7;PF13086.6;PF03215.15;PF13604.6;PF00437.20;PF13245.6;PF13191.6;PF05157.15;PF13401.6;PF13476.6;PF13555.6;PF04851.15;PF01637.18;PF01580.18;PF13671.6;PF13579.6;PF00580.21;PF07325.11;PF02492.19;PF04665.12;PF07728.14;PF00005.27;PF15300.6
OG649	core	227	227	759	no	General secretion pathway protein D	{'General secretion pathway protein D': 225, 'Type IV pilus biogenesis protein PilQ': 2}	3	GO:0009306		PF00263.21;PF03958.17;PF16021.5;PF18273.1;PF14282.6;PF11353.8
OG65	core	227	227	342	no	Histidinol-phosphatase [alternative form] (EC 3.1.3.15)	{'Histidinol-phosphatase [alternative form] (EC 3.1.3.15)': 142, "3'(2'),5'-bisphosphate nucleotidase (EC 3.1.3.7)": 84, 'Sulfite Synthesis/biphosphate phosphatase': 1}	0	GO:0004401	3.1.3.7;3.1.3.15	PF00459.25;PF02892.15
OG650	core	227	227	393	yes	hypothetical protein	{'FIG00494291: hypothetical protein': 226, 'hypothetical protein': 1}	0
OG651	core	227	227	356	no	Xaa-Pro aminopeptidase (EC 3.4.11.9)	{'Xaa-Pro aminopeptidase (EC 3.4.11.9)': 113, 'Aminopeptidase YpdF (MP-, MA-, MS-, AP-, NP- specific)': 91, 'Methionine aminopeptidase (EC 3.4.11.18)': 22, 'proline dipeptidase': 1}	0	GO:0006508;GO:0004239;GO:0008451;GO:0008235	3.4.11.9;3.4.11.18	PF01321.18;PF00557.24;PF16189.5;PF02796.15
OG652	core	227	227	576	no	DNA mismatch repair protein MutL	{'DNA mismatch repair protein MutL': 227}	4	GO:0006298;GO:0005524		PF01119.19;PF02518.26;PF08676.11;PF13589.6
OG653	core	227	227	232	no	Low Calcium Response Protein H	{'Low Calcium Response Protein H': 227}	0			PF13424.6;PF07719.17;PF14559.6;PF13174.6;PF12333.8;PF13181.6;PF13432.6;PF00515.28;PF07720.12;PF12895.7;PF11482.8;PF05190.18;PF13176.6;PF14853.6;PF16786.5
OG654	core	227	227	119	yes	hypothetical protein	{'FIG00494163: hypothetical protein': 214, 'hypothetical protein': 13}	0			PF04056.14;PF10239.9;PF12007.8;PF13334.6;PF01379.20;PF14034.6;PF04052.13;PF01291.17;PF13152.6;PF04513.12;PF18503.1
OG655	core	227	227	487	yes	hypothetical protein	{'FIG00494088: hypothetical protein': 224, 'hypothetical protein': 3}	2			PF02607.17;PF02429.15;PF12540.8;PF08083.11;PF01031.20;PF01649.18;PF11712.8;PF08767.11;PF04888.12;PF09991.9;PF16519.5;PF00838.17;PF17673.1;PF14500.6;PF04513.12;PF11101.8;PF04719.14;PF05478.11
OG656	core	227	227	439	no	Flagellar hook-length control protein FliK	{'Flagellar hook-length control protein FliK': 120, 'Phage tail fiber protein': 84, 'hypothetical protein': 23}	0			PF04888.12;PF14303.6;PF09228.10;PF05405.14;PF16557.5
OG657	core	227	227	281	no	Permease of the drug/metabolite transporter (DMT) superfamily	{'Permease of the drug/metabolite transporter (DMT) superfamily': 116, 'Permease of the drug/metabolite transporter (DMT) superfamily / AdoMet-AdoHcy transporter': 111}	1	GO:0016020		PF00892.20;PF16882.5;PF03151.16
OG658	core	227	227	635	no	Threonyl-tRNA synthetase (EC 6.1.1.3)	{'Threonyl-tRNA synthetase (EC 6.1.1.3)': 227}	0	GO:0004829	6.1.1.3	PF02824.21;PF03129.20;PF07973.14;PF00587.25;PF09413.10;PF11784.8;PF02597.20;PF06741.13;PF10223.9;PF14453.6;PF18603.1
OG659	core	227	227	255	no	Chromosome (plasmid) partitioning protein ParA / Sporulation initiation inhibitor protein Soj	{'Chromosome (plasmid) partitioning protein ParA / Sporulation initiation inhibitor protein Soj': 219, 'Chromosome (plasmid) partitioning protein ParA': 8}	0			PF10609.9;PF06564.12;PF01656.23;PF13614.6;PF09140.11;PF07015.11;PF00142.18;PF02374.15
OG66	core	227	227	253	no	SnGlycerol-3-P acyltransferase	{'SnGlycerol-3-P acyltransferase': 226, 'snGlycerol-3-P acyltransferase': 1}	0			PF10905.8;PF01553.21;PF13271.6;PF03279.13;PF07735.17
OG660	core	227	227	434	no	Flagellum-specific ATP synthase FliI	{'Flagellum-specific ATP synthase FliI': 227}	0			PF02874.23;PF18269.1;PF00006.25;PF00005.27;PF18588.1;PF00210.24;PF03308.16;PF00004.29
OG661	core	227	227	263	no	Virulence plasmid protein pGP6-D	{'Virulence plasmid protein pGP6-D': 227}	4			PF03677.13;PF08848.11;PF04803.12;PF03965.16;PF14164.6;PF05555.11;PF12419.8;PF13035.6;PF07926.12;PF02609.16;PF17388.2
OG662	core	227	227	183	yes	hypothetical protein	{'FIG00493973: hypothetical protein': 226, 'hypothetical protein': 1}	0			PF17435.2;PF15643.6
OG663	core	227	227	346	no	Tryptophanyl-tRNA synthetase (EC 6.1.1.2)	{'Tryptophanyl-tRNA synthetase (EC 6.1.1.2)': 227}	0	GO:0004830	6.1.1.2	PF00579.25;PF18312.1;PF08889.11;PF01921.18
OG664	core	227	227	668	no	Excinuclease ABC subunit B	{'Excinuclease ABC subunit B': 227}	0	GO:0004518;GO:0006289;GO:0003676;GO:0003677;GO:0004386;GO:0005524		PF12344.8;PF00271.31;PF00225.23;PF17757.1;PF18766.1;PF13245.6;PF13604.6;PF00270.29;PF04851.15;PF16796.5;PF02151.19;PF13401.6;PF13207.6;PF00580.21;PF10412.9;PF15830.5;PF00148.19;PF14814.6;PF03646.15;PF13191.6;PF00466.20
OG665	core	227	227	424	no	Enolase (EC 4.2.1.11)	{'Enolase (EC 4.2.1.11)': 227}	2	GO:0004634	4.2.1.11	PF03952.16;PF00113.22;PF07476.11;PF13378.6;PF00236.18;PF09853.9
OG666	core	227	227	650	no	Serine phosphatase RsbU, regulator of sigma subunit	{'Serine phosphatase RsbU, regulator of sigma subunit': 227}	3	GO:0004721		PF11020.8;PF02743.18;PF00672.25;PF18800.1;PF07228.12;PF18285.1;PF12555.8;PF13188.7;PF16674.5;PF13672.6
OG667	core	227	227	602	no	putative sigma regulatory protein-pp2c phosphatase	{'putative sigma regulatory protein-pp2c phosphatase': 226, 'hypothetical protein': 1}	3			PF07228.12;PF02743.18;PF11530.8;PF13142.6
OG668	core	227	227	957	no	Hypothetical succinate dehydrogenase membrane anhor protein	{'Hypothetical succinate dehydrogenase membrane anhor protein': 227}	0			PF08606.11;PF02251.18;PF16712.5;PF02059.15;PF13092.6;PF14489.6;PF04444.14;PF16740.5;PF09727.9;PF13675.6;PF17263.2
OG669	core	227	227	170	no	hypothetical protein	{'FIG00494164: hypothetical protein': 226, 'Uncharacterized protein CT718': 1}	0			PF02108.16;PF03092.16;PF07751.11;PF14769.6;PF00134.23
OG67	core	227	227	537	no	Acylglycerophosphoethanolamine Acyltransferase	{'Acylglycerophosphoethanolamine Acyltransferase': 142, 'Acylglycerophosphoethanolamine acyltransferase': 84, 'Acyl-[acyl-carrier-protein] synthetase (EC 6.2.1.20)': 1}	0		6.2.1.20	PF00501.28;PF16924.5
OG670	core	227	227	257	no	Succinate dehydrogenase iron-sulfur protein (EC 1.3.99.1)	{'Succinate dehydrogenase iron-sulfur protein (EC 1.3.99.1)': 226, 'Succinate dehydrogenase iron-sulfur protein (EC 1.3.5.1)': 1}	111	GO:0000104	1.3.5.1;1.3.99.1	PF13237.6;PF13484.6;PF12797.7;PF13187.6;PF13534.6;PF13510.6;PF13183.6;PF12838.7;PF13085.6;PF13370.6;PF13746.6;PF12798.7;PF12800.7;PF00037.27;PF00887.19
OG671	core	227	227	626	no	Succinate dehydrogenase flavoprotein subunit (EC 1.3.99.1)	{'Succinate dehydrogenase flavoprotein subunit (EC 1.3.99.1)': 226, 'Succinate dehydrogenase flavoprotein subunit (EC 1.3.5.1)': 1}	56	GO:0000104	1.3.5.1;1.3.99.1	PF01262.21;PF01494.19;PF12831.7;PF03486.14;PF00890.24;PF02910.20;PF00070.27;PF01266.24;PF01134.22;PF13450.6;PF07992.14;PF01946.17;PF13241.6;PF06005.12;PF05834.12;PF03280.14;PF12631.7;PF02662.16;PF04977.15
OG672	core	227	227	286	no	Succinate dehydrogenase cytochrome b558 subunit	{'Succinate dehydrogenase cytochrome b558 subunit': 227}	108			PF01127.22;PF07950.11;PF14358.6;PF06173.12
OG673	core	227	227	263	no	Putative deoxyribonuclease YcfH	{'Putative deoxyribonuclease YcfH': 226, 'Uncharacterized metal-dependent hydrolase YcfH': 1}	0			PF01026.21;PF04909.14;PF01979.20
OG674	core	227	227	694	no	Cytochrome c-type biogenesis protein DsbD, protein-disulfide reductase (EC 1.8.1.8)	{'Cytochrome c-type biogenesis protein DsbD, protein-disulfide reductase (EC 1.8.1.8)': 227}	0	GO:0047134	1.8.1.8	PF11412.8;PF02683.15;PF13899.6;PF00085.20;PF13098.6;PF09980.9;PF00578.21;PF03190.15
OG675	core	227	227	232	no	MotA/TolQ/ExbB proton channel family protein	{'MotA/TolQ/ExbB proton channel family protein': 226, 'Tol-Pal system protein TolQ': 1}	1	GO:0008565;GO:0016020;GO:0006810		PF01618.16
OG676	core	227	227	135	no	Biopolymer transport protein ExbD/TolR	{'Biopolymer transport protein ExbD/TolR': 226, 'Tol biopolymer transport system, TolR protein': 1}	0	GO:0005215;GO:0016020;GO:0006810		PF02472.16;PF13721.6;PF08100.11;PF09919.9;PF10141.9
OG677	core	227	227	235	no	Putative TolA protein involved in Tol transport system in Chlamydia	{'Putative TolA protein involved in Tol transport system in Chlamydia': 226, 'TolA protein': 1}	2			PF03544.14;PF09731.9;PF06898.11;PF18586.1;PF06295.12;PF10388.9;PF09531.10;PF16908.5;PF07793.11;PF01619.18;PF12687.7;PF00836.19;PF04454.12
OG678	core	227	227	332	no	Flagellar M-Ring Protein	{'Flagellar M-Ring Protein': 226, 'Uncharacterized protein CT719': 1}	10			PF01514.17;PF14841.6;PF18215.1;PF03448.17;PF01076.19;PF17280.2;PF00644.20;PF14842.6;PF05028.14;PF00306.27
OG679	core	227	227	431	no	tolB protein precursor, periplasmic protein involved in the tonb-independent uptake of group A colicins	{'tolB protein precursor, periplasmic protein involved in the tonb-independent uptake of group A colicins': 226, 'Tol-Pal system beta propeller repeat protein TolB': 1}	0	GO:0015031;GO:0042597		PF10647.9;PF07676.12;PF00930.21;PF14583.6;PF10033.9;PF12917.7
OG68	core	227	227	192	no	transcriptional activator Trip230 protein	{'transcriptional activator Trip230 protein': 227}	0			PF03670.13;PF01331.19;PF10828.8;PF17435.2;PF09278.11
OG680	core	227	227	191	no	18K peptidoglycan-associated outer membrane lipoprotein; Peptidoglycan-associated lipoprotein precursor; Outer membrane protein P6; OmpA/MotB precursor	{'18K peptidoglycan-associated outer membrane lipoprotein; Peptidoglycan-associated lipoprotein precursor; Outer membrane protein P6; OmpA/MotB precursor': 226, 'Tol-Pal system peptidoglycan-associated lipoprotein PAL': 1}	1			PF00691.20;PF10601.9;PF01674.18
OG681	core	227	227	185	no	N-Acetylmuramoyl-L-Ala Amidase	{'N-Acetylmuramoyl-L-Ala Amidase': 227}	0			PF14661.6;PF01476.20;PF03285.15;PF14735.6;PF18595.1;PF00038.21;PF04791.16;PF14644.6;PF04632.12;PF13874.6;PF13851.6;PF02601.15;PF01496.19;PF11887.8;PF18709.1;PF10186.9;PF14712.6;PF10805.8;PF05478.11;PF07334.13;PF03961.13;PF12128.8;PF04912.14;PF01017.20;PF16526.5;PF10018.9;PF03938.14;PF05557.13;PF08385.12;PF07926.12;PF02684.15;PF15905.5;PF16046.5;PF05010.14;PF07195.12;PF05837.12;PF09177.11;PF06160.…
OG682	core	227	227	130	yes	hypothetical protein	{'FIG00493962: hypothetical protein': 226, 'hypothetical protein': 1}	0			PF01695.17;PF13430.6
OG683	core	227	227	195	no	Alkyl hydroperoxide reductase subunit C-like protein	{'Alkyl hydroperoxide reductase subunit C-like protein': 227}	0			PF08534.10;PF10417.9;PF02630.14;PF00578.21;PF06428.11
OG684	core	227	227	413	no	alternate gene name: yzbB	{'alternate gene name: yzbB': 226, 'Protein YzbB': 1}	70			PF07075.11
OG685	core	227	227	75	yes	hypothetical protein	{'FIG00493655: hypothetical protein': 141, 'FIG00493937: hypothetical protein': 75, 'hypothetical protein': 11}	0			PF11802.8;PF07035.12
OG686	core	227	227	229	no	Uracil-DNA glycosylase, family 1	{'Uracil-DNA glycosylase, family 1': 226, 'Uracil-DNA glycosylase, family 1 (EC 3.2.2.27)': 1}	1		3.2.2.27	PF03167.19;PF18662.1;PF03475.14
OG687	core	227	227	260	no	NifU-related protein	{'NifU-related protein': 196, 'Iron-sulfur cluster assembly scaffold protein IscU/NifU-like': 26, 'nifU protein, putative': 5}	0			PF01592.16;PF01106.17;PF03562.17;PF03226.14
OG688	core	227	227	634	no	ATP-dependent DNA helicase UvrD/PcrA	{'ATP-dependent DNA helicase UvrD/PcrA': 226, 'ATP-dependent DNA helicase UvrD/PcrA (EC 3.6.4.12)': 1}	1		3.6.4.12	PF13245.6;PF13538.6;PF13086.6;PF13604.6;PF01443.18;PF13087.6;PF13361.6;PF00580.21;PF16073.5;PF02562.16;PF02547.15;PF13173.6;PF07709.11
OG689	core	227	227	436	no	RNA polymerase sigma-54 factor RpoN	{'RNA polymerase sigma-54 factor RpoN': 227}	0			PF14276.6;PF13730.6;PF04552.13;PF00309.20;PF04963.13;PF13384.6;PF13309.6;PF13936.6;PF08279.12;PF12896.7;PF08863.10;PF12728.7;PF13542.6;PF07328.11;PF05635.11;PF08687.11;PF06056.12;PF12802.7;PF01418.17;PF06530.12;PF04811.15
OG69	core	227	227	753	no	Helicase PriA essential for oriC/DnaA-independent DNA replication	{'Helicase PriA essential for oriC/DnaA-independent DNA replication': 227}	0			PF00271.31;PF01637.18;PF13604.6;PF18074.1;PF04851.15;PF05970.14;PF18319.1;PF00270.29;PF02440.15;PF17764.1;PF10412.9;PF10236.9;PF04669.13;PF13443.6;PF12840.7;PF05626.11;PF01978.19;PF18766.1;PF15616.6;PF02562.16;PF03902.13;PF18467.1
OG690	core	227	227	569	no	RNA polymerase sigma factor RpoD	{'RNA polymerase sigma factor RpoD': 227}	0	GO:0003700;GO:0030528;GO:0016987;GO:0045449;GO:0006352;GO:0003677		PF04539.16;PF02416.16;PF12452.8;PF12324.8;PF03979.14;PF04545.16;PF04542.14;PF00140.20;PF10078.9;PF01381.22;PF07862.11
OG691	core	227	227	371	no	hypothetical protein	{'hypothetical protein': 226, 'Inclusion membrane protein-54': 1}	8			PF04102.12;PF17045.5;PF06785.11;PF04849.13;PF12128.8;PF18095.1;PF13426.7;PF03623.13;PF07716.15;PF04286.12;PF18757.1;PF04859.12;PF16740.5;PF04012.12;PF13851.6;PF03670.13;PF16619.5;PF14662.6;PF08702.10;PF08638.11;PF16545.5;PF09789.9
OG692	core	227	227	98	no	SSU ribosomal protein S20p	{'SSU ribosomal protein S20p': 227}	0	GO:0003735;GO:0005840;GO:0003723;GO:0006412;GO:0005622		PF01649.18;PF02561.14;PF12887.7;PF13102.6;PF10925.8;PF12091.8;PF04705.12;PF00722.21;PF13728.6;PF16725.5;PF18733.1;PF16133.5;PF15684.5
OG693	core	227	227	384	no	NifS-related protein	{'NifS-related protein': 142, 'nitrogen fixation protein': 84, 'Cysteine desulfurase (EC 2.8.1.7)': 1}	0	GO:0031071	2.8.1.7	PF00266.19
OG694	core	227	227	838	yes	hypothetical protein	{'FIG00494286: hypothetical protein': 226, 'hypothetical protein': 1}	0			PF16357.5;PF04518.12;PF11928.8;PF17675.1;PF13856.6;PF15175.6;PF18609.1;PF17944.1;PF04822.13;PF13452.6;PF08349.11;PF17082.5;PF09899.9;PF09386.10;PF01042.21;PF05103.13;PF11074.8;PF16740.5
OG695	core	227	227	639	no	CHLPN 76kDa Homolog	{'CHLPN 76kDa Homolog': 83, 'CHLPN 76 kDa Homolog_1 (CT622)': 81, 'Flagellar hook-length control protein FliK': 31, 'hypothetical protein': 19, 'Predicted cell-wall-anchored protein SasA (LPXTG motif)': 13}	3	GO:0009986		PF13174.6;PF07303.13;PF04063.14;PF04212.18;PF01646.16;PF09384.10;PF15186.6;PF02074.15;PF05659.11;PF12257.8;PF04257.14;PF08718.11;PF05227.13;PF06694.11;PF04297.14;PF10732.9;PF11328.8;PF09742.9;PF10819.8;PF05837.12;PF00990.21;PF08613.11;PF10178.9;PF17944.1;PF15583.6;PF13428.6;PF06248.13;PF06386.11;PF18493.1;PF01628.21;PF09302.11;PF15189.6;PF05289.11;PF04906.13;PF09078.11
OG696	core	227	227	432	no	CHLPN 76 kDa Homolog_2 (CT623)	{'CHLPN 76 kDa Homolog_2 (CT623)': 226, 'hypothetical protein': 1}	0			PF16930.5;PF15631.6;PF10281.9
OG697	core	227	227	536	no	Virulence factor mviN	{'Virulence factor mviN': 225, 'Integral Membrane Protein': 1, 'Proposed peptidoglycan lipid II flippase MurJ': 1}	1			PF14667.6;PF03023.14
OG698	core	227	227	288	no	Endonuclease IV (EC 3.1.21.2)	{'Endonuclease IV (EC 3.1.21.2)': 227}	0	GO:0008833	3.1.21.2	PF01261.24;PF08489.11
OG699	core	227	227	209	no	SSU ribosomal protein S4p (S9e)	{'SSU ribosomal protein S4p (S9e)': 226, 'SSU ribosomal protein S4p (S9e) @ SSU ribosomal protein S4p (S9e), zinc-independent': 1}	2	GO:0003735;GO:0005840;GO:0003723;GO:0006412;GO:0005622		PF01479.25;PF06905.13;PF06587.11;PF13275.6;PF00163.19;PF14706.6
OG7	periphery	253	223	810	no	MAC/perforin family protein	{'MAC/perforin family protein': 252, 'hypothetical protein': 1}	10			PF01823.19;PF02815.19;PF16334.5;PF14014.6
OG70	core	227	227	255	yes	hypothetical protein	{'FIG00494159: hypothetical protein': 159, 'hypothetical protein': 68}	110			PF05303.12
OG700	core	227	227	226	no	Phosphoglycerate mutase (EC 5.4.2.1)	{'Phosphoglycerate mutase (EC 5.4.2.1)': 226, 'Phosphoglycerate mutase (EC 5.4.2.11)': 1}	1	GO:0004619	5.4.2.1;5.4.2.11	PF00300.22;PF06815.13;PF01973.18
OG701	core	227	227	292	no	Octaprenyl diphosphate synthase (EC 2.5.1.90) / Dimethylallyltransferase (EC 2.5.1.1) / (2E,6E)-farnesyl diphosphate synthase (EC 2.5.1.10) / Geranylgeranyl diphosphate synthase (EC 2.5.1.29)	{'Octaprenyl diphosphate synthase (EC 2.5.1.90) / Dimethylallyltransferase (EC 2.5.1.1) / (2E,6E)-farnesyl diphosphate synthase (EC 2.5.1.10) / Geranylgeranyl diphosphate synthase (EC 2.5.1.29)': 213, 'Octaprenyl diphosphate synthase (EC 2.5.1.90) / Dimethylallyltransferase (EC 2.5.1.1) / (2E,6E)-farnesyl diphosphate synthase (EC 2.5.1.10) / Geranylgeranyl pyrophosphate synthetase (EC 2.5.1.29)':…	2	GO:0004311	2.5.1.10;2.5.1.90;2.5.1.1;2.5.1.29	PF00348.17;PF01040.18
OG702	core	227	227	205	no	Glucosamine-1-phosphate N-acetyltransferase (EC 2.3.1.157)	{'Glucosamine-1-phosphate N-acetyltransferase (EC 2.3.1.157)': 227}	0	GO:0019134	2.3.1.157	PF00132.24;PF16314.5
OG703	core	227	227	227	no	transcriptional regulator	{'transcriptional regulator': 226, 'Transcriptional regulator': 1}	3			PF18096.1;PF00486.28
OG704	core	227	227	529	no	Thymidylate synthase thyX (EC 2.1.1.-)	{'Thymidylate synthase thyX (EC 2.1.1.-)': 226, 'Thymidylate synthase ThyX (EC 2.1.1.148)': 1}	0		2.1.1.148	PF02511.15;PF03118.15;PF17866.1;PF10456.9;PF13174.6;PF18644.1
OG705	core	227	227	241	no	Ribosomal small subunit pseudouridine synthase A (EC 4.2.1.70)	{'Ribosomal small subunit pseudouridine synthase A (EC 4.2.1.70)': 142, 'Pseudouridine synthase family protein': 84, 'Ribosomal large subunit pseudouridine synthase B (EC 5.4.99.22)': 1}	0	GO:0003723	4.2.1.70;5.4.99.22	PF01479.25;PF00849.22;PF00820.19;PF03813.14;PF04514.12
OG706	core	227	227	184	no	Biotin-protein ligase (EC 6.3.4.15)	{'Biotin-protein ligase (EC 6.3.4.15)': 169, 'Biotin--protein ligase (EC 6.3.4.9, EC 6.3.4.10, EC 6.3.4.11, EC 6.3.4.15)': 54, 'Biotin operon repressor / Biotin-protein ligase (EC 6.3.4.15)': 3, 'Biotin--protein ligase (EC 6.3.4.9)(EC 6.3.4.10)(EC 6.3.4.11)(EC 6.3.4.15)': 1}	2	GO:0004077	6.3.4.15;6.3.4.9	PF03099.19;PF09733.9;PF11110.8;PF15019.6
OG707	periphery	226	225	431	no	Na(+)-translocating NADH-quinone reductase subunit F (EC 1.6.5.-)	{'Na(+)-translocating NADH-quinone reductase subunit F (EC 1.6.5.-)': 225, 'Na(+)-translocating NADH-quinone reductase subunit F (EC 1.6.5.8)': 1}	0	GO:0005506;GO:0016491;GO:0006118;GO:0009055	1.6.5.8	PF00175.21;PF00970.24;PF00111.27;PF13314.6;PF08013.11;PF17032.5;PF17181.4
OG708	periphery	226	226	379	no	Cell division protein FtsW	{'Cell division protein FtsW': 142, 'Rod Shape Protein': 83, 'Cell shape-determining protein MrdB': 1}	2			PF01098.19;PF17307.2;PF03600.16;PF15169.6
OG709	periphery	226	225	114	no	Preprotein translocase subunit YajC (TC 3.A.5.1.1)	{'Preprotein translocase subunit YajC (TC 3.A.5.1.1)': 225, 'Protein translocase subunit YajC': 1}	0			PF00499.20;PF02699.15;PF07690.16;PF04612.12;PF13567.6;PF03706.13;PF07047.12
OG71	core	227	227	164	no	Thioredoxin Disulfide Isomerase	{'Thioredoxin Disulfide Isomerase': 227}	0			PF00578.21;PF13905.6;PF13899.6;PF13098.6;PF00085.20;PF03190.15;PF06110.11;PF14991.6;PF13728.6;PF14595.6;PF14245.6;PF04185.14;PF03975.13;PF10438.9;PF10172.9;PF07449.11;PF13961.6;PF08534.10
OG710	periphery	226	226	861	no	DNA topoisomerase I (EC 5.99.1.2)	{'DNA topoisomerase I (EC 5.99.1.2)': 226}	38	GO:0003917	5.99.1.2	PF01396.19;PF13662.6;PF01131.20;PF01751.22;PF16260.5;PF02201.18;PF17565.2;PF01214.18;PF04606.12;PF16239.5
OG711	periphery	226	226	526	no	Lysyl-tRNA synthetase (class II) (EC 6.1.1.6)	{'Lysyl-tRNA synthetase (class II) (EC 6.1.1.6)': 226}	0	GO:0004824	6.1.1.6	PF00152.20;PF01409.20;PF01336.25;PF12550.8
OG712	periphery	226	226	45	no	LSU ribosomal protein L36p	{'LSU ribosomal protein L36p': 225, 'LSU ribosomal protein L36p @ LSU ribosomal protein L36p, zinc-independent': 1}	0	GO:0003735;GO:0006412;GO:0005840;GO:0005622		PF00444.18
OG713	periphery	226	226	145	yes	hypothetical protein	{'FIG00494327: hypothetical protein': 225, 'hypothetical protein': 1}	17			PF02620.17;PF02891.20;PF03660.14
OG714	periphery	226	226	489	no	HtrA protease/chaperone protein	{'HtrA protease/chaperone protein': 226}	1			PF14685.6;PF13180.6;PF04495.14;PF10459.9;PF13365.6;PF17820.1;PF12812.7;PF00595.24;PF00089.26;PF04312.13;PF11874.8;PF00604.17
OG715	periphery	226	226	465	no	Na(+)-translocating NADH-quinone reductase subunit A (EC 1.6.5.-)	{'Na(+)-translocating NADH-quinone reductase subunit A (EC 1.6.5.-)': 225, 'Na(+)-translocating NADH-quinone reductase subunit A (EC 1.6.5.8)': 1}	0	GO:0006814	1.6.5.8	PF05896.11;PF11973.8;PF13375.6;PF00364.22;PF11994.8
OG716	periphery	226	226	116	no	SSU ribosomal protein S16p	{'SSU ribosomal protein S16p': 226}	0	GO:0003735;GO:0006412;GO:0005840;GO:0005622		PF00886.19;PF17785.1;PF07419.12
OG717	periphery	226	226	91	no	Ferredoxin	{'Ferredoxin': 226}	0	GO:0005506;GO:0006118;GO:0009055		PF00111.27;PF17031.5;PF02593.14;PF10418.9;PF10358.9
OG718	periphery	226	226	97	no	LtuB protein	{'LtuB protein': 223, 'Late transcription unit B protein': 2, 'hypothetical protein': 1}	3			PF17455.2;PF03079.14;PF14730.6;PF04096.14;PF13256.6;PF11913.8
OG719	periphery	226	226	146	no	Scc1 protein (Type III secretion chaperone)	{'Scc1 protein (Type III secretion chaperone)': 226}	0			PF05932.13;PF13331.6
OG72	core	227	227	349	no	putative disulfide bond isomerase	{'putative disulfide bond isomerase': 224, 'Thioredoxin Disulfide Isomerase': 3}	3			PF13899.6;PF13905.6;PF07449.11;PF13098.6;PF03190.15;PF14853.6;PF11817.8
OG720	periphery	226	226	298	no	Riboflavin kinase (EC 2.7.1.26) / FMN adenylyltransferase (EC 2.7.7.2)	{'Riboflavin kinase (EC 2.7.1.26) / FMN adenylyltransferase (EC 2.7.7.2)': 225, 'FMN adenylyltransferase (EC 2.7.7.2) / Riboflavin kinase (EC 2.7.1.26)': 1}	0	GO:0008531;GO:0003919	2.7.7.2;2.7.1.26	PF01687.17;PF01467.26;PF14451.6;PF06574.12;PF08218.11;PF17814.1
OG721	periphery	226	226	144	no	Protein CPn_0742/CP_0003/CPj0742/CpB0770	{'Protein CPn_0742/CP_0003/CPj0742/CpB0770': 225, 'hypothetical protein': 1}	1			PF07141.11;PF14410.6;PF17274.2;PF09278.11;PF15035.6;PF01582.20;PF18333.1;PF01269.17;PF07697.11;PF02061.16;PF09440.10;PF03961.13;PF12008.8;PF14381.6;PF15794.5;PF16788.5;PF12998.7;PF14707.6;PF13326.6;PF18152.1;PF11262.8;PF12081.8;PF01105.24
OG722	periphery	226	226	243	no	serine esterase, putative	{'serine esterase, putative': 225, 'probable lysophospholipase esterase': 1}	1			PF03959.13;PF12697.7;PF12146.8;PF02230.16;PF05628.12;PF00561.20;PF11288.8;PF00326.21;PF01083.22;PF17650.1
OG723	periphery	226	226	340	no	TsaD/Kae1/Qri7 protein, required for threonylcarbamoyladenosine t(6)A37 formation in tRNA	{'TsaD/Kae1/Qri7 protein, required for threonylcarbamoyladenosine t(6)A37 formation in tRNA': 225, 'N(6)-L-threonylcarbamoyladenine synthase (EC 2.3.1.234)': 1}	1		2.3.1.234	PF02543.15;PF00814.25;PF00480.20;PF02782.16;PF01869.20
OG724	periphery	226	226	173	no	Outer membrane protein H precursor	{'Outer membrane protein H precursor': 226}	0			PF03938.14;PF07875.12;PF14661.6;PF07742.12;PF16746.5;PF00690.26;PF10023.9;PF01008.17;PF16021.5;PF13282.6;PF13010.6;PF13552.6;PF03033.20;PF07200.13;PF03486.14;PF14282.6;PF17230.2;PF18035.1;PF06013.12;PF15617.6;PF09440.10;PF04513.12;PF02601.15;PF06103.11;PF03401.14;PF06657.13;PF13525.6;PF04791.16;PF03195.14;PF00435.21;PF01442.18;PF11802.8;PF06009.12;PF10883.8;PF14523.6;PF05130.12;PF07996.11;PF13292…
OG725	periphery	226	226	335	no	type III secretion chaperone, putative	{'type III secretion chaperone, putative': 224, 'TPR domain protein': 1, 'FOG: TPR repeat': 1}	0			PF13176.6;PF10255.9;PF14559.6;PF14938.6;PF13374.6;PF07721.14;PF13371.6;PF13414.6;PF13174.6;PF03704.17;PF13181.6;PF13429.6;PF12895.7;PF13424.6;PF13431.6;PF07219.13;PF13432.6;PF00515.28;PF07719.17;PF13428.6;PF14561.6;PF14853.6;PF09295.10;PF12569.8;PF17874.1;PF04212.18;PF07289.11;PF10579.9;PF10602.9;PF01535.20;PF04733.14;PF07720.12;PF12968.7;PF11846.8;PF06552.12;PF18521.1;PF12518.8
OG726	periphery	226	226	95	no	Cell division protein FtsL	{'Cell division protein FtsL': 226}	0			PF01805.20;PF04977.15;PF01166.18;PF10205.9
OG727	periphery	226	226	255	no	Iron-sulfur cluster assembly ATPase protein SufC	{'Iron-sulfur cluster assembly ATPase protein SufC': 226}	0	GO:0016887;GO:0005524		PF02463.19;PF13166.6;PF13476.6;PF13238.6;PF13514.6;PF03215.15;PF00005.27;PF13555.6;PF00004.29;PF13481.6;PF13304.6;PF03193.16;PF13671.6;PF13175.6;PF13401.6;PF07931.12;PF13479.6;PF05496.12;PF02224.18;PF13521.6;PF01712.19;PF07354.12;PF00910.22;PF09818.9
OG728	periphery	226	226	239	no	Lipoate-protein ligase A	{'Lipoate-protein ligase A': 226}	1	GO:0003824;GO:0006464		PF03099.19
OG729	periphery	226	226	130	no	LSU ribosomal protein L7/L12 (P1/P2)	{'LSU ribosomal protein L7/L12 (P1/P2)': 225, 'LSU ribosomal protein L7p/L12p (P1/P2)': 1}	1			PF16320.5;PF00542.19
OG73	core	227	227	425	no	Phophatidylinositol-4-phosphate 5-kinase (EC 2.7.1.68)	{'Phophatidylinositol-4-phosphate 5-kinase (EC 2.7.1.68)': 227}	0		2.7.1.68	PF07661.13;PF18318.1;PF01269.17;PF11984.8
OG730	periphery	226	226	253	no	4-hydroxy-tetrahydrodipicolinate reductase (EC 1.17.1.8)	{'4-hydroxy-tetrahydrodipicolinate reductase (EC 1.17.1.8)': 226}	50		1.17.1.8	PF05173.14;PF01113.20;PF01118.24;PF03435.18;PF12775.7;PF08359.11;PF00989.25
OG731	periphery	226	226	575	no	hypothetical protein	{'hypothetical protein': 124, 'CT365 hypothetical protein': 72, 'Inclusion membrane protein-37': 30}	1			PF13903.6;PF05277.12;PF06738.12;PF14093.6;PF07332.11;PF09925.9;PF17355.2;PF06691.11;PF09972.9;PF09304.10
OG732	periphery	226	226	100	no	COG1872	{'COG1872': 220, 'hypothetical protein': 6}	0			PF02594.16
OG733	periphery	226	226	975	no	polymorphic membrane protein A Family	{'polymorphic membrane protein A Family': 84, 'Polymorphic Outer Membrane Protein G Family': 76, 'Polymorphic Outer Membrane Protein (truncated) A/I Family': 38, 'Putative outer membrane protein A': 26, 'polymorphic outer membrane protein': 1, 'hypothetical protein': 1}	2			PF07548.11;PF02415.17;PF03797.19
OG734	periphery	226	226	335	no	GTP-binding protein Obg	{'GTP-binding protein Obg': 226}	0			PF00009.27;PF06858.14;PF02421.18;PF00350.23;PF00005.27;PF03193.16;PF01018.22;PF00025.21;PF01926.23;PF09439.10;PF02492.19;PF04670.12;PF15640.6;PF09869.9;PF13238.6;PF03308.16
OG735	periphery	226	226	410	no	tRNA nucleotidyltransferase (EC 2.7.7.21) (EC 2.7.7.25)	{'tRNA nucleotidyltransferase (EC 2.7.7.21) (EC 2.7.7.25)': 225, 'CCA tRNA nucleotidyltransferase (EC 2.7.7.72)': 1}	0		2.7.7.72;2.7.7.21	PF13735.6;PF12627.7;PF01743.20;PF07582.12
OG736	periphery	226	226	109	yes	hypothetical protein	{'FIG00494354: hypothetical protein': 202, 'hypothetical protein': 24}	35			PF05130.12;PF15286.6;PF15460.6;PF07889.12;PF18098.1;PF18523.1;PF15571.6;PF18030.1;PF08397.11
OG737	periphery	226	226	540	no	Nucleoside-triphosphate transporter, NTT2	{'Nucleoside-triphosphate transporter, NTT2': 211, 'ADP/ATP Translocase, NTT1': 15}	0			PF03219.14;PF07332.11;PF09973.9;PF14002.6;PF14927.6;PF04277.13;PF03904.13
OG738	periphery	226	226	111	no	LSU ribosomal protein L23p (L23Ae)	{'LSU ribosomal protein L23p (L23Ae)': 226}	0			PF01153.19;PF07487.13;PF17984.1;PF00276.20
OG739	periphery	226	226	298	no	hypothetical protein	{'CT529 hypothetical protein': 155, 'Inclusion membrane protein-44': 71}	0			PF05648.14;PF15752.5;PF01487.15;PF04445.13;PF12726.7;PF03417.16
OG74	core	227	227	101	no	SSU ribosomal protein S14p (S29e) @ SSU ribosomal protein S14p (S29e), zinc-independent	{'SSU ribosomal protein S14p (S29e) @ SSU ribosomal protein S14p (S29e), zinc-independent': 227}	0	GO:0003735;GO:0006412;GO:0005840;GO:0005622		PF10422.9;PF00253.21;PF16485.5;PF13300.6;PF16088.5
OG740	periphery	226	226	102	no	Thioredoxin	{'Thioredoxin': 226}	0			PF04756.13;PF14595.6;PF13905.6;PF13848.6;PF13192.6;PF02114.16;PF13728.6;PF00085.20;PF13098.6;PF00578.21;PF05768.14;PF07449.11;PF13462.6;PF07689.12;PF13899.6;PF02966.16;PF00462.24;PF08534.10;PF01323.20
OG741	periphery	226	226	209	no	Nucleoside 5-triphosphatase RdgB (dHAPTP, dITP, XTP-specific) (EC 3.6.1.15)	{'Nucleoside 5-triphosphatase RdgB (dHAPTP, dITP, XTP-specific) (EC 3.6.1.15)': 225, 'Nucleoside 5-triphosphatase RdgB (dHAPTP, dITP, XTP-specific) (EC 3.6.1.66)': 1}	1		3.6.1.15;3.6.1.66	PF01725.16;PF01261.24;PF03575.17
OG742	periphery	226	226	174	yes	hypothetical protein	{'FIG00494020: hypothetical protein': 225, 'hypothetical protein': 1}	0			PF04011.12;PF04421.13;PF04754.12;PF05168.14;PF10496.9;PF18659.1
OG743	periphery	225	225	202	no	CDP-diacylglycerol--glycerol-3-phosphate 3-phosphatidyltransferase (EC 2.7.8.5)	{'CDP-diacylglycerol--glycerol-3-phosphate 3-phosphatidyltransferase (EC 2.7.8.5)': 225}	0	GO:0008444	2.7.8.5	PF13110.6;PF01066.21;PF17592.2
OG744	periphery	225	225	150	no	Inclusion membrane protein A	{'Inclusion membrane protein A': 182, 'Inclusion membrane protein A # IncA': 42, 'Inclusion membrane protein-6': 1}	58			PF13693.6;PF00375.18;PF10155.9;PF08508.10;PF17370.2;PF13716.6
OG745	periphery	225	225	282	no	SSU ribosomal protein S2p (SAe)	{'SSU ribosomal protein S2p (SAe)': 225}	1	GO:0003735;GO:0006412;GO:0005840;GO:0005622		PF08700.11;PF00318.20;PF15698.5;PF03962.15;PF14425.6;PF18642.1;PF06295.12;PF14611.6;PF11166.8
OG746	periphery	225	225	87	no	Shikimate kinase I (EC 2.7.1.71)	{'Shikimate kinase I (EC 2.7.1.71)': 185, 'Shikimate kinase I (EC 2.7.1.71) # AroE I': 40}	0		2.7.1.71	PF01202.22;PF04748.13;PF13419.6;PF13238.6;PF01712.19;PF00004.29;PF08433.10;PF13671.6;PF01591.18;PF10351.9;PF16493.5;PF14663.6
OG747	periphery	225	225	312	yes	hypothetical protein	{'FIG00493188: hypothetical protein': 222, 'hypothetical protein': 3}	2			PF04085.14
OG748	periphery	225	225	121	no	hypothetical protein	{'FIG00493382: hypothetical protein': 142, 'FIG00494388: hypothetical protein': 72, 'hypothetical protein': 10, 'Uncharacterized protein CT716': 1}	0			PF03811.13;PF15796.5;PF10498.9;PF06148.11;PF16740.5;PF05377.11;PF16888.5;PF14712.6;PF09789.9;PF16559.5;PF02465.18;PF12018.8;PF07464.11;PF14942.6;PF15739.5;PF05873.12;PF10392.9;PF09177.11;PF05769.11;PF15600.6;PF15456.6;PF15898.5;PF12495.8;PF14282.6;PF00214.19;PF00723.21;PF17729.1
OG749	periphery	225	225	442	no	Cell division trigger factor (EC 5.2.1.8)	{'Cell division trigger factor (EC 5.2.1.8)': 225}	1		5.2.1.8	PF07308.13;PF05697.13;PF05698.14;PF12140.8;PF15249.6;PF05238.13
OG75	core	227	227	164	no	[leader (60) peptide-periplasmic]	{'[leader (60) peptide-periplasmic]': 227}	0			PF07690.16;PF14934.6;PF14237.6;PF00129.18;PF13567.6;PF07695.11;PF04647.15;PF13273.6;PF05473.12;PF08592.11;PF17561.2;PF00335.20;PF06724.11;PF01284.23;PF14296.6;PF09913.9;PF05751.11;PF02674.16;PF17647.1;PF06480.15
OG750	periphery	224	224	178	no	5-formyltetrahydrofolate cyclo-ligase (EC 6.3.3.2)	{'5-formyltetrahydrofolate cyclo-ligase (EC 6.3.3.2)': 224}	0	GO:0030272	6.3.3.2	PF01812.20;PF00861.22
OG751	periphery	224	224	450	no	putative membrane protein	{'putative membrane protein': 224}	1			PF07399.11;PF11084.8
OG752	periphery	224	224	135	no	Disulfide bond Oxidoreductase	{'Disulfide bond Oxidoreductase': 223, 'Probable disulfide formation protein': 1}	0			PF02600.16;PF17523.2
OG753	periphery	224	224	141	no	V-type ATP synthase subunit K (EC 3.6.3.14)	{'V-type ATP synthase subunit K (EC 3.6.3.14)': 224}	0	GO:0046961;GO:0046933	3.6.3.14	PF00137.21;PF03994.14
OG754	periphery	224	224	181	no	Peptide deformylase (EC 3.5.1.88)	{'Peptide deformylase (EC 3.5.1.88)': 224}	0	GO:0042586	3.5.1.88	PF01327.21;PF01457.16;PF00874.20;PF10263.9
OG755	periphery	224	224	584	no	Single-stranded-DNA-specific exonuclease RecJ (EC 3.1.-.-)	{'Single-stranded-DNA-specific exonuclease RecJ (EC 3.1.-.-)': 223, 'Single-stranded-DNA-specific exonuclease RecJ': 1}	1			PF01368.20;PF02272.19;PF17768.1;PF01895.19;PF01261.24;PF05184.15;PF02323.15
OG756	periphery	224	224	316	no	Methionyl-tRNA formyltransferase (EC 2.1.2.9)	{'Methionyl-tRNA formyltransferase (EC 2.1.2.9)': 224}	0	GO:0004479	2.1.2.9	PF02911.18;PF00551.19;PF17089.5;PF00501.28
OG757	periphery	224	224	254	no	tRNA(Cytosine32)-2-thiocytidine synthetase	{'tRNA(Cytosine32)-2-thiocytidine synthetase': 224}	0			PF03054.16;PF01171.20;PF09083.10;PF06508.13
OG758	periphery	223	223	90	yes	hypothetical protein	{'FIG00493563: hypothetical protein': 142, 'FIG00494504: hypothetical protein': 77, 'hypothetical protein': 3, 'CT001 hypothetical protein': 1}	0			PF04070.12;PF02439.15;PF15820.5;PF06168.11;PF00335.20;PF13903.6;PF11023.8;PF11346.8;PF10853.8;PF04103.15;PF12669.7;PF00420.24
OG759	periphery	223	223	237	no	rRNA small subunit methyltransferase I # 16S rRNA 2(prime)-O-ribose C1402 methyltransferase	{'rRNA small subunit methyltransferase I # 16S rRNA 2(prime)-O-ribose C1402 methyltransferase': 138, 'SAM-dependent methytransferase': 81, 'Tetrapyrrole methylase family protein': 4}	0			PF00590.20;PF15804.5
OG76	core	227	227	598	no	Excinuclease ABC subunit C	{'Excinuclease ABC subunit C': 227}	2	GO:0004518;GO:0006281;GO:0005622;GO:0006289;GO:0003677		PF09597.10;PF01541.24;PF01367.20;PF08459.11;PF11464.8;PF12826.7;PF14520.6;PF02151.19;PF00633.23;PF00201.18;PF07743.13;PF00237.19;PF01983.16
OG760	periphery	222	222	497	no	Cysteinyl-tRNA synthetase (EC 6.1.1.16)	{'Cysteinyl-tRNA synthetase (EC 6.1.1.16)': 222}	2	GO:0004817	6.1.1.16	PF09190.11;PF00749.21;PF00133.22;PF01406.19;PF01921.18;PF09334.11;PF00750.19;PF00042.22;PF10073.9;PF02885.17;PF10456.9
OG762	periphery	222	222	53	yes	hypothetical protein	{'FIG00494119: hypothetical protein': 221, 'hypothetical protein': 1}	0
OG763	periphery	221	221	224	no	tRNA (guanine46-N7-)-methyltransferase (EC 2.1.1.33)	{'tRNA (guanine46-N7-)-methyltransferase (EC 2.1.1.33)': 220, 'tRNA (guanine(46)-N(7))-methyltransferase (EC 2.1.1.33)': 1}	0	GO:0008176	2.1.1.33	PF05175.14;PF01564.17;PF02390.17;PF13649.6;PF14826.6;PF06080.12;PF10354.9;PF18336.1
OG764	periphery	220	219	396	no	RNA methyltransferase, TrmA family	{'RNA methyltransferase, TrmA family': 220}	2			PF13847.6;PF09445.10;PF02475.16;PF01170.18;PF08241.12;PF05175.14;PF13649.6;PF06325.13;PF05401.11;PF03602.15;PF00398.20;PF05958.11;PF01135.19;PF01555.18;PF12847.7;PF13489.6;PF02353.20;PF01209.18;PF13679.6;PF02005.16;PF04816.12;PF08242.12;PF10294.9;PF02390.17;PF02086.15;PF02384.16;PF05219.12
OG765	periphery	217	217	163	yes	hypothetical protein	{'FIG00494090: hypothetical protein': 210, 'hypothetical protein': 6, 'CT795 hypothetical protein': 1}	0			PF03172.13
OG766	periphery	217	217	483	no	UDP-N-acetylmuramoylalanyl-D-glutamate--2,6- diaminopimelate ligase (EC 6.3.2.13)	{'UDP-N-acetylmuramoylalanyl-D-glutamate--2,6- diaminopimelate ligase (EC 6.3.2.13)': 217}	0	GO:0008765	6.3.2.13	PF01225.25;PF02875.21;PF08245.12;PF14588.6
OG767	periphery	217	217	112	no	hypothetical protein	{'hypothetical protein': 134, 'CT440 hypothetical protein': 81, 'Inclusion membrane protein-39': 2}	0			PF11026.8;PF00822.20;PF07332.11;PF13903.6;PF10027.9;PF10324.9;PF15109.6;PF11286.8;PF10823.8;PF11773.8;PF06687.12;PF14235.6;PF12051.8;PF12650.7;PF02517.16
OG768	periphery	217	217	243	no	Alternative Folylglutamate Synthase	{'Alternative Folylglutamate Synthase': 217}	0			PF01996.16
OG769	periphery	217	217	159	no	Dihydrofolate reductase (EC 1.5.1.3)	{'Dihydrofolate reductase (EC 1.5.1.3)': 217}	1	GO:0004146	1.5.1.3	PF00186.19;PF01872.17
OG77	core	227	227	820	no	DNA mismatch repair protein MutS	{'DNA mismatch repair protein MutS': 227}	0	GO:0006281;GO:0006298;GO:0003677;GO:0006259;GO:0003684;GO:0005524		PF01624.20;PF05188.17;PF05192.18;PF13555.6;PF00005.27;PF05190.18;PF00488.21;PF13514.6;PF13476.6;PF16176.5;PF13173.6;PF13191.6;PF15005.6;PF03215.15
OG770	periphery	217	217	450	no	2-amino-4-hydroxy-6- hydroxymethyldihydropteridine pyrophosphokinase (EC 2.7.6.3) / Dihydropteroate synthase (EC 2.5.1.15)	{'2-amino-4-hydroxy-6- hydroxymethyldihydropteridine pyrophosphokinase (EC 2.7.6.3) / Dihydropteroate synthase (EC 2.5.1.15)': 216, 'Dihydropteroate synthase (EC 2.5.1.15)': 1}	1	GO:0003848;GO:0004156	2.7.6.3;2.5.1.15	PF00809.22;PF01288.20;PF04055.21
OG771	periphery	216	216	84	yes	hypothetical protein	{'hypothetical protein': 142, 'FIG00494013: hypothetical protein': 74}	0			PF04452.14
OG772	periphery	215	215	196	yes	hypothetical protein	{'FIG00494220: hypothetical protein': 212, 'hypothetical protein': 3}	2			PF17340.2;PF11959.8;PF09922.9
OG773	periphery	213	213	56	yes	hypothetical protein	{'FIG00493299: hypothetical protein': 142, 'FIG00493979: hypothetical protein': 62, 'hypothetical protein': 9}	0			PF01382.17
OG774	periphery	213	213	226	no	PqqC-like protein	{'PqqC-like protein': 212, 'Alternative para-aminobenzoate biosynthesis enzyme CT610': 1}	0			PF14518.6;PF03070.16;PF11251.8;PF09141.10;PF09674.10;PF16497.5;PF11459.8;PF01208.17
OG775	periphery	217	217	115	no	Inclusion Membrane Protein B	{'Inclusion Membrane Protein B': 157, 'Inclusion membrane protein-29': 60}	0			PF07889.12;PF12730.7;PF16331.5;PF06699.11;PF17977.1;PF03135.14;PF11857.8;PF01544.18;PF11990.8;PF04102.12;PF10359.9;PF12718.7;PF10046.9;PF10351.9;PF16515.5;PF07160.12;PF03999.12;PF04513.12;PF05622.12;PF02403.22;PF08824.10;PF01988.19;PF09361.10;PF02185.16;PF10805.8;PF06103.11;PF00015.21;PF16888.5;PF04728.13
OG776	periphery	212	211	424	no	Protoporphyrinogen IX oxidase, aerobic, HemY (EC 1.3.3.4)	{'Protoporphyrinogen IX oxidase, aerobic, HemY (EC 1.3.3.4)': 212}	2		1.3.3.4	PF13454.6;PF01946.17;PF06100.11;PF00890.24;PF01266.24;PF13450.6;PF01593.24;PF13738.6;PF01494.19;PF00933.21;PF02484.15;PF03486.14;PF07992.14
OG777	periphery	212	212	547	no	hypothetical protein	{'hypothetical protein': 208, 'Inclusion membrane protein-20': 4}	0			PF10329.9;PF04932.15;PF08506.10;PF12057.8;PF00893.19;PF04226.13;PF17647.1;PF03683.13
OG778	periphery	210	210	147	yes	hypothetical protein	{'FIG00493359: hypothetical protein': 198, 'hypothetical protein': 12}	0			PF04093.12
OG779	periphery	208	208	474	no	Glycogen synthase, ADP-glucose transglucosylase (EC 2.4.1.21)	{'Glycogen synthase, ADP-glucose transglucosylase (EC 2.4.1.21)': 208}	0	GO:0009011	2.4.1.21	PF13439.6;PF13579.6;PF08323.11;PF13692.6;PF00534.20;PF13477.6;PF06414.12;PF00982.21;PF11426.8;PF10606.9
OG78	core	227	227	595	no	DNA primase (EC 2.7.7.-)	{'DNA primase (EC 2.7.7.-)': 227}	1	GO:0006304;GO:0003676;GO:0006260;GO:0008270;GO:0003896;GO:0003677		PF10410.9;PF01807.20;PF08275.11;PF13155.6;PF13362.6;PF01751.22;PF13662.6;PF15269.6;PF18101.1;PF00772.21;PF12658.7
OG780	periphery	209	209	69	yes	hypothetical protein	{'FIG00493149: hypothetical protein': 130, 'FIG00493828: hypothetical protein': 65, 'hypothetical protein': 14}	0			PF04732.14;PF08139.12
OG781	periphery	206	202	484	yes	hypothetical protein	{'FIG00494569: hypothetical protein': 199, 'hypothetical protein': 7}	7			PF02545.14;PF04360.12;PF12995.7;PF15755.5;PF16208.5;PF17210.3;PF00781.24;PF14292.6
OG782	periphery	206	206	122	no	Dihydroneopterin aldolase (EC 4.1.2.25)	{'Dihydroneopterin aldolase (EC 4.1.2.25)': 206}	0	GO:0004150	4.1.2.25	PF02152.18
OG783	periphery	203	203	164	no	N5-(1-carboxyethyl)-L-ornithine synthase	{'N5-(1-carboxyethyl)-L-ornithine synthase': 203}	0			PF03780.13;PF03546.14;PF13229.6;PF09339.10
OG784	periphery	203	203	256	no	Menaquinone via futalosine step 4	{'Menaquinone via futalosine step 4': 202, '1,4-dihydroxy-6-naphtoate synthase': 1}	0			PF02621.14
OG785	periphery	203	203	135	yes	hypothetical protein	{'FIG00493428: hypothetical protein': 142, 'FIG00494190: hypothetical protein': 43, 'CT552 hypothetical protein': 9, 'hypothetical protein': 9}	0			PF00363.18;PF07830.13;PF03091.15;PF08311.12
OG786	periphery	202	202	196	no	Substrate-specific component BioY of biotin ECF transporter	{'Substrate-specific component BioY of biotin ECF transporter': 202}	0			PF02632.14;PF17459.2;PF06055.12;PF02722.15
OG787	periphery	200	200	482	yes	hypothetical protein	{'FIG00494045: hypothetical protein': 199, 'hypothetical protein': 1}	1			PF10982.8;PF09392.10;PF03630.14
OG788	periphery	200	200	359	no	Peptide chain release factor 1	{'Peptide chain release factor 1': 200}	1	GO:0006415;GO:0003747		PF16786.5;PF00472.20;PF16326.5;PF03462.18;PF15188.6
OG789	periphery	198	198	231	no	Ribonuclease III (EC 3.1.26.3)	{'Ribonuclease III (EC 3.1.26.3)': 198}	0	GO:0004525	3.1.26.3	PF14622.6;PF00636.26;PF00035.26;PF14709.7
OG79	core	227	227	1003	no	Glycyl-tRNA synthetase alpha chain (EC 6.1.1.14) / Glycyl-tRNA synthetase beta chain (EC 6.1.1.14)	{'Glycyl-tRNA synthetase alpha chain (EC 6.1.1.14) / Glycyl-tRNA synthetase beta chain (EC 6.1.1.14)': 227}	0	GO:0004820	6.1.1.14	PF05746.15;PF02092.17;PF02091.15;PF14527.6;PF10425.9;PF17267.2;PF17659.1;PF03362.13;PF15871.5;PF05619.11;PF00426.18
OG790	periphery	197	197	72	yes	hypothetical protein	{'CT845 hypothetical protein': 197}	11			PF09474.10;PF03962.15
OG791	periphery	197	197	196	yes	hypothetical protein	{'FIG00494342: hypothetical protein': 176, 'hypothetical protein': 21}	25			PF01048.20;PF08225.11
OG792	periphery	196	196	334	no	tRNA dihydrouridine synthase B (EC 1.-.-.-)	{'tRNA dihydrouridine synthase B (EC 1.-.-.-)': 195, 'tRNA-dihydrouridine synthase DusB': 1}	24			PF13714.6;PF01680.17;PF01207.17
OG793	periphery	189	189	59	no	LSU ribosomal protein L32p	{'LSU ribosomal protein L32p': 188, 'LSU ribosomal protein L32p @ LSU ribosomal protein L32p, zinc-dependent': 1}	0	GO:0003735;GO:0015934;GO:0006412		PF01783.23;PF00320.27;PF05458.12;PF10058.9;PF12172.8;PF14952.6;PF05715.13;PF00203.21;PF13248.6;PF02116.15;PF01355.17
OG794	periphery	191	191	125	no	Histone-Like Developmental Protein	{'Histone-Like Developmental Protein': 190, 'hypothetical protein': 1}	0			PF07432.13;PF12055.8;PF05527.11
OG795	periphery	186	186	88	no	9kDa-Cysteine-Rich Lipoprotein	{'9kDa-Cysteine-Rich Lipoprotein': 186}	0			PF03503.13;PF13613.6
OG796	periphery	187	187	64	no	LSU ribosomal protein L35p	{'LSU ribosomal protein L35p': 187}	0	GO:0003735;GO:0006412;GO:0005840;GO:0005622		PF14338.6;PF01632.19;PF05438.12
OG797	periphery	181	181	335	no	hypothetical protein	{'FIG00493525: hypothetical protein': 120, 'FIG00494525: hypothetical protein': 58, 'Membrane Thiol Protease (predicted)': 3}	6			PF02902.19;PF03290.13;PF16418.5
OG798	periphery	179	179	939	no	Protease III precursor (EC 3.4.24.55)	{'Protease III precursor (EC 3.4.24.55)': 177, 'Similar to pyrroloquinoline quinone biosynthesis protein F': 2}	4		3.4.24.55	PF05193.21;PF00675.20;PF16187.5;PF12726.7;PF10236.9;PF13101.6;PF03957.13;PF18151.1;PF09570.10
OG799	periphery	179	179	224	no	Phosphoglycolate phosphatase (EC 3.1.3.18)	{'Phosphoglycolate phosphatase (EC 3.1.3.18)': 179}	1		3.1.3.18	PF00702.26;PF13419.6;PF12710.7;PF17960.1;PF13344.6;PF14661.6
OG8	core	239	227	280	yes	hypothetical protein	{'FIG00493183: hypothetical protein': 142, 'FIG00494038: hypothetical protein': 69, 'hypothetical protein': 16, 'FIG00494469: hypothetical protein': 12}	6			PF17892.1;PF07686.17
OG80	core	227	227	185	no	LSU ribosomal protein L25p	{'LSU ribosomal protein L25p': 227}	0	GO:0003735;GO:0008097;GO:0006412;GO:0005840;GO:0005622		PF14693.6;PF01386.19
OG800	periphery	176	153	339	no	phosphatidylcholine-hydrolyzing phospholipase D (PLD) family	{'phosphatidylcholine-hydrolyzing phospholipase D (PLD) family': 122, 'Phospholipase D endonuclease superfamily': 34, 'Phospholipase D Endonuclease Superfamily': 16, 'phospholipase D family protein': 3, 'hypothetical protein': 1}	4			PF13090.6;PF11495.8;PF03854.14;PF07191.12;PF13920.6;PF13091.6;PF07894.12;PF00614.22;PF11631.8;PF00493.23;PF04501.12;PF07646.15;PF08503.10;PF11116.8
OG801	periphery	173	173	71	no	Hypothetical membrane-associated protein CTA_0465	{'Hypothetical membrane-associated protein CTA_0465': 105, 'FIG00494580: hypothetical protein': 55, 'hypothetical protein': 13}	0			PF11382.8;PF04103.15;PF16558.5
OG802	periphery	169	56	840	no	Polymorphic outer membrane protein	{'Polymorphic outer membrane protein': 112, 'polymorphic outer membrane protein': 56, 'outer membrane protein 5': 1}	4			PF07548.11;PF02415.17;PF16318.5;PF03797.19;PF02703.14;PF04076.13;PF13229.6;PF03258.14
OG803	periphery	167	143	590	yes	hypothetical protein	{'FIG00493194: hypothetical protein': 126, 'hypothetical protein': 41}	52			PF03694.13;PF05095.12;PF06679.12;PF13251.6;PF05128.12
OG804	periphery	162	162	267	no	tRNA pseudouridine synthase A (EC 4.2.1.70)	{'tRNA pseudouridine synthase A (EC 4.2.1.70)': 161, 'tRNA pseudouridine(38-40) synthase (EC 5.4.99.12)': 1}	0	GO:0004730	5.4.99.12;4.2.1.70	PF01416.20
OG805	periphery	155	155	363	no	Inclusion membrane protein A	{'Inclusion membrane protein A': 148, 'Inclusion membrane protein A # IncA': 6, 'Inclusion membrane protein-4': 1}	6			PF11667.8;PF01040.18
OG806	periphery	153	152	392	no	Tryptophan synthase beta chain (EC 4.2.1.20)	{'Tryptophan synthase beta chain (EC 4.2.1.20)': 153}	2	GO:0004834	4.2.1.20	PF16912.5;PF00291.25;PF10648.9;PF04127.15
OG807	periphery	153	153	878	no	polymorphic membrane protein G family	{'polymorphic membrane protein G family': 151, 'Polymorphic Outer Membrane Protein G/I Family': 1, 'hypothetical protein': 1}	1			PF02415.17;PF07548.11
OG808	periphery	153	153	656	yes	hypothetical protein	{'FIG00493547: hypothetical protein': 130, 'hypothetical protein': 22, 'FIG00494556: hypothetical protein': 1}	21			PF05317.11
OG809	periphery	152	152	253	no	Tryptophan synthase alpha chain (EC 4.2.1.20)	{'Tryptophan synthase alpha chain (EC 4.2.1.20)': 152}	11	GO:0004834	4.2.1.20	PF00290.20;PF01884.17;PF00977.21;PF03437.15;PF13458.6;PF01207.17;PF07429.11;PF07471.12
OG81	core	227	227	179	no	Peptidyl-tRNA hydrolase (EC 3.1.1.29)	{'Peptidyl-tRNA hydrolase (EC 3.1.1.29)': 227}	0	GO:0004045	3.1.1.29	PF01195.19;PF17921.1
OG810	periphery	152	152	94	no	Transcriptional repressor protein TrpR	{'Transcriptional repressor protein TrpR': 142, 'Transcriptional repressor protein TrpR # regulates the trp, aroA I (aroH, aroL) and the mtr operons and auto-regulates TrpR.': 10}	0			PF13518.6;PF01022.20;PF13384.6;PF04545.16;PF01381.22;PF01371.19;PF13542.6;PF13412.6;PF15978.5;PF13545.6;PF13735.6;PF13551.6;PF13936.6;PF12116.8;PF12802.7;PF13328.6
OG811	periphery	148	148	208	no	Phosphoribosylanthranilate isomerase (EC 5.3.1.24)	{'Phosphoribosylanthranilate isomerase (EC 5.3.1.24)': 148}	0	GO:0004640	5.3.1.24	PF00697.22;PF01261.24;PF01208.17;PF01387.17
OG812	periphery	146	146	1034	no	polymorphic membrane protein E/F family	{'polymorphic membrane protein E/F family': 142, 'polymorphic outer membrane protein': 2, 'Polymorphic outer membrane protein': 1, 'hypothetical protein': 1}	0			PF07548.11;PF16072.5;PF03797.19;PF02415.17;PF17892.1
OG813	periphery	148	148	47	no	hypothetical protein	{'hypothetical protein': 79, 'LtuA Protein': 54, 'Late transcription unit A protein': 15}	0			PF17446.2;PF01905.16;PF06526.12
OG814	periphery	145	145	92	yes	hypothetical protein	{'FIG00493391: hypothetical protein': 142, 'hypothetical protein': 3}	0			PF00842.21
OG815	periphery	145	142	546	yes	hypothetical protein	{'FIG00493553: hypothetical protein': 139, 'hypothetical protein': 5, 'FIG00493147: hypothetical protein': 1}	10			PF00612.27;PF01628.21;PF13624.6;PF10313.9;PF00335.20;PF10259.9
OG816	periphery	144	144	69	no	Ribonuclease P protein component (EC 3.1.26.5)	{'Ribonuclease P protein component (EC 3.1.26.5)': 144}	0	GO:0004526	3.1.26.5	PF00825.18;PF00646.33;PF05347.15
OG817	periphery	144	143	140	no	hypothetical protein	{'hypothetical protein': 140, 'Inclusion membrane protein-27': 4}	3			PF16311.5;PF07332.11;PF04186.13;PF17113.5;PF06570.11;PF17628.2;PF13829.6;PF07888.11;PF00335.20;PF05356.11;PF17609.2;PF14163.6;PF18181.1;PF16013.5;PF10473.9;PF11382.8;PF03208.19;PF10112.9;PF06785.11;PF06066.11;PF03480.13;PF01733.18;PF08317.11;PF07439.11;PF05915.12;PF04133.14;PF04888.12
OG818	periphery	144	144	175	yes	hypothetical protein	{'FIG00493473: hypothetical protein': 142, 'FIG00493980: hypothetical protein': 1, 'hypothetical protein': 1}	0			PF01934.17;PF09379.10
OG819	periphery	143	143	67	no	7 kDa reticulate body protein	{'7 kDa reticulate body protein': 143}	0
OG82	core	227	227	112	no	SSU ribosomal protein S6p	{'SSU ribosomal protein S6p': 227}	0	GO:0003735;GO:0006412;GO:0005840;GO:0005622		PF01250.17;PF05241.12
OG820	periphery	143	143	241	no	hypothetical protein	{'hypothetical protein': 117, 'Inclusion membrane protein-49': 26}	0			PF16523.5;PF02183.18;PF06705.11;PF03537.13;PF09728.9;PF06218.11;PF02388.16;PF18449.1;PF10473.9;PF04791.16;PF06156.13;PF09972.9;PF08317.11;PF16471.5;PF05141.12;PF14988.6;PF11239.8;PF13851.6;PF07332.11;PF12252.8;PF08614.11;PF04678.13;PF00335.20;PF00822.20;PF05946.12;PF03851.14;PF03693.14;PF17675.1
OG821	periphery	143	143	101	yes	hypothetical protein	{'FIG00493122: hypothetical protein': 137, 'hypothetical protein': 6}	1			PF08293.11
OG822	periphery	143	143	590	yes	hypothetical protein	{'FIG00493202: hypothetical protein': 142, 'hypothetical protein': 1}	0			PF04751.14
OG823	periphery	143	143	363	no	Inclusion membrane protein A	{'Inclusion membrane protein A': 142, 'Inclusion membrane protein-1': 1}	1			PF17461.2;PF17628.2
OG824	periphery	143	143	167	yes	hypothetical protein	{'FIG00493730: hypothetical protein': 142, 'hypothetical protein': 1}	0
OG825	periphery	143	143	403	no	Inclusion membrane protein A	{'Inclusion membrane protein A': 141, 'Inclusion membrane protein A # IncA': 1, 'Inclusion membrane protein-3': 1}	1			PF17929.1
OG826	periphery	143	143	127	no	Inclusion membrane protein D # IncD	{'Inclusion membrane protein D # IncD': 99, 'Inclusion membrane protein-7': 40, 'hypothetical protein': 3, 'Inclusion membrane protein D': 1}	1			PF17628.2;PF09489.10;PF17461.2;PF11098.8;PF13903.6;PF13369.6
OG827	periphery	143	143	132	no	Inclusion membrane protein-8	{'Inclusion membrane protein-8': 69, 'Inclusion membrane protein E # IncE': 54, 'hypothetical protein': 20}	0			PF05887.11;PF07695.11;PF11026.8;PF17627.2;PF09972.9;PF06197.13
OG828	periphery	143	143	100	no	hypothetical protein	{'hypothetical protein': 106, 'Inclusion membrane protein-9': 36, 'FIG00493140: hypothetical protein': 1}	1			PF17319.2;PF17626.2;PF02305.17
OG829	periphery	143	143	154	no	hypothetical protein	{'hypothetical protein': 112, 'Inclusion membrane protein-10': 31}	0			PF17626.2;PF04932.15;PF03837.14;PF01102.18;PF01621.17;PF09786.9;PF10003.9
OG83	core	227	227	81	no	SSU ribosomal protein S18p @ SSU ribosomal protein S18p, zinc-independent	{'SSU ribosomal protein S18p @ SSU ribosomal protein S18p, zinc-independent': 217, 'SSU ribosomal protein S18p': 10}	0	GO:0003735;GO:0006412;GO:0005840;GO:0005622		PF01084.20;PF01517.18
OG830	periphery	143	143	273	no	Inclusion membrane protein A # IncA	{'Inclusion membrane protein A # IncA': 61, 'hypothetical protein': 39, 'Inclusion membrane protein A': 25, 'Inclusion membrane protein-11': 18}	0			PF13851.6;PF06160.12;PF08317.11;PF06148.11;PF07579.11;PF16454.5;PF06009.12;PF05055.12;PF15209.6;PF15821.5;PF12486.8;PF01025.19;PF07303.13;PF14662.6;PF11887.8;PF04513.12;PF08702.10;PF17675.1;PF15905.5;PF06785.11;PF05130.12;PF04325.13;PF00038.21;PF05791.11;PF10046.9;PF03872.13;PF02403.22;PF06005.12;PF07851.13;PF12325.8;PF11559.8;PF17615.2;PF17078.5;PF08654.10;PF07028.11;PF07200.13;PF16888.5;PF05659…
OG831	periphery	143	143	338	no	hypothetical protein	{'hypothetical protein': 142, 'Inclusion membrane protein-13': 1}	13			PF07249.12;PF07178.11;PF09972.9;PF07336.11;PF10144.9;PF11998.8;PF12650.7;PF10131.9;PF12834.7;PF02674.16;PF07264.11
OG832	periphery	143	143	219	no	hypothetical protein	{'hypothetical protein': 101, 'Inclusion membrane protein-17': 42}	23			PF07332.11;PF00335.20;PF04123.13;PF17628.2;PF09685.10
OG833	periphery	143	143	106	yes	hypothetical protein	{'hypothetical protein': 142, 'FIG00493390: hypothetical protein': 1}	2			PF14007.6;PF04021.12
OG834	periphery	143	143	131	yes	hypothetical protein	{'hypothetical protein': 142, 'FIG00493247: hypothetical protein': 1}	0			PF14322.6;PF10498.9;PF04791.16;PF10241.9;PF09321.10;PF04859.12;PF02050.16;PF03836.15;PF14931.6;PF02683.15;PF01105.24;PF10112.9;PF13828.6
OG835	periphery	143	143	215	no	hypothetical protein	{'hypothetical protein': 92, 'Inclusion membrane protein-28': 45, 'Inclusion membrane protein-22': 4, 'FIG00493165: hypothetical protein': 1, 'RibD domain protein': 1}	0			PF01576.19;PF00038.21;PF09744.9;PF14606.6;PF06157.11;PF06785.11;PF01134.22;PF15048.6;PF10112.9;PF12325.8;PF06160.12;PF11381.8;PF15619.6;PF02601.15;PF10224.9;PF01442.18;PF01990.17;PF11292.8;PF14558.6;PF07332.11;PF09079.11;PF05812.12;PF18175.1;PF08721.11;PF04340.12;PF05791.11;PF04791.16;PF17408.2;PF05289.11;PF15027.6;PF07303.13;PF03961.13;PF17279.2;PF08074.11;PF15934.5;PF05377.11;PF11172.8;PF11862.…
OG836	periphery	143	143	116	no	hypothetical protein	{'hypothetical protein': 84, 'Inclusion membrane protein-31': 59}	0
OG837	periphery	143	143	563	no	hypothetical protein	{'hypothetical protein': 83, 'Inclusion membrane protein-32': 45, 'CT288 hypothetical protein': 15}	0			PF09972.9;PF13903.6;PF04455.12;PF07751.11;PF04932.15;PF09534.10;PF12174.8;PF07332.11;PF07714.17;PF16327.5;PF10337.9;PF05055.12;PF16013.5
OG838	periphery	143	143	379	no	hypothetical protein	{'hypothetical protein': 137, 'sperm tail-specific-like protein': 6}	1			PF09105.10
OG839	periphery	143	143	84	yes	hypothetical protein	{'FIG00493317: hypothetical protein': 142, 'hypothetical protein': 1}	0			PF18486.1
OG84	core	227	227	352	no	RecA protein	{'RecA protein': 227}	0			PF13191.6;PF01637.18;PF00154.21;PF03205.14;PF14516.6;PF13401.6;PF13521.6;PF13479.6;PF06745.13;PF00004.29;PF08423.11;PF13481.6;PF02283.16;PF00005.27;PF16575.5;PF13173.6;PF13475.6
OG840	periphery	143	143	178	no	hypothetical protein	{'hypothetical protein': 103, 'Inclusion membrane protein-36': 40}	0
OG841	periphery	143	143	323	yes	hypothetical protein	{'FIG00493248: hypothetical protein': 105, 'hypothetical protein': 38}	39			PF09280.11
OG842	periphery	143	143	377	yes	hypothetical protein	{'FIG00494389: hypothetical protein': 142, 'hypothetical protein': 1}	0			PF10303.9;PF14362.6;PF06013.12;PF04705.12;PF00216.21;PF04310.12
OG843	periphery	143	143	110	yes	hypothetical protein	{'hypothetical protein': 142, 'FIG00493170: hypothetical protein': 1}	0			PF07584.11;PF11026.8;PF17637.2
OG844	periphery	143	143	53	yes	hypothetical protein	{'FIG00493368: hypothetical protein': 125, 'hypothetical protein': 18}	0
OG845	periphery	143	143	62	no	hypothetical protein	{'hypothetical protein': 140, 'Inclusion membrane protein-42': 3}	0			PF09534.10;PF13564.6;PF11381.8
OG846	periphery	143	143	83	yes	hypothetical protein	{'FIG00493146: hypothetical protein': 142, 'hypothetical protein': 1}	0
OG847	periphery	143	143	533	no	Heat shock protein 60 family chaperone GroEL	{'Heat shock protein 60 family chaperone GroEL': 105, '60 kDa chaperonin': 38}	1	GO:0044267;GO:0005524;GO:0005515		PF00118.24
OG848	periphery	143	143	266	no	hypothetical protein	{'hypothetical protein': 103, 'Inclusion membrane protein-46': 40}	0			PF06911.12;PF11825.8
OG849	periphery	143	143	832	yes	hypothetical protein	{'FIG00493437: hypothetical protein': 142, 'hypothetical protein': 1}	0			PF04518.12;PF10374.9;PF13991.6;PF00162.19;PF11600.8;PF04201.15;PF06746.11
OG85	core	227	227	167	no	LSU ribosomal protein L9p	{'LSU ribosomal protein L9p': 227}	0	GO:0003735;GO:0006412;GO:0005840;GO:0005622		PF03948.14;PF01281.19;PF11290.8;PF12364.8
OG850	periphery	142	142	162.5	yes	hypothetical protein	{'FIG00493496: hypothetical protein': 117, 'hypothetical protein': 25}	49			PF12734.7;PF07578.11
OG851	periphery	142	142	519.5	yes	hypothetical protein	{'FIG00493240: hypothetical protein': 141, 'hypothetical protein': 1}	0			PF06696.11;PF12725.7;PF12795.7;PF09392.10;PF04012.12;PF16591.5;PF14712.6;PF04102.12;PF15456.6;PF10267.9;PF05796.12;PF11272.8;PF17060.5
OG852	periphery	141	141	238	no	hypothetical protein	{'FIG00493255: hypothetical protein': 86, 'Phospholipase D endonuclease superfamily': 54, 'hypothetical protein': 1}	51			PF13090.6;PF07894.12;PF17941.1;PF13091.6;PF00614.22;PF02629.19;PF11495.8;PF16861.5;PF06087.12;PF07145.15;PF09468.10;PF18485.1
OG853	periphery	140	140	61	yes	hypothetical protein	{'FIG00493567: hypothetical protein': 133, 'hypothetical protein': 7}	0			PF09527.10;PF16083.5;PF13567.6;PF11654.8;PF08183.11;PF14934.6;PF05545.11;PF16028.5
OG854	periphery	140	140	415	no	PREDICTED: KIAA1205 [Source:RefSeq_peptide;Acc:XP_046305]	{'PREDICTED: KIAA1205 [Source:RefSeq_peptide;Acc:XP_046305]': 134, 'Membrane Thiol Protease (predicted)': 6}	8			PF02902.19;PF15062.6;PF12483.8;PF16417.5;PF18101.1;PF02287.15;PF00770.18
OG856	periphery	140	140	248	yes	hypothetical protein	{'FIG00493147: hypothetical protein': 108, 'hypothetical protein': 32}	10			PF00612.27;PF03893.16
OG857	periphery	140	140	129	yes	hypothetical protein	{'CHLTR hypothetical protein': 88, 'hypothetical protein': 52}	0			PF09925.9;PF09972.9;PF00170.21;PF00335.20;PF11804.8;PF05915.12;PF15471.6;PF07344.11;PF06157.11;PF13903.6;PF08628.12;PF07332.11;PF12290.8;PF03993.12
OG858	periphery	140	140	270	no	hypothetical protein	{'hypothetical protein': 96, 'Inclusion membrane protein-22': 43, 'Inclusion membrane protein-28': 1}	0			PF14523.6;PF10774.9;PF09548.10;PF05667.11;PF13903.6;PF07332.11;PF02050.16;PF09744.9;PF04791.16;PF12718.7;PF16652.5;PF04350.13;PF01548.17;PF12939.7;PF04003.12;PF06785.11;PF16707.5;PF16888.5;PF10186.9;PF07889.12;PF15742.5;PF09972.9;PF04977.15;PF08954.11
OG859	periphery	140	140	134	yes	hypothetical protein	{'hypothetical protein': 140}	2			PF10112.9;PF09925.9;PF13903.6;PF07765.12;PF17628.2;PF00335.20
OG86	core	227	227	306	no	4-diphosphocytidyl-2-C-methyl-D-erythritol kinase (EC 2.7.1.148)	{'4-diphosphocytidyl-2-C-methyl-D-erythritol kinase (EC 2.7.1.148)': 227}	13	GO:0050515	2.7.1.148	PF00288.26;PF10523.9;PF08544.13;PF11311.8
OG860	periphery	140	140	122	yes	hypothetical protein	{'hypothetical protein': 139, 'FIG00493431: hypothetical protein': 1}	9			PF11108.8;PF11239.8;PF13903.6
OG861	periphery	139	139	555	yes	hypothetical protein	{'FIG00493843: hypothetical protein': 137, 'hypothetical protein': 2}	5			PF05887.11;PF13307.6;PF16934.5
OG862	periphery	138	138	137	no	hypothetical protein	{'hypothetical protein': 137, 'Inclusion membrane protein-12': 1}	0			PF01351.18
OG863	periphery	136	136	45	no	LSU ribosomal protein L34p	{'LSU ribosomal protein L34p': 136}	0	GO:0003735;GO:0006412;GO:0005840;GO:0005622		PF00468.17
OG864	periphery	133	133	121	no	hypothetical protein	{'hypothetical protein': 132, 'Inclusion membrane protein-34': 1}	0			PF09972.9;PF01292.20
OG865	periphery	125	125	86	yes	hypothetical protein	{'hypothetical protein': 125}	0			PF04884.14;PF04123.13;PF11239.8;PF06168.11;PF14387.6;PF15038.6;PF06749.12;PF06157.11;PF10745.9;PF13160.6;PF07690.16;PF14007.6;PF13903.6
OG867	periphery	122	122	400	no	phosphatidylcholine-hydrolyzing phospholipase D (PLD) family	{'phosphatidylcholine-hydrolyzing phospholipase D (PLD) family': 106, 'Phospholipase D endonuclease superfamily': 16}	7			PF13090.6;PF07894.12;PF13091.6;PF11495.8;PF00614.22;PF03306.13
OG868	periphery	117	117	82	yes	hypothetical protein	{'FIG00493776: hypothetical protein': 117}	0
OG869	periphery	113	113	395	no	Tyrosine Transport	{'Tyrosine Transport': 113}	4			PF01490.18;PF03222.13
OG87	core	227	227	333	no	Glycerol-3-phosphate acyltransferase (EC 2.3.1.15)	{'Glycerol-3-phosphate acyltransferase (EC 2.3.1.15)': 226, 'hypothetical protein': 1}	49	GO:0004366	2.3.1.15	PF01553.21;PF09456.10;PF06130.12;PF03279.13
OG870	periphery	113	113	133	yes	hypothetical protein	{'hypothetical protein': 113}	4
OG872	periphery	111	111	163	yes	hypothetical protein	{'FIG00493375: hypothetical protein': 102, 'hypothetical protein': 9}	12			PF09106.11
OG875	periphery	114	114	52	no	LSU ribosomal protein L33p @ LSU ribosomal protein L33p, zinc-independent	{'LSU ribosomal protein L33p @ LSU ribosomal protein L33p, zinc-independent': 114}	0	GO:0003735;GO:0006412;GO:0005840;GO:0005622		PF00471.20;PF16341.5
OG876	periphery	110	110	313	no	phosphatidylcholine-hydrolyzing phospholipase D (PLD) family	{'phosphatidylcholine-hydrolyzing phospholipase D (PLD) family': 108, 'Phospholipase D endonuclease superfamily': 2}	6			PF13091.6;PF00614.22
OG88	core	227	227	512	no	Cytoplasmic axial filament protein CafA and Ribonuclease G (EC 3.1.4.-)	{'Cytoplasmic axial filament protein CafA and Ribonuclease G (EC 3.1.4.-)': 226, 'Ribonuclease G': 1}	1	GO:0003723		PF00575.23;PF10150.9;PF13499.6;PF02603.16
OG880	periphery	110	110	51	yes	hypothetical protein	{'FIG00493625: hypothetical protein': 110}	0
OG887	periphery	110	110	167	yes	hypothetical protein	{'FIG00493537: hypothetical protein': 109, 'hypothetical protein': 1}	1			PF17372.2;PF18044.1;PF14637.6
OG888	periphery	110	110	43	no	Inclusion membrane protein-21	{'Inclusion membrane protein-21': 110}	0			PF06005.12
OG889	periphery	110	110	60	yes	hypothetical protein	{'FIG00493453: hypothetical protein': 110}	0
OG89	core	227	227	332	no	Porphobilinogen synthase (EC 4.2.1.24)	{'Porphobilinogen synthase (EC 4.2.1.24)': 227}	2	GO:0004655	4.2.1.24	PF00490.21;PF10642.9
OG890	periphery	110	110	84	yes	hypothetical protein	{'FIG00493182: hypothetical protein': 110}	0
OG892	periphery	110	110	54	yes	hypothetical protein	{'FIG00493293: hypothetical protein': 110}	0
OG894	periphery	110	110	56	yes	hypothetical protein	{'hypothetical protein': 110}	0
OG895	periphery	110	110	86	yes	hypothetical protein	{'FIG00493118: hypothetical protein': 89, 'hypothetical protein': 21}	39
OG899	periphery	109	109	50	yes	hypothetical protein	{'hypothetical protein': 109}	0
OG9	core	231	227	875	yes	hypothetical protein	{'FIG00493885: hypothetical protein': 226, 'hypothetical protein': 5}	6			PF04518.12;PF15887.5;PF11740.8;PF16888.5;PF14129.6;PF13514.6;PF04361.13;PF15995.5;PF01975.17;PF03816.14;PF00542.19;PF07889.12;PF17573.2;PF11563.8;PF07517.14;PF11517.8;PF02631.16;PF06584.13;PF18061.1;PF06789.12;PF15382.6;PF04665.12;PF13668.6;PF08946.10;PF09537.10;PF10877.8;PF09278.11;PF01203.19;PF08718.11;PF13523.6;PF13094.6;PF02212.18;PF05130.12;PF17511.2;PF06757.13;PF10368.9;PF10732.9;PF18136.1;…
OG90	core	227	227	608	yes	hypothetical protein	{'FIG00493476: hypothetical protein': 142, 'CT651 hypothetical protein': 84, 'hypothetical protein': 1}	0			PF12895.7;PF07079.11;PF14056.6;PF14559.6;PF08625.11;PF03088.16;PF00515.28;PF13174.6;PF07719.17;PF13432.6;PF07720.12;PF13428.6;PF13424.6;PF17004.5;PF11217.8;PF09613.10;PF01846.19;PF08785.11;PF18680.1;PF00856.28;PF14423.6;PF10927.8
OG901	periphery	109	109	63	yes	hypothetical protein	{'hypothetical protein': 109}	18
OG903	periphery	109	109	64	yes	hypothetical protein	{'hypothetical protein': 109}	0
OG904	periphery	102	100	76	no	Alanyl-tRNA synthetase (EC 6.1.1.7)	{'Alanyl-tRNA synthetase (EC 6.1.1.7)': 102}	0	GO:0004813	6.1.1.7
OG91	core	227	227	320	no	Phosphate:acyl-ACP acyltransferase PlsX	{'Phosphate:acyl-ACP acyltransferase PlsX': 226, 'Phosphate:acyl-ACP acyltransferase PlsX (EC 2.3.1.n2)': 1}	0			PF02504.15
OG912	periphery	100	100	277	yes	hypothetical protein	{'FIG00494005: hypothetical protein': 82, 'FIG00493942: hypothetical protein': 14, 'hypothetical protein': 4}	1			PF18059.1
OG914	periphery	97	97	59	yes	hypothetical protein	{'hypothetical protein': 97}	0
OG916	periphery	101	101	70	no	Alanyl-tRNA synthetase (EC 6.1.1.7)	{'Alanyl-tRNA synthetase (EC 6.1.1.7)': 101}	0	GO:0004813	6.1.1.7
OG918	periphery	93	93	66	yes	hypothetical protein	{'FIG00493702: hypothetical protein': 92, 'hypothetical protein': 1}	0
OG919	periphery	91	91	62	yes	hypothetical protein	{'FIG00493340: hypothetical protein': 91}	0
OG92	core	227	227	1531	no	polymorphic membrane protein D family	{'polymorphic membrane protein D family': 223, 'Polymorphic Outer Membrane Protein E Family': 3, 'hypothetical protein': 1}	4			PF07548.11;PF03797.19;PF02415.17
OG920	periphery	93	83	344	yes	hypothetical protein	{'FIG00494006: hypothetical protein': 75, 'hypothetical protein': 18}	4			PF03600.16;PF12862.7;PF16879.5;PF08820.10;PF18159.1;PF17068.5;PF14801.6;PF13194.6;PF11384.8;PF07332.11;PF09972.9;PF12650.7;PF12686.7;PF05313.12
OG921	periphery	90	90	52	yes	hypothetical protein	{'FIG00493689: hypothetical protein': 88, 'hypothetical protein': 2}	0
OG923	periphery	92	92	72	no	hypothetical protein	{'hypothetical protein': 53, 'Inclusion membrane protein-35': 39}	0			PF13210.6;PF00950.17
OG925	periphery	91	91	151	yes	hypothetical protein	{'FIG00493369: hypothetical protein': 61, 'hypothetical protein': 30}	0			PF09106.11;PF03914.17
OG928	periphery	89	89	52	yes	hypothetical protein	{'FIG00493276: hypothetical protein': 88, 'hypothetical protein': 1}	0
OG929	periphery	86	71	563	no	hypothetical protein	{'FIG00494636: hypothetical protein': 53, 'CPj0381 protein': 28, 'hypothetical protein': 3, 'FIG00494412: hypothetical protein': 2}	7			PF05095.12;PF05678.14;PF08052.11
OG93	core	227	227	99	yes	hypothetical protein	{'FIG00493167: hypothetical protein': 142, 'FIG00494447: hypothetical protein': 60, 'hypothetical protein': 24, 'CT814 hypothetical protein': 1}	0			PF06479.12;PF12732.7;PF01873.17;PF03137.20;PF02987.16;PF08590.10;PF18323.1;PF10496.9;PF05103.13;PF08221.11;PF05788.12;PF12807.7;PF17372.2
OG931	periphery	88	85	80	yes	hypothetical protein	{'FIG00493621: hypothetical protein': 88}	0
OG932	periphery	88	88	90	yes	hypothetical protein	{'FIG00493585: hypothetical protein': 61, 'hypothetical protein': 27}	27			PF11791.8
OG935	periphery	85	84	1366	no	hypothetical protein	{'FIG00494377: hypothetical protein': 51, 'polymorphic membrane protein G family': 16, 'hypothetical protein': 6, 'outer membrane protein 5': 4, 'polymorphic outer membrane protein': 2, 'Polymorphic Outer Membrane Protein G/I Family': 1, 'FOG: PKD repeat': 1, 'heavy metal translocating P-type ATPase': 1, 'Polymorphic Outer Membrane Protein G Family': 1, 'DNA gyrase subunit A (EC 5.99.1.3)': 1, 'P…	17	GO:0003918	5.99.1.3	PF02415.17;PF07548.11;PF13332.6;PF03797.19;PF01203.19;PF18120.1;PF03989.13;PF07076.11;PF16661.5
OG936	periphery	85	84	227	no	Ribosomal subunit interface protein	{'Ribosomal subunit interface protein': 85}	0			PF16321.5;PF02482.19;PF01762.21;PF13054.6;PF16684.5;PF12707.7;PF04293.13;PF02025.15;PF10438.9;PF12231.8;PF14399.6;PF07435.11;PF12819.7;PF06962.12
OG937	periphery	85	84	1077	yes	hypothetical protein	{'FIG00494078: hypothetical protein': 72, 'hypothetical protein': 13}	1			PF10275.9;PF04652.16;PF10372.9;PF17435.2;PF14261.6
OG938	periphery	84	84	378	no	hypothetical protein	{'hypothetical protein': 42, 'FIG00494209: hypothetical protein': 28, 'FIG00493844: hypothetical protein': 13, 'Inclusion membrane protein-13': 1}	1			PF14991.6;PF17779.1;PF15105.6;PF03956.13;PF09972.9;PF13903.6;PF09402.10;PF14898.6;PF04835.12;PF06398.11;PF03706.13;PF10326.9
OG939	periphery	84	84	206	yes	hypothetical protein	{'FIG00493980: hypothetical protein': 58, 'CT360 hypothetical protein': 14, 'hypothetical protein': 12}	0			PF12115.8;PF07701.14;PF07606.11;PF09446.10;PF13834.6;PF02609.16;PF12632.7;PF15746.5
OG94	core	227	227	120	yes	hypothetical protein	{'FIG00493404: hypothetical protein': 142, 'FIG00494141: hypothetical protein': 71, 'hypothetical protein': 14}	0			PF09323.10;PF12630.7;PF12896.7;PF02697.14;PF07964.11;PF09775.9;PF07916.11;PF10242.9;PF01480.17;PF00534.20
OG940	periphery	84	84	369	yes	hypothetical protein	{'CT449 hypothetical protein': 84}	0			PF01324.19;PF03155.15;PF07332.11;PF00004.29;PF06645.13;PF11381.8;PF17597.2
OG941	periphery	84	84	277	no	hypothetical protein	{'hypothetical protein': 83, 'Inclusion membrane protein-46': 1}	0			PF09571.10;PF17872.1;PF17109.5
OG942	periphery	84	84	206	no	Orotate phosphoribosyltransferase (EC 2.4.2.10)	{'Orotate phosphoribosyltransferase (EC 2.4.2.10)': 54, "Orotate phosphoribosyltransferase (EC 2.4.2.10) / Orotidine 5'-phosphate decarboxylase (EC 4.1.1.23)": 30}	0	GO:0004590;GO:0004588	4.1.1.23;2.4.2.10	PF00156.27
OG943	periphery	84	84	183	yes	hypothetical protein	{'FIG00494096: hypothetical protein': 83, 'hypothetical protein': 1}	26			PF10263.9;PF00664.23
OG944	periphery	84	84	366	no	CHLPS 43 kDa protein homolog_1	{'CHLPS 43 kDa protein homolog_1': 84}	0			PF05677.12;PF00561.20;PF16479.5;PF01083.22;PF08237.11
OG945	periphery	84	84	356	yes	hypothetical protein	{'FIG00494285: hypothetical protein': 70, 'hypothetical protein': 14}	5			PF03626.14;PF09972.9;PF09307.10;PF17978.1;PF07332.11;PF00103.20;PF07760.11;PF15756.5
OG946	periphery	84	84	314	yes	hypothetical protein	{'FIG00494275: hypothetical protein': 84}	0			PF02698.17
OG947	periphery	84	84	444	no	Pantothenate:Na+ symporter (TC 2.A.21.1.1)	{'Pantothenate:Na+ symporter (TC 2.A.21.1.1)': 38, 'sodium-solute symporter, putative': 26, 'putative sodium/pantothenate symporter (pantothenate permease)': 20}	0	GO:0005215;GO:0016020;GO:0006810		PF07863.11;PF00474.17;PF07086.12
OG948	periphery	84	84	421	no	tRNA-t(6)A37 methylthiotransferase	{'tRNA-t(6)A37 methylthiotransferase': 84}	1			PF00919.20;PF04055.21;PF18693.1;PF01745.16;PF01938.20;PF06180.11
OG949	periphery	84	84	385	no	Inclusion membrane protein A	{'Inclusion membrane protein A': 73, 'Inclusion membrane protein A # IncA': 11}	0			PF17461.2;PF15247.6;PF00999.21;PF02535.22;PF09843.9
OG95	core	227	227	458	no	Phosphoglucosamine mutase (EC 5.4.2.10)	{'Phosphoglucosamine mutase (EC 5.4.2.10)': 227}	0	GO:0008966	5.4.2.10	PF02879.16;PF02878.16;PF02880.16;PF00408.20;PF03367.13
OG950	periphery	84	81	426	yes	hypothetical protein	{'FIG00494614: hypothetical protein': 52, 'hypothetical protein': 17, 'FIG00494352: hypothetical protein': 13, 'FIG00494114: hypothetical protein': 2}	29			PF07146.11;PF11670.8;PF09972.9;PF11085.8;PF10003.9;PF12963.7;PF07760.11;PF02459.15;PF03732.17
OG951	periphery	84	84	710	yes	hypothetical protein	{'FIG00494154: hypothetical protein': 83, 'hypothetical protein': 1}	1			PF07719.17;PF13432.6;PF13428.6;PF04781.12;PF00515.28;PF13431.6;PF13424.6;PF14559.6;PF17874.1;PF13371.6;PF13174.6;PF13176.6;PF12895.7;PF13181.6;PF13414.6;PF09797.9
OG952	periphery	84	84	274	yes	hypothetical protein	{'FIG00494120: hypothetical protein': 84}	0			PF10841.8
OG953	periphery	84	84	216	yes	hypothetical protein	{'FIG00494178: hypothetical protein': 84}	0			PF10505.9;PF08241.12;PF01135.19;PF13679.6;PF13649.6;PF13847.6;PF03848.14;PF08123.13;PF08242.12;PF13489.6;PF07091.11;PF06900.11;PF07021.12;PF00981.17;PF13443.6;PF16836.5
OG954	periphery	84	84	571	no	Heat shock protein 60 family chaperone GroEL	{'Heat shock protein 60 family chaperone GroEL': 84}	1	GO:0044267;GO:0005524;GO:0005515		PF00118.24;PF03737.15;PF00893.19
OG955	periphery	83	55	129	yes	hypothetical protein	{'FIG00493822: hypothetical protein': 79, 'hypothetical protein': 4}	0			PF14015.6;PF10186.9;PF06785.11;PF12725.7;PF02932.16;PF03961.13;PF00769.19;PF06423.12;PF05010.14;PF18160.1;PF14818.6;PF17792.1;PF10018.9;PF15237.6;PF01534.17;PF09786.9;PF02723.14;PF16043.5;PF14965.6;PF05761.14;PF10277.9;PF05615.13;PF08391.10;PF14163.6;PF14979.6;PF07926.12;PF18165.1;PF00261.20;PF15619.6;PF11365.8;PF02601.15;PF16716.5;PF11855.8;PF09726.9;PF17151.4;PF17675.1
OG956	periphery	83	82	425	no	Adenosylmethionine-8-amino-7-oxononanoate aminotransferase (EC 2.6.1.62)	{'Adenosylmethionine-8-amino-7-oxononanoate aminotransferase (EC 2.6.1.62)': 83}	1	GO:0004015	2.6.1.62	PF00155.21;PF00202.21;PF04371.15
OG957	periphery	83	83	106	no	hypothetical protein	{'hypothetical protein': 52, 'Inclusion membrane protein-42': 23, 'CT483 hypothetical protein': 8}	0			PF05360.14
OG958	periphery	83	82	203	no	hypothetical protein	{'FIG00493858: hypothetical protein': 68, 'hypothetical protein': 11, 'N-acetylmuramoyl-L-alanine amidase (EC 3.5.1.28)': 2, '4-hydroxybutyrate coenzyme A transferase': 1, 'Transcriptional regulator, MarR family': 1}	0		3.5.1.28	PF07264.11;PF09507.10;PF07382.11;PF01765.19;PF04751.14;PF02601.15;PF17353.2;PF18601.1;PF11026.8;PF07204.11;PF00499.20;PF13334.6;PF05546.11;PF09712.10;PF06797.11;PF10146.9;PF04375.14;PF14362.6;PF08597.10;PF09991.9;PF08592.11;PF14089.6;PF10045.9;PF04246.12;PF07332.11;PF13520.6;PF06785.11;PF00335.20
OG959	periphery	83	83	326	no	hypothetical protein	{'FIG00493514: hypothetical protein': 82, 'Lipase (EC 3.1.1.3)': 1}	2		3.1.1.3	PF07819.13;PF05990.12;PF12146.8;PF05057.14;PF02089.15;PF00561.20;PF12697.7
OG96	core	227	227	606	no	Glucosamine--fructose-6-phosphate aminotransferase [isomerizing] (EC 2.6.1.16)	{'Glucosamine--fructose-6-phosphate aminotransferase [isomerizing] (EC 2.6.1.16)': 226, 'Glutamine--fructose-6-phosphate aminotransferase [isomerizing] (EC 2.6.1.16)': 1}	0	GO:0004360	2.6.1.16	PF13537.6;PF13230.6;PF13522.6;PF01380.22;PF13058.6;PF11675.8;PF00310.21;PF08343.10
OG960	periphery	83	83	331	no	Biotin synthase (EC 2.8.1.6)	{'Biotin synthase (EC 2.8.1.6)': 83}	0	GO:0004076	2.8.1.6	PF04055.21;PF06968.13;PF00275.20
OG961	periphery	83	83	95	yes	hypothetical protein	{'FIG00494187: hypothetical protein': 79, 'hypothetical protein': 4}	0
OG962	periphery	83	81	433	yes	hypothetical protein	{'FIG00493832: hypothetical protein': 70, 'hypothetical protein': 13}	6			PF07560.11;PF07579.11;PF06050.13;PF11887.8;PF16951.5;PF09802.9
OG963	periphery	83	83	75	yes	hypothetical protein	{'FIG00494535: hypothetical protein': 68, 'hypothetical protein': 15}	0			PF01227.22;PF12971.7;PF14674.6;PF06998.11;PF18562.1
OG964	periphery	83	83	213	yes	hypothetical protein	{'FIG00494003: hypothetical protein': 63, 'hypothetical protein': 20}	66			PF12710.7;PF08282.12;PF00702.26;PF03031.18
OG965	periphery	83	83	114	no	Periplasmic divalent cation tolerance protein CutA	{'Periplasmic divalent cation tolerance protein CutA': 58, 'Periplasmic divalent cation tolerance protein cutA': 25}	0			PF03091.15;PF08506.10;PF08076.11
OG966	periphery	82	82	88	yes	hypothetical protein	{'FIG00494500: hypothetical protein': 67, 'CT794.1 hypothetical protein': 13, 'hypothetical protein': 2}	0			PF07484.12
OG967	periphery	82	82	316	yes	hypothetical protein	{'FIG00494460: hypothetical protein': 71, 'hypothetical protein': 11}	0			PF00294.24;PF12447.8
OG968	periphery	82	82	190	no	DNA-3-methyladenine glycosylase II (EC 3.2.2.21)	{'DNA-3-methyladenine glycosylase II (EC 3.2.2.21)': 82}	0	GO:0003905	3.2.2.21	PF02245.16;PF10727.9
OG969	periphery	82	82	469	yes	hypothetical protein	{'FIG00494152: hypothetical protein': 67, 'hypothetical protein': 15}	1			PF13338.6;PF07332.11;PF16471.5;PF08493.10;PF13012.6
OG97	core	227	227	496	no	Exodeoxyribonuclease V alpha chain (EC 3.1.11.5)	{'Exodeoxyribonuclease V alpha chain (EC 3.1.11.5)': 227}	0	GO:0008854	3.1.11.5	PF13361.6;PF02562.16;PF05970.14;PF13245.6;PF06745.13;PF13604.6;PF00004.29;PF01443.18;PF13086.6;PF13401.6;PF05127.14;PF09848.9;PF00580.21;PF13538.6;PF13481.6;PF13087.6;PF00270.29;PF00437.20;PF04851.15;PF17667.1;PF02689.14;PF01695.17;PF01656.23;PF00910.22;PF03796.15;PF00500.18;PF01580.18;PF07728.14;PF05729.12;PF13191.6;PF02492.19
OG970	periphery	82	82	460	no	Ribosomal protein S12p Asp88 (E. coli) methylthiotransferase	{'Ribosomal protein S12p Asp88 (E. coli) methylthiotransferase': 82}	8			PF18693.1;PF04055.21;PF00919.20;PF07840.12;PF05812.12;PF07555.13
OG971	periphery	82	82	444.5	yes	hypothetical protein	{'FIG00493922: hypothetical protein': 67, 'hypothetical protein': 15}	1			PF08340.11;PF10303.9;PF17002.5;PF18265.1;PF01025.19;PF00502.19;PF01442.18;PF02601.15;PF08702.10;PF06009.12;PF12718.7;PF17518.2;PF04513.12;PF06160.12;PF08317.11;PF09632.10;PF03625.14;PF03800.14;PF04297.14;PF16519.5
OG972	periphery	82	82	382	no	8-amino-7-oxononanoate synthase (EC 2.3.1.47)	{'8-amino-7-oxononanoate synthase (EC 2.3.1.47)': 82}	0	GO:0008710	2.3.1.47	PF00266.19;PF01212.21;PF01041.17;PF01053.20;PF00155.21;PF00202.21;PF01276.20;PF05036.13;PF13401.6
OG973	periphery	82	82	207	no	Dethiobiotin synthetase (EC 6.3.3.3)	{'Dethiobiotin synthetase (EC 6.3.3.3)': 82}	1	GO:0004141	6.3.3.3	PF01656.23;PF13500.6;PF17674.1;PF16142.5;PF07755.11
OG974	periphery	82	82	478	no	Catalyzes the cleavage of p-aminobenzoyl-glutamate to p-aminobenzoate and glutamate, subunit A	{'Catalyzes the cleavage of p-aminobenzoyl-glutamate to p-aminobenzoate and glutamate, subunit A': 68, 'N-acyl-L-amino acid amidohydrolase (EC 3.5.1.14)': 14}	51		3.5.1.14	PF07687.14;PF01546.28;PF12391.8;PF04389.17
OG975	periphery	84	84	64	yes	hypothetical protein	{'FIG00493651: hypothetical protein': 84}	0
OG976	periphery	81	81	442	yes	hypothetical protein	{'FIG00493934: hypothetical protein': 51, 'hypothetical protein': 16, 'FIG00494222: hypothetical protein': 14}	5			PF15632.6;PF08824.10
OG977	periphery	81	81	341	no	Methionine ABC transporter ATP-binding protein	{'Methionine ABC transporter ATP-binding protein': 81}	0	GO:0016887;GO:0005524		PF03193.16;PF05621.11;PF13304.6;PF13476.6;PF13401.6;PF09383.10;PF02463.19;PF13191.6;PF13555.6;PF00005.27;PF00503.20;PF13175.6;PF03308.16;PF01926.23;PF00009.27;PF05006.12;PF13479.6;PF09818.9;PF03205.14;PF13671.6;PF14242.6;PF13604.6
OG978	periphery	81	81	214	no	Methionine ABC transporter permease protein	{'Methionine ABC transporter permease protein': 81}	1	GO:0005215;GO:0016020;GO:0006810		PF00528.22
OG979	periphery	81	81	267	no	Methionine ABC transporter substrate-binding protein	{'Methionine ABC transporter substrate-binding protein': 81}	0			PF03180.14;PF05361.12;PF08139.12
OG98	core	227	227	238	no	FIG005935: membrane protein	{'FIG005935: membrane protein': 225, 'Integral membrane protein': 1, 'transport permease': 1}	1			PF12811.7;PF01027.20;PF13755.6;PF11667.8;PF14358.6
OG980	periphery	81	81	297	no	5'-methylthioadenosine nucleosidase-related protein	{"5'-methylthioadenosine nucleosidase-related protein": 81}	0			PF01048.20
OG981	periphery	81	81	133	yes	hypothetical protein	{'FIG00494240: hypothetical protein': 67, 'hypothetical protein': 14}	0			PF06305.11;PF10112.9;PF12918.7;PF09972.9;PF16808.5;PF00335.20;PF09787.9;PF12725.7;PF04819.12;PF05879.12;PF05745.11;PF18035.1;PF10018.9;PF12729.7;PF06687.12;PF03779.14;PF14248.6;PF11139.8;PF18169.1;PF03729.13;PF03348.15;PF08721.11;PF10393.9;PF16809.5;PF13000.7;PF03006.20;PF12329.8;PF13903.6
OG982	periphery	81	81	147	no	Arginine pathway regulatory protein ArgR, repressor of arg regulon	{'Arginine pathway regulatory protein ArgR, repressor of arg regulon': 81}	27			PF02863.18;PF01316.21;PF12990.7
OG983	periphery	82	82	219	yes	hypothetical protein	{'FIG00494217: hypothetical protein': 82}	0			PF02915.17;PF03232.13;PF17889.1;PF06334.11;PF05554.11
OG984	periphery	80	79	392	no	Inclusion membrane protein A	{'Inclusion membrane protein A': 66, 'Inclusion membrane protein A # IncA': 10, 'CT058 hypothetical protein': 3, 'hypothetical protein': 1}	1			PF01661.21;PF17628.2;PF06687.12;PF07332.11;PF06570.11;PF13908.6;PF05408.11;PF17189.4;PF07584.11;PF07019.12
OG985	periphery	80	80	285	no	putative outer membrane protein	{'putative outer membrane protein': 80}	3			PF11019.8;PF06946.11;PF02739.16
OG986	periphery	78	78	169	yes	hypothetical protein	{'hypothetical protein': 78}	0
OG987	periphery	78	78	351	no	Inosine-5'-monophosphate dehydrogenase (EC 1.1.1.205)	{"Inosine-5'-monophosphate dehydrogenase (EC 1.1.1.205)": 70, "Inosine-5'-monophosphate dehydrogenase, catalytic domain (EC 1.1.1.205)": 6, "Inosine-5'-monophosphate dehydrogenase (EC 1.1.1.205) / CBS domain": 2}	10	GO:0003938	1.1.1.205	PF03060.15;PF04131.14;PF01070.18;PF00478.25;PF00589.22;PF00977.21;PF01645.17;PF13714.6;PF05690.14;PF01729.19;PF02310.19;PF01180.21;PF01207.17;PF04309.12;PF13450.6;PF07991.12;PF01494.19;PF03446.15;PF13241.6;PF02737.18;PF02558.16;PF00834.19
OG99	core	227	227	284	no	Signal recognition particle receptor protein FtsY (=alpha subunit) (TC 3.A.5.1.1)	{'Signal recognition particle receptor protein FtsY (=alpha subunit) (TC 3.A.5.1.1)': 226, 'Signal recognition particle receptor FtsY': 1}	1	GO:0006614;GO:0009986;GO:0016020;GO:0003723;GO:0005525		PF01935.17;PF06414.12;PF13086.6;PF00448.22;PF13479.6;PF13191.6;PF13614.6;PF03266.15;PF02881.19;PF05729.12;PF13671.6;PF00005.27;PF10236.9;PF01656.23;PF16575.5;PF06745.13;PF02374.15;PF02463.19;PF01580.18;PF05783.11;PF03308.16;PF10412.9;PF13521.6;PF13604.6;PF04851.15;PF13481.6;PF13245.6;PF13555.6;PF13476.6;PF03029.17;PF07693.14;PF13173.6;PF02492.19;PF00265.18;PF00580.21;PF07728.14;PF00503.20;PF02223…
OG990	periphery	77	77	148	yes	hypothetical protein	{'FIG00493821: hypothetical protein': 65, 'hypothetical protein': 12}	1			PF00001.21
OG993	periphery	74	74	398	yes	hypothetical protein	{'FIG00494389: hypothetical protein': 68, 'hypothetical protein': 6}	1			PF06120.11;PF09744.9;PF06705.11;PF17561.2;PF03037.16;PF16043.5;PF05911.11;PF14056.6;PF06248.13;PF04513.12;PF09531.10;PF14073.6
OG994	periphery	74	74	277	no	Phenylalanine-4-hydroxylase (EC 1.14.16.1)	{'Phenylalanine-4-hydroxylase (EC 1.14.16.1)': 74}	1	GO:0004505	1.14.16.1	PF00351.21;PF08588.10;PF12356.8;PF06899.11;PF11571.8
OG995	periphery	74	74	212	no	Putative preQ0 transporter	{'Putative preQ0 transporter': 74}	0			PF02592.15;PF02443.15;PF09388.10
OG996	periphery	74	74	168	yes	hypothetical protein	{'FIG00494468: hypothetical protein': 69, 'hypothetical protein': 5}	0
OG998	periphery	75	75	71	yes	hypothetical protein	{'FIG00493713: hypothetical protein': 75}	0
OG999	periphery	73	73	574	no	Inclusion membrane protein-32	{'Inclusion membrane protein-32': 26, 'hypothetical protein': 24, 'CT288 hypothetical protein': 23}	0			PF16013.5;PF18729.1;PF11878.8;PF13747.6;PF05960.11;PF16326.5;PF07690.16;PF01944.17;PF13476.6;PF09036.10;PF03961.13;PF16526.5;PF08651.10;PF07303.13;PF09972.9;PF13988.6;PF07332.11;PF16327.5;PF17461.2;PF10158.9;PF11990.8;PF01384.20;PF04949.13;PF14818.6;PF00335.20;PF13903.6
S1	cloud	1	1	53	yes	hypothetical protein	{'hypothetical protein': 1}	0
S103	cloud	1	1	71	yes	hypothetical protein	{'hypothetical protein': 1}	0
S105	cloud	1	1	252	yes	hypothetical protein	{'hypothetical protein': 1}	0
S106	cloud	1	1	246	yes	hypothetical protein	{'FIG00494409: hypothetical protein': 1}	0			PF09974.9;PF17027.5
S109	cloud	1	1	69	yes	hypothetical protein	{'hypothetical protein': 1}	0			PF06667.12
S114	cloud	1	1	50	yes	hypothetical protein	{'hypothetical protein': 1}	0			PF04758.14
S119	cloud	1	1	57	yes	hypothetical protein	{'hypothetical protein': 1}	0
S12	cloud	1	1	265	no	outer membrane protein 5	{'outer membrane protein 5': 1}	0			PF02415.17
S120	cloud	1	1	51	yes	hypothetical protein	{'hypothetical protein': 1}	0
S121	cloud	1	1	61	yes	hypothetical protein	{'hypothetical protein': 1}	0
S122	cloud	1	1	56	yes	hypothetical protein	{'hypothetical protein': 1}	0
S123	cloud	1	1	70	yes	hypothetical protein	{'hypothetical protein': 1}	0
S125	cloud	1	1	68	yes	hypothetical protein	{'hypothetical protein': 1}	0
S127	cloud	1	1	56	no	MAC/perforin family protein	{'MAC/perforin family protein': 1}	0			PF01823.19
S13	cloud	1	1	206	yes	hypothetical protein	{'hypothetical protein': 1}	0			PF12679.7;PF01061.24;PF12326.8
S130	cloud	1	1	63	yes	hypothetical protein	{'hypothetical protein': 1}	0
S134	cloud	1	1	114	yes	hypothetical protein	{'hypothetical protein': 1}	0			PF02203.15
S137	cloud	1	1	64	yes	hypothetical protein	{'hypothetical protein': 1}	0
S138	cloud	1	1	51	yes	hypothetical protein	{'hypothetical protein': 1}	0
S139	cloud	1	1	93	no	polymorphic outer membrane protein G family	{'polymorphic outer membrane protein G family': 1}	0
S140	cloud	1	1	54	yes	hypothetical protein	{'hypothetical protein': 1}	0
S143	cloud	1	1	65	yes	hypothetical protein	{'hypothetical protein': 1}	0
S146	cloud	1	1	113	yes	hypothetical protein	{'hypothetical protein': 1}	0
S148	cloud	1	1	69	yes	hypothetical protein	{'hypothetical protein': 1}	0
S151	cloud	1	1	57	yes	hypothetical protein	{'hypothetical protein': 1}	0
S152	cloud	1	1	64	yes	hypothetical protein	{'hypothetical protein': 1}	0
S155	cloud	1	1	46	no	nonstructural protein	{'nonstructural protein': 1}	0
S158	cloud	1	1	74	yes	hypothetical protein	{'hypothetical protein': 1}	0
S159	cloud	1	1	313	no	outer membrane protein 5	{'outer membrane protein 5': 1}	0			PF07548.11;PF02415.17
S160	cloud	1	1	50	yes	hypothetical protein	{'hypothetical protein': 1}	0
S164	cloud	1	1	177	no	Hypothetical succinate dehydrogenase membrane anhor protein	{'Hypothetical succinate dehydrogenase membrane anhor protein': 1}	0
S167	cloud	1	1	72	yes	hypothetical protein	{'hypothetical protein': 1}	0
S168	cloud	1	1	51	yes	hypothetical protein	{'hypothetical protein': 1}	0			PF15839.5
S17	cloud	1	1	151	yes	hypothetical protein	{'hypothetical protein': 1}	0			PF07145.15
S174	cloud	1	1	346	yes	hypothetical protein	{'hypothetical protein': 1}	0			PF04890.13
S176	cloud	1	1	50	yes	hypothetical protein	{'hypothetical protein': 1}	0
S178	cloud	1	1	54	yes	hypothetical protein	{'hypothetical protein': 1}	0
S179	cloud	1	1	50	yes	hypothetical protein	{'hypothetical protein': 1}	0
S180	cloud	1	1	64	yes	hypothetical protein	{'hypothetical protein': 1}	0
S181	cloud	1	1	80	yes	hypothetical protein	{'hypothetical protein': 1}	0
S184	cloud	1	1	51	yes	hypothetical protein	{'FIG00494320: hypothetical protein': 1}	0
S186	cloud	1	1	206	yes	hypothetical protein	{'hypothetical protein': 1}	0			PF01668.18;PF05884.12
S187	cloud	1	1	285	yes	hypothetical protein	{'hypothetical protein': 1}	0			PF04890.13
S188	cloud	1	1	60	yes	hypothetical protein	{'hypothetical protein': 1}	0
S2	cloud	1	1	55	yes	hypothetical protein	{'hypothetical protein': 1}	0
S204	cloud	1	1	37	no	tRNA(Ile)-lysidine synthetase (EC 6.3.4.19)	{'tRNA(Ile)-lysidine synthetase (EC 6.3.4.19)': 1}	0		6.3.4.19
S206	cloud	1	1	57	yes	hypothetical protein	{'hypothetical protein': 1}	0
S207	cloud	1	1	353	yes	hypothetical protein	{'hypothetical protein': 1}	0
S209	cloud	1	1	60	yes	hypothetical protein	{'hypothetical protein': 1}	0			PF16532.5;PF09633.10
S211	cloud	1	1	55	yes	hypothetical protein	{'hypothetical protein': 1}	0
S213	cloud	1	1	50	yes	hypothetical protein	{'hypothetical protein': 1}	0
S218	cloud	1	1	157	yes	hypothetical protein	{'hypothetical protein': 1}	0			PF09972.9
S220	cloud	1	1	60	yes	hypothetical protein	{'FIG00493692: hypothetical protein': 1}	0
S221	cloud	1	1	59	yes	hypothetical protein	{'hypothetical protein': 1}	0
S222	cloud	1	1	52	yes	hypothetical protein	{'hypothetical protein': 1}	0
S224	cloud	1	1	70	yes	hypothetical protein	{'hypothetical protein': 1}	0
S228	cloud	1	1	170	yes	hypothetical protein	{'hypothetical protein': 1}	0			PF15957.5;PF04547.12;PF10852.8;PF07332.11;PF09972.9
S229	cloud	1	1	71	no	4-alpha-glucanotransferase (amylomaltase) (EC 2.4.1.25)	{'4-alpha-glucanotransferase (amylomaltase) (EC 2.4.1.25)': 1}	0	GO:0004134	2.4.1.25	PF02446.17
S231	cloud	1	1	63	yes	hypothetical protein	{'hypothetical protein': 1}	0
S232	cloud	1	1	50	yes	hypothetical protein	{'hypothetical protein': 1}	0
S233	cloud	1	1	53	no	polymorphic membrane protein D family	{'polymorphic membrane protein D family': 1}	0
S235	cloud	1	1	65	yes	hypothetical protein	{'hypothetical protein': 1}	0
S239	cloud	1	1	291	no	Methyltransferase type 11	{'Methyltransferase type 11': 1}	0			PF00398.20;PF08242.12;PF08123.13;PF01209.18;PF08241.12;PF02353.20;PF05219.12;PF02390.17;PF13489.6;PF13847.6;PF13649.6;PF12847.7;PF13679.6;PF01135.19;PF05175.14;PF00891.18;PF03848.14;PF06325.13
S241	cloud	1	1	189	yes	hypothetical protein	{'hypothetical protein': 1}	0
S248	cloud	1	1	58	yes	hypothetical protein	{'hypothetical protein': 1}	0
S25	cloud	1	1	59	yes	hypothetical protein	{'hypothetical protein': 1}	0
S250	cloud	1	1	151	yes	hypothetical protein	{'hypothetical protein': 1}	0			PF10066.9
S251	cloud	1	1	56	yes	hypothetical protein	{'hypothetical protein': 1}	0
S255	cloud	1	1	55	yes	hypothetical protein	{'hypothetical protein': 1}	0
S256	cloud	1	1	121	yes	hypothetical protein	{'hypothetical protein': 1}	0			PF16311.5;PF09972.9;PF00335.20;PF10177.9
S257	cloud	1	1	60	yes	hypothetical protein	{'hypothetical protein': 1}	0
S260	cloud	1	1	104	yes	hypothetical protein	{'hypothetical protein': 1}	0
S264	cloud	1	1	59	yes	hypothetical protein	{'hypothetical protein': 1}	0
S268	cloud	1	1	219	yes	hypothetical protein	{'hypothetical protein': 1}	0
S269	cloud	1	1	492	yes	hypothetical protein	{'hypothetical protein': 1}	0
S270	cloud	1	1	52	yes	hypothetical protein	{'hypothetical protein': 1}	0
S272	cloud	1	1	211	yes	hypothetical protein	{'FIG00493202: hypothetical protein': 1}	0
S275	cloud	1	1	213	no	Putative nucleotide phosphoribosyltransferase (EC 2.4.2.22)	{'Putative nucleotide phosphoribosyltransferase (EC 2.4.2.22)': 1}	0		2.4.2.22	PF14681.6;PF00156.27
S277	cloud	1	1	64	yes	hypothetical protein	{'hypothetical protein': 1}	0
S278	cloud	1	1	165	yes	hypothetical protein	{'hypothetical protein': 1}	0			PF13991.6
S283	cloud	1	1	237	no	Polymorphic outer membrane protein	{'Polymorphic outer membrane protein': 1}	0
S288	cloud	1	1	53	yes	hypothetical protein	{'hypothetical protein': 1}	0
S289	cloud	1	1	56	yes	hypothetical protein	{'hypothetical protein': 1}	0			PF05095.12
S293	cloud	1	1	60	yes	hypothetical protein	{'hypothetical protein': 1}	0
S295	cloud	1	1	56	yes	hypothetical protein	{'hypothetical protein': 1}	0			PF13079.6
S297	cloud	1	1	56	yes	hypothetical protein	{'hypothetical protein': 1}	0
S300	cloud	1	1	56	yes	hypothetical protein	{'hypothetical protein': 1}	0
S302	cloud	1	1	87	yes	hypothetical protein	{'hypothetical protein': 1}	0
S305	cloud	1	1	98	yes	hypothetical protein	{'hypothetical protein': 1}	0			PF15176.6
S306	cloud	1	1	39	no	SSU ribosomal protein S14p (S29e) @ SSU ribosomal protein S14p (S29e), zinc-independent	{'SSU ribosomal protein S14p (S29e) @ SSU ribosomal protein S14p (S29e), zinc-independent': 1}	0	GO:0003735;GO:0006412;GO:0005840;GO:0005622
S309	cloud	1	1	51	yes	hypothetical protein	{'hypothetical protein': 1}	0			PF04890.13
S313	cloud	1	1	37	no	Peptide chain release factor 2; programmed frameshift-containing	{'Peptide chain release factor 2; programmed frameshift-containing': 1}	0	GO:0006415;GO:0003747
S314	cloud	1	1	54	yes	hypothetical protein	{'hypothetical protein': 1}	0
S316	cloud	1	1	95	yes	hypothetical protein	{'hypothetical protein': 1}	0
S320	cloud	1	1	66	yes	hypothetical protein	{'hypothetical protein': 1}	0
S322	cloud	1	1	53	yes	hypothetical protein	{'hypothetical protein': 1}	0
S327	cloud	1	1	60	yes	hypothetical protein	{'hypothetical protein': 1}	0			PF07104.11
S328	cloud	1	1	53	yes	hypothetical protein	{'hypothetical protein': 1}	0			PF14263.6
S329	cloud	1	1	50	yes	hypothetical protein	{'hypothetical protein': 1}	0
S331	cloud	1	1	42	no	Protein YidD	{'Protein YidD': 1}	0
S333	cloud	1	1	244	yes	hypothetical protein	{'hypothetical protein': 1}	0			PF16533.5;PF08663.10
S336	cloud	1	1	56	yes	hypothetical protein	{'hypothetical protein': 1}	0
S34	cloud	1	1	56	yes	hypothetical protein	{'hypothetical protein': 1}	0
S340	cloud	1	1	183	yes	hypothetical protein	{'hypothetical protein': 1}	0			PF17490.2;PF02994.14
S342	cloud	1	1	50	yes	hypothetical protein	{'hypothetical protein': 1}	0
S344	cloud	1	1	85	yes	hypothetical protein	{'hypothetical protein': 1}	0
S345	cloud	1	1	42	no	polymorphic membrane protein D family	{'polymorphic membrane protein D family': 1}	0
S346	cloud	1	1	62	yes	hypothetical protein	{'hypothetical protein': 1}	0			PF07146.11;PF03262.13
S348	cloud	1	1	53	yes	hypothetical protein	{'hypothetical protein': 1}	0
S35	cloud	1	1	151	yes	hypothetical protein	{'hypothetical protein': 1}	0
S358	cloud	1	1	362	yes	hypothetical protein	{'hypothetical protein': 1}	0
S359	cloud	1	1	73	yes	hypothetical protein	{'hypothetical protein': 1}	0			PF10574.9
S36	cloud	1	1	56	yes	hypothetical protein	{'hypothetical protein': 1}	0
S365	cloud	1	1	64	yes	hypothetical protein	{'hypothetical protein': 1}	0
S366	cloud	1	1	81	yes	hypothetical protein	{'hypothetical protein': 1}	0
S367	cloud	1	1	225	no	Polymorphic Outer Membrane Protein (Frame-shift with CPn0469)	{'Polymorphic Outer Membrane Protein (Frame-shift with CPn0469)': 1}	0			PF03797.19
S368	cloud	1	1	108	yes	hypothetical protein	{'hypothetical protein': 1}	0
S372	cloud	1	1	88	yes	hypothetical protein	{'hypothetical protein': 1}	0
S374	cloud	1	1	59	yes	hypothetical protein	{'hypothetical protein': 1}	0
S375	cloud	1	1	50	yes	hypothetical protein	{'hypothetical protein': 1}	0
S377	cloud	1	1	141	no	outer membrane protein 5	{'outer membrane protein 5': 1}	0
S379	cloud	1	1	64	yes	hypothetical protein	{'hypothetical protein': 1}	0
S381	cloud	1	1	150	yes	hypothetical protein	{'hypothetical protein': 1}	0			PF06715.12
S383	cloud	1	1	292	yes	hypothetical protein	{'hypothetical protein': 1}	0			PF06825.12
S387	cloud	1	1	71	yes	hypothetical protein	{'hypothetical protein': 1}	0
S388	cloud	1	1	55	yes	hypothetical protein	{'hypothetical protein': 1}	0
S391	cloud	1	1	50	yes	hypothetical protein	{'hypothetical protein': 1}	0
S392	cloud	1	1	52	yes	hypothetical protein	{'hypothetical protein': 1}	0
S394	cloud	1	1	159	no	Ribonucleotide reductase of class Ia (aerobic), beta subunit (EC 1.17.4.1)	{'Ribonucleotide reductase of class Ia (aerobic), beta subunit (EC 1.17.4.1)': 1}	0	GO:0004748	1.17.4.1	PF00268.21
S395	cloud	1	1	90	no	polymorphic membrane protein B Family	{'polymorphic membrane protein B Family': 1}	0
S396	cloud	1	1	86	yes	hypothetical protein	{'hypothetical protein': 1}	0
S401	cloud	1	1	57	yes	hypothetical protein	{'hypothetical protein': 1}	0
S403	cloud	1	1	52	yes	hypothetical protein	{'hypothetical protein': 1}	0
S406	cloud	1	1	386	yes	hypothetical protein	{'hypothetical protein': 1}	0			PF01029.18;PF00015.21
S407	cloud	1	1	61	yes	hypothetical protein	{'hypothetical protein': 1}	0
S409	cloud	1	1	126	no	outer membrane protein 5	{'outer membrane protein 5': 1}	0			PF07548.11
S412	cloud	1	1	63	yes	hypothetical protein	{'hypothetical protein': 1}	0
S416	cloud	1	1	57	yes	hypothetical protein	{'hypothetical protein': 1}	0
S417	cloud	1	1	212	yes	hypothetical protein	{'hypothetical protein': 1}	0			PF09972.9;PF09716.10
S418	cloud	1	1	50	yes	hypothetical protein	{'hypothetical protein': 1}	0			PF02588.15;PF13515.6
S42	cloud	1	1	52	yes	hypothetical protein	{'hypothetical protein': 1}	0
S420	cloud	1	1	501	yes	hypothetical protein	{'hypothetical protein': 1}	0
S422	cloud	1	1	134	yes	hypothetical protein	{'hypothetical protein': 1}	0
S423	cloud	1	1	171	no	Protoporphyrinogen IX oxidase, aerobic, HemY (EC 1.3.3.4)	{'Protoporphyrinogen IX oxidase, aerobic, HemY (EC 1.3.3.4)': 1}	0		1.3.3.4	PF06100.11;PF01593.24;PF01266.24;PF01946.17;PF13454.6;PF13450.6;PF07992.14
S427	cloud	1	1	55	yes	hypothetical protein	{'hypothetical protein': 1}	0
S429	cloud	1	1	190	yes	hypothetical protein	{'hypothetical protein': 1}	0			PF00921.17;PF09230.10
S43	cloud	1	1	51	yes	hypothetical protein	{'hypothetical protein': 1}	0
S430	cloud	1	1	488	yes	hypothetical protein	{'FIG00493902: hypothetical protein': 1}	0
S433	cloud	1	1	71	yes	hypothetical protein	{'FIG00494337: hypothetical protein': 1}	0
S434	cloud	1	1	52	yes	hypothetical protein	{'hypothetical protein': 1}	0
S440	cloud	1	1	104	no	Protein YidD	{'Protein YidD': 1}	0			PF01809.18
S441	cloud	1	1	50	yes	hypothetical protein	{'hypothetical protein': 1}	0
S447	cloud	1	1	73	yes	hypothetical protein	{'hypothetical protein': 1}	0
S449	cloud	1	1	56	yes	hypothetical protein	{'hypothetical protein': 1}	0
S45	cloud	1	1	151	yes	hypothetical protein	{'hypothetical protein': 1}	0
S455	cloud	1	1	58	yes	hypothetical protein	{'hypothetical protein': 1}	0
S456	cloud	1	1	60	yes	hypothetical protein	{'hypothetical protein': 1}	0
S46	cloud	1	1	399	no	similarity to CT119 IncA	{'similarity to CT119 IncA': 1}	0			PF12698.7;PF10066.9;PF18159.1;PF15835.5;PF09403.10;PF03945.14
S460	cloud	1	1	44	no	Excinuclease ABC subunit C	{'Excinuclease ABC subunit C': 1}	0	GO:0004518;GO:0006281;GO:0005622;GO:0006289;GO:0003677		PF01541.24
S461	cloud	1	1	55	yes	hypothetical protein	{'hypothetical protein': 1}	0
S462	cloud	1	1	55	yes	hypothetical protein	{'hypothetical protein': 1}	0
S470	cloud	1	1	115	no	polymorphic outer membrane protein G family	{'polymorphic outer membrane protein G family': 1}	0
S472	cloud	1	1	55	yes	hypothetical protein	{'hypothetical protein': 1}	0
S475	cloud	1	1	54	yes	hypothetical protein	{'hypothetical protein': 1}	0
S477	cloud	1	1	76	yes	hypothetical protein	{'hypothetical protein': 1}	0
S48	cloud	1	1	50	yes	hypothetical protein	{'hypothetical protein': 1}	0
S480	cloud	1	1	283	yes	hypothetical protein	{'hypothetical protein': 1}	0			PF00787.24
S488	cloud	1	1	57	yes	hypothetical protein	{'hypothetical protein': 1}	0
S492	cloud	1	1	52	yes	hypothetical protein	{'hypothetical protein': 1}	0
S494	cloud	1	1	897	no	Polymorphic Outer Membrane Protein E Family	{'Polymorphic Outer Membrane Protein E Family': 1}	0			PF01761.20;PF07548.11;PF03308.16;PF02415.17
S498	cloud	1	1	65	yes	hypothetical protein	{'hypothetical protein': 1}	0
S5	cloud	1	1	62	yes	hypothetical protein	{'hypothetical protein': 1}	0
S50	cloud	1	1	530	yes	hypothetical protein	{'hypothetical protein': 1}	0
S500	cloud	1	1	37	no	Tryptophan synthase alpha chain (EC 4.2.1.20)	{'Tryptophan synthase alpha chain (EC 4.2.1.20)': 1}	0	GO:0004834	4.2.1.20
S502	cloud	1	1	299	no	5-nucleotidase SurE (EC 3.1.3.5)	{'5-nucleotidase SurE (EC 3.1.3.5)': 1}	0		3.1.3.5	PF01975.17
S504	cloud	1	1	52	yes	hypothetical protein	{'hypothetical protein': 1}	0
S505	cloud	1	1	64	yes	hypothetical protein	{'hypothetical protein': 1}	0			PF06645.13;PF03707.16
S510	cloud	1	1	69	no	Ribosomal protein S12p Asp88 (E. coli) methylthiotransferase	{'Ribosomal protein S12p Asp88 (E. coli) methylthiotransferase': 1}	0			PF18693.1
S511	cloud	1	1	49	no	Phosphoglycerate kinase (EC 2.7.2.3)	{'Phosphoglycerate kinase (EC 2.7.2.3)': 1}	0	GO:0004618	2.7.2.3	PF00162.19
S514	cloud	1	1	58	no	outer membrane protein 5	{'outer membrane protein 5': 1}	0
S516	cloud	1	1	63	yes	hypothetical protein	{'hypothetical protein': 1}	0
S518	cloud	1	1	54	yes	hypothetical protein	{'hypothetical protein': 1}	0
S52	cloud	1	1	227	yes	hypothetical protein	{'hypothetical protein': 1}	0			PF14145.6
S525	cloud	1	1	262	yes	hypothetical protein	{'hypothetical protein': 1}	0			PF11019.8
S528	cloud	1	1	52	yes	hypothetical protein	{'hypothetical protein': 1}	0
S529	cloud	1	1	68	yes	hypothetical protein	{'hypothetical protein': 1}	0
S53	cloud	1	1	295	yes	hypothetical protein	{'CT345 hypothetical protein': 1}	0			PF10027.9
S531	cloud	1	1	59	yes	hypothetical protein	{'hypothetical protein': 1}	0
S533	cloud	1	1	227	no	KDO-transferase 2, putative	{'KDO-transferase 2, putative': 1}	0			PF17286.2;PF04890.13
S537	cloud	1	1	45	no	Cytoplasmic axial filament protein CafA and Ribonuclease G (EC 3.1.4.-)	{'Cytoplasmic axial filament protein CafA and Ribonuclease G (EC 3.1.4.-)': 1}	0	GO:0003723
S542	cloud	1	1	57	yes	hypothetical protein	{'hypothetical protein': 1}	0			PF09781.9
S546	cloud	1	1	60	yes	hypothetical protein	{'hypothetical protein': 1}	0
S548	cloud	1	1	50	yes	hypothetical protein	{'hypothetical protein': 1}	0
S558	cloud	1	1	112	yes	hypothetical protein	{'hypothetical protein': 1}	0			PF08221.11
S560	cloud	1	1	58	yes	hypothetical protein	{'hypothetical protein': 1}	0
S561	cloud	1	1	75	yes	hypothetical protein	{'hypothetical protein': 1}	0
S565	cloud	1	1	311	yes	hypothetical protein	{'hypothetical protein': 1}	0			PF18742.1
S566	cloud	1	1	67	yes	hypothetical protein	{'hypothetical protein': 1}	0
S567	cloud	1	1	54	yes	hypothetical protein	{'hypothetical protein': 1}	0
S568	cloud	1	1	54	yes	hypothetical protein	{'hypothetical protein': 1}	0
S569	cloud	1	1	213	yes	hypothetical protein	{'hypothetical protein': 1}	0			PF04890.13
S57	cloud	1	1	64	yes	hypothetical protein	{'hypothetical protein': 1}	0
S570	cloud	1	1	65	yes	hypothetical protein	{'hypothetical protein': 1}	0
S572	cloud	1	1	45	no	Aminopeptidase P	{'Aminopeptidase P': 1}	0			PF00557.24
S578	cloud	1	1	55	yes	hypothetical protein	{'hypothetical protein': 1}	0
S580	cloud	1	1	67	yes	hypothetical protein	{'hypothetical protein': 1}	0
S582	cloud	1	1	283	no	Phospholipase D endonuclease superfamily	{'Phospholipase D endonuclease superfamily': 1}	0			PF00614.22;PF07894.12;PF13091.6;PF11495.8;PF00191.20
S584	cloud	1	1	52	yes	hypothetical protein	{'hypothetical protein': 1}	0
S585	cloud	1	1	456	no	outer membrane protein 5	{'outer membrane protein 5': 1}	0			PF03797.19
S588	cloud	1	1	250	no	outer membrane protein 5	{'outer membrane protein 5': 1}	0			PF03797.19
S589	cloud	1	1	129	yes	hypothetical protein	{'hypothetical protein': 1}	0			PF11821.8
S59	cloud	1	1	52	yes	hypothetical protein	{'hypothetical protein': 1}	0
S590	cloud	1	1	133	yes	hypothetical protein	{'hypothetical protein': 1}	0
S591	cloud	1	1	52	yes	hypothetical protein	{'hypothetical protein': 1}	0
S592	cloud	1	1	67	yes	hypothetical protein	{'hypothetical protein': 1}	0
S593	cloud	1	1	356	yes	hypothetical protein	{'FIG00494537: hypothetical protein': 1}	0
S595	cloud	1	1	120	yes	hypothetical protein	{'hypothetical protein': 1}	0			PF16013.5
S596	cloud	1	1	58	yes	hypothetical protein	{'hypothetical protein': 1}	0
S598	cloud	1	1	76	yes	hypothetical protein	{'hypothetical protein': 1}	0
S6	cloud	1	1	56	yes	hypothetical protein	{'hypothetical protein': 1}	0			PF10348.9
S602	cloud	1	1	74	yes	hypothetical protein	{'hypothetical protein': 1}	0
S603	cloud	1	1	111	yes	hypothetical protein	{'hypothetical protein': 1}	0			PF03649.13;PF01027.20;PF09972.9
S604	cloud	1	1	109	yes	hypothetical protein	{'hypothetical protein': 1}	0			PF07657.13
S611	cloud	1	1	53	yes	hypothetical protein	{'hypothetical protein': 1}	0
S614	cloud	1	1	68	yes	hypothetical protein	{'hypothetical protein': 1}	0
S616	cloud	1	1	334	yes	hypothetical protein	{'hypothetical protein': 1}	0			PF04890.13
S618	cloud	1	1	54	yes	hypothetical protein	{'hypothetical protein': 1}	0
S620	cloud	1	1	62	yes	hypothetical protein	{'hypothetical protein': 1}	0
S625	cloud	1	1	66	yes	hypothetical protein	{'hypothetical protein': 1}	0
S626	cloud	1	1	255	yes	hypothetical protein	{'FIG00494206: hypothetical protein': 1}	0
S63	cloud	1	1	51	yes	hypothetical protein	{'hypothetical protein': 1}	0
S630	cloud	1	1	129	yes	hypothetical protein	{'hypothetical protein': 1}	0
S633	cloud	1	1	106	no	polymorphic outer membrane protein	{'polymorphic outer membrane protein': 1}	0
S635	cloud	1	1	157	yes	hypothetical protein	{'hypothetical protein': 1}	0			PF15878.5
S64	cloud	1	1	68	yes	hypothetical protein	{'hypothetical protein': 1}	0
S643	cloud	1	1	111	yes	hypothetical protein	{'hypothetical protein': 1}	0
S648	cloud	1	1	89	yes	hypothetical protein	{'hypothetical protein': 1}	0
S649	cloud	1	1	53	yes	hypothetical protein	{'hypothetical protein': 1}	0
S65	cloud	1	1	69	yes	hypothetical protein	{'hypothetical protein': 1}	0
S650	cloud	1	1	56	yes	hypothetical protein	{'hypothetical protein': 1}	0
S652	cloud	1	1	57	yes	hypothetical protein	{'hypothetical protein': 1}	0			PF10181.9
S653	cloud	1	1	64	yes	hypothetical protein	{'FIG00494649: hypothetical protein': 1}	0
S657	cloud	1	1	50	yes	hypothetical protein	{'hypothetical protein': 1}	0
S661	cloud	1	1	781	yes	hypothetical protein	{'hypothetical protein': 1}	0
S663	cloud	1	1	84	yes	hypothetical protein	{'hypothetical protein': 1}	0
S665	cloud	1	1	57	yes	hypothetical protein	{'hypothetical protein': 1}	0
S666	cloud	1	1	266	yes	hypothetical protein	{'hypothetical protein': 1}	0
S667	cloud	1	1	57	yes	hypothetical protein	{'hypothetical protein': 1}	0
S669	cloud	1	1	52	yes	hypothetical protein	{'hypothetical protein': 1}	0
S67	cloud	1	1	52	yes	hypothetical protein	{'hypothetical protein': 1}	0
S670	cloud	1	1	168	yes	hypothetical protein	{'hypothetical protein': 1}	0			PF04890.13
S671	cloud	1	1	57	yes	hypothetical protein	{'hypothetical protein': 1}	0
S672	cloud	1	1	586	no	outer membrane protein 5	{'outer membrane protein 5': 1}	0			PF02415.17;PF07548.11
S676	cloud	1	1	101	yes	hypothetical protein	{'hypothetical protein': 1}	0
S677	cloud	1	1	135	yes	hypothetical protein	{'hypothetical protein': 1}	0
S678	cloud	1	1	54	yes	hypothetical protein	{'hypothetical protein': 1}	0
S68	cloud	1	1	63	yes	hypothetical protein	{'hypothetical protein': 1}	0
S684	cloud	1	1	102	yes	hypothetical protein	{'hypothetical protein': 1}	0			PF00319.18;PF06749.12
S686	cloud	1	1	52	yes	hypothetical protein	{'hypothetical protein': 1}	0
S692	cloud	1	1	58	yes	hypothetical protein	{'hypothetical protein': 1}	0
S693	cloud	1	1	50	yes	hypothetical protein	{'hypothetical protein': 1}	0
S697	cloud	1	1	54	yes	hypothetical protein	{'hypothetical protein': 1}	0			PF09506.10
S7	cloud	1	1	119	yes	hypothetical protein	{'hypothetical protein': 1}	0			PF07889.12;PF07697.11;PF14661.6;PF02050.16;PF10473.9;PF03131.17;PF12761.7;PF10241.9;PF08440.10;PF07200.13;PF08317.11;PF15898.5;PF16331.5;PF09728.9;PF13851.6;PF06785.11;PF12718.7;PF18595.1;PF05615.13;PF06005.12;PF15908.5;PF03885.13
S70	cloud	1	1	51	yes	hypothetical protein	{'hypothetical protein': 1}	0
S702	cloud	1	1	72	yes	hypothetical protein	{'hypothetical protein': 1}	0			PF17247.2
S703	cloud	1	1	220	yes	hypothetical protein	{'hypothetical protein': 1}	0
S707	cloud	1	1	92	yes	hypothetical protein	{'hypothetical protein': 1}	0
S708	cloud	1	1	56	yes	hypothetical protein	{'hypothetical protein': 1}	0
S709	cloud	1	1	135	yes	hypothetical protein	{'hypothetical protein': 1}	0
S714	cloud	1	1	52	yes	hypothetical protein	{'hypothetical protein': 1}	0
S720	cloud	1	1	63	no	Transcriptional regulator, IclR family	{'Transcriptional regulator, IclR family': 1}	0	GO:0003677
S722	cloud	1	1	56	yes	hypothetical protein	{'hypothetical protein': 1}	0
S728	cloud	1	1	58	no	CHLPN 76 kDa Homolog_1 (CT622)	{'CHLPN 76 kDa Homolog_1 (CT622)': 1}	0			PF12352.8
S729	cloud	1	1	377	yes	hypothetical protein	{'hypothetical protein': 1}	0			PF09972.9
S732	cloud	1	1	58	yes	hypothetical protein	{'hypothetical protein': 1}	0
S734	cloud	1	1	113	no	HtrA protease/chaperone protein	{'HtrA protease/chaperone protein': 1}	0			PF00089.26;PF13365.6;PF04312.13
S735	cloud	1	1	64	yes	hypothetical protein	{'hypothetical protein': 1}	0
S737	cloud	1	1	68	yes	hypothetical protein	{'hypothetical protein': 1}	0
S738	cloud	1	1	175	no	outer membrane protein 5	{'outer membrane protein 5': 1}	0			PF03797.19
S739	cloud	1	1	100	no	outer membrane protein 5	{'outer membrane protein 5': 1}	0
S740	cloud	1	1	50	yes	hypothetical protein	{'hypothetical protein': 1}	0
S741	cloud	1	1	41	no	UDP-N-acetylglucosamine--N-acetylmuramyl- (pentapeptide) pyrophosphoryl-undecaprenol N-acetylglucosamine transferase (EC 2.4.1.227)	{'UDP-N-acetylglucosamine--N-acetylmuramyl- (pentapeptide) pyrophosphoryl-undecaprenol N-acetylglucosamine transferase (EC 2.4.1.227)': 1}	0	GO:0050511	2.4.1.227
S743	cloud	1	1	78	yes	hypothetical protein	{'hypothetical protein': 1}	0
S746	cloud	1	1	154	no	Mg/Co/Ni transporter MgtE / CBS domain	{'Mg/Co/Ni transporter MgtE / CBS domain': 1}	0			PF01706.16;PF03448.17
S748	cloud	1	1	71	yes	hypothetical protein	{'hypothetical protein': 1}	0
S749	cloud	1	1	57	yes	hypothetical protein	{'hypothetical protein': 1}	0
S751	cloud	1	1	53	yes	hypothetical protein	{'hypothetical protein': 1}	0
S755	cloud	1	1	55	yes	hypothetical protein	{'hypothetical protein': 1}	0
S756	cloud	1	1	50	yes	hypothetical protein	{'hypothetical protein': 1}	0
S759	cloud	1	1	38	no	outer membrane protein 5	{'outer membrane protein 5': 1}	0
S76	cloud	1	1	55	yes	hypothetical protein	{'hypothetical protein': 1}	0
S761	cloud	1	1	51	yes	hypothetical protein	{'hypothetical protein': 1}	0
S762	cloud	1	1	61	yes	hypothetical protein	{'hypothetical protein': 1}	0
S765	cloud	1	1	150	no	DNA-directed RNA polymerase beta subunit (EC 2.7.7.6)	{'DNA-directed RNA polymerase beta subunit (EC 2.7.7.6)': 1}	0	GO:0003899	2.7.7.6	PF04561.14;PF04563.15
S770	cloud	1	1	64	yes	hypothetical protein	{'hypothetical protein': 1}	0
S771	cloud	1	1	50	yes	hypothetical protein	{'hypothetical protein': 1}	0
S776	cloud	1	1	51	yes	hypothetical protein	{'hypothetical protein': 1}	0
S777	cloud	1	1	67	yes	hypothetical protein	{'hypothetical protein': 1}	0
S780	cloud	1	1	281	no	Phage protein	{'Phage protein': 1}	0			PF05711.11;PF13578.6
S781	cloud	1	1	73	yes	hypothetical protein	{'hypothetical protein': 1}	0
S787	cloud	1	1	63	yes	hypothetical protein	{'hypothetical protein': 1}	0
S788	cloud	1	1	61	yes	hypothetical protein	{'hypothetical protein': 1}	0
S791	cloud	1	1	96	yes	hypothetical protein	{'FIG00494302: hypothetical protein': 1}	0			PF02481.15;PF18185.1;PF18306.1
S798	cloud	1	1	85	yes	hypothetical protein	{'hypothetical protein': 1}	0
S800	cloud	1	1	263	yes	hypothetical protein	{'hypothetical protein': 1}	0
S801	cloud	1	1	55	yes	hypothetical protein	{'hypothetical protein': 1}	0
S802	cloud	1	1	266	yes	hypothetical protein	{'FIG00494085: hypothetical protein': 1}	0			PF16357.5
S806	cloud	1	1	260	yes	hypothetical protein	{'hypothetical protein': 1}	0			PF15905.5;PF15619.6;PF15742.5;PF12718.7;PF01166.18;PF06818.15;PF12777.7;PF07889.12;PF10186.9;PF07558.11;PF18706.1;PF00038.21
S807	cloud	1	1	114	yes	hypothetical protein	{'hypothetical protein': 1}	0			PF00487.24;PF01769.16;PF17628.2
S810	cloud	1	1	59	yes	hypothetical protein	{'hypothetical protein': 1}	0
S815	cloud	1	1	56	yes	hypothetical protein	{'hypothetical protein': 1}	0
[truncated: 61 more rows]
