# Supplementary material for: Chlamydia pan-genomic analysis reveals balance between host adaptation and selective pressure to genome reduction
Source: BMC Genomics. 2019 Sep 12;20:710. doi: 10.1186/s12864-019-6059-5 (PMC6740158; doi:10.1186/s12864-019-6059-5)
Supplement: Supplementary file 5 — Pan-genome statistics by species. (CSV 3 kb) [file 12864_2019_6059_MOESM5_ESM.csv]

Supplementary Table 4. Pan-genome statistics by species.
Columns:
num_genomes: number of genomes from the species in the dataset;
pangenome_species: number of OGs present in any genomes of the species;
core_species: number of OGs present in all genomes of the species (NA for species with one genome);
cloud_species: number of OGs present in only one genome of the species (NA for species with one genome);
unique_core_in_species: number of OGs present in all strains of the species and absent from all other genomes in the dataset;
unique_peripheral_in_species: number of OGs present in any strain of the species and absent from all other genomes in the dataset (NA for species with one genome);
unique_absent_in_species: number of OGs absent from all strains of the species and present in all other genomes in the dataset.
num_pseudo: average number of putative pseudogenes per genome (if there is variation across genomes, minimun and maximum values are given in brackets);
num_Pmps: average number of Pmp superfamily proteins (OF1 Ð see Supplementary table 8) per genome (if there is variation across genomes, minimun and maximum values are given in brackets);
num_PLDs: average number of PLD superfamily proteins (OF3 and OG377 Ð see Supplementary table 8) per genome (if there is variation across genomes, minimun and maximum values are given in brackets);
num_Inc_like: average number of Inc-like proteins (OF3 and OG377 Ð see Supplementary table 8) per genome (if there is variation across genomes, minimun and maximum values are given in brackets).
species	num_genomes_species	pangenome_species	core_species	cloud_species	unique_core_in_species	unique_peripheral_in_species	unique_absent_in_species	num_pseudo	num_Pmps	num_PLDs	num_Inc_like
Chlamydia abortus	27	1005	941	17	1	39	1	29 (18-38)	20 (16-22)	2	108 (103-110)
Chlamydia avium	1	892	NA	NA	19	NA	3	22	7	2	71
Chlamydia caviae	1	971	NA	NA	16	NA	0	4	19	2	106
Chlamydia corallus	1	979	NA	NA	49	NA	3	10	22	2	107
Chlamydia felis	1	967	NA	NA	16	NA	0	6	22	2	95
Chlamydia gallinacea	2	913	887	26	14	31	3	3 (2-4)	15 (13-17)	2	72 (72-73)
Chlamydia ibidis	1	942	NA	NA	58	NA	1	7	27	3	74
Chlamydia muridarum	3	925	885	24	26	40	1	12 (4-29)	9	9	66 (65-66)
Chlamydia pecorum	10	980	917	20	40	89	5	5 (4-7)	15 (15-16)	7 (5-9)	75 (74-76)
Chlamydia pneumoniae	12	1057	973	26	40	100	0	21 (8-24)	23 (23-24)	2	146 (140-147)
Chlamydia poikilothermis	1	961	NA	NA	15	NA	0	3	20	2	106
Chlamydia psittaci	25	1035	920	40	1	57	0	28 (12-82)	21 (18-25)	2	107 (102-108)
Chlamydia sanzinia	1	916	NA	NA	36	NA	4	3	20	2	75
Chlamydia serpentis	1	967	NA	NA	33	NA	1	7	19	2	125
Chlamydia suis	30	1041	855	37	6	134	2	9 (6-12)	9 (9-11)	11 (10-12)	68 (66-70)
Chlamydia trachomatis	110	988	840	20	9	87	0	11 (7-19)	9 (8-9)	6 (6-7)	67 (65-69)
