# Supplementary material for: Chlamydia pan-genomic analysis reveals balance between host adaptation and selective pressure to genome reduction
Source: BMC Genomics. 2019 Sep 12;20:710. doi: 10.1186/s12864-019-6059-5 (PMC6740158; doi:10.1186/s12864-019-6059-5)
Supplement: Supplementary file 9 — Clusters of Orthologous Genes (COGs) and corresponding functional categories assigned to OGs. (CSV 117 kb) [file 12864_2019_6059_MOESM9_ESM.csv]

Supplementary Table 5. Clusters of Orthologous Genes (COGs) and corresponding functional categories assigned to OGs.:
Columns
group_id: internal OG ID;
type: OG type (core, periphery, cloud);
category_id: abbreviation of COG category;
category_name: name of COG category;
cog_annotation: COG functional annotation.
group_id	type	category_id	category_name	cog_annotation
OG1	periphery	U	Intracellular trafficking, secretion, and vesicular transport	Large exoprotein involved in heme utilization or adhesion
OG10	core	E	Amino acid transport and metabolism	Amino acid permease
OG100	core	C	Energy production and conversion	Succinyl-CoA synthetase, beta subunit
OG1005	periphery	D	Cell cycle control, cell division, chromosome partitioning	Chromosome segregation ATPase
OG1006	periphery
OG1007	periphery
OG1009	periphery
OG101	core	C	Energy production and conversion	Succinyl-CoA synthetase, alpha subunit
OG1010	periphery
OG1011	periphery
OG1012	periphery	C	Energy production and conversion	Phosphoglycolate phosphatase, HAD superfamily
OG1013	periphery	R	General function prediction only	Membrane-associated HD superfamily phosphohydrolase
OG1014	periphery
OG1015	periphery
OG1016	periphery	M	Cell wall/membrane/envelope biogenesis	ABC-type transporter Mla maintaining outer membrane lipid asymmetry, periplasmic component MlaD
OG1017	periphery	M	Cell wall/membrane/envelope biogenesis	ABC-type transporter Mla maintaining outer membrane lipid asymmetry, ATPase component MlaF
OG1018	periphery	M	Cell wall/membrane/envelope biogenesis	ABC-type transporter Mla maintaining outer membrane lipid asymmetry, permease component MlaE
OG102	core	O	Posttranslational modification, protein turnover, chaperones	Zn-dependent peptidase, M16 (insulinase) family
OG1020	periphery
OG1021	periphery
OG1022	periphery
OG1023	periphery
OG1025	periphery
OG1026	periphery
OG1027	periphery
OG1028	periphery	D	Cell cycle control, cell division, chromosome partitioning	Chromosome segregation ATPase
OG1029	periphery	I	Lipid transport and metabolism	Phosphatidylserine/phosphatidylglycerophosphate/cardiolipin synthase or related enzyme
OG103	core	L	Replication, recombination and repair	DNA anti-recombination protein (rearrangement mutator) RmuC
OG1030	periphery
OG1032	periphery	V	Defense mechanisms	Type I restriction-modification system, DNA methylase subunit
OG1034	periphery
OG1035	periphery
OG1036	periphery
OG1037	periphery
OG1038	periphery
OG1039	periphery
OG104	core	I	Lipid transport and metabolism	Phosphatidylserine synthase
OG1040	periphery
OG1041	periphery
OG1042	periphery
OG1043	periphery
OG1045	periphery
OG1046	periphery	D	Cell cycle control, cell division, chromosome partitioning	Chromosome segregation ATPase
OG1047	periphery	P	Inorganic ion transport and metabolism	Membrane protein TerC, possibly involved in tellurium resistance
OG1048	periphery
OG1049	periphery
OG105	core
OG1050	periphery
OG1051	periphery
OG1052	periphery
OG1053	periphery	R	General function prediction only	Predicted exporter protein, RND superfamily
OG1054	periphery
OG1055	periphery
OG1056	periphery	J	Translation, ribosomal structure and biogenesis	O-acetyl-ADP-ribose deacetylase (regulator of RNase III), contains Macro domain
OG1057	periphery
OG1058	periphery
OG1059	periphery
OG106	core	F	Nucleotide transport and metabolism	Ribonucleotide reductase beta subunit, ferritin-like domain
OG1060	periphery	H	Coenzyme transport and metabolism	Thiamine monophosphate synthase
OG1061	periphery	U	Intracellular trafficking, secretion, and vesicular transport	Large exoprotein involved in heme utilization or adhesion
OG1062	periphery
OG1063	periphery	R	General function prediction only	Predicted Rossmann fold nucleotide-binding protein
OG1064	periphery
OG1066	periphery
OG1067	periphery	H	Coenzyme transport and metabolism	Hydroxyethylthiazole kinase, sugar kinase family
OG1068	periphery
OG1069	periphery	U	Intracellular trafficking, secretion, and vesicular transport	Large exoprotein involved in heme utilization or adhesion
OG107	core	J	Translation, ribosomal structure and biogenesis	tRNA A58 N-methylase Trm61
OG1070	periphery
OG1071	periphery
OG1072	periphery
OG1073	periphery	J	Translation, ribosomal structure and biogenesis	O-acetyl-ADP-ribose deacetylase (regulator of RNase III), contains Macro domain
OG1074	periphery
OG1075	periphery
OG1076	periphery	M	Cell wall/membrane/envelope biogenesis	Uncharacterized protein involved in exopolysaccharide biosynthesis
OG1077	periphery
OG1078	periphery
OG1079	periphery
OG108	core	M	Cell wall/membrane/envelope biogenesis	UDP-N-acetylenolpyruvoylglucosamine reductase
OG1080	periphery
OG1081	periphery
OG1082	periphery
OG1083	periphery	S	Function unknown	Uncharacterized protein YjbI, contains pentapeptide repeats
OG1084	periphery
OG1085	periphery
OG1086	periphery
OG1087	periphery
OG1088	periphery
OG1089	periphery	J	Translation, ribosomal structure and biogenesis	Isoleucyl-tRNA synthetase
OG109	core	K	Transcription	Transcription termination factor NusB
OG1090	periphery	T	Signal transduction mechanisms	K+-sensing histidine kinase KdpD
OG1091	periphery
OG1092	periphery
OG1093	periphery
OG1095	periphery
OG1096	periphery
OG1097	periphery
OG1098	periphery
OG1099	periphery
OG11	core
OG110	core	J	Translation, ribosomal structure and biogenesis	Translation initiation factor IF-3
OG1100	periphery
OG1101	periphery
OG1104	periphery
OG1108	periphery
OG111	core	M	Cell wall/membrane/envelope biogenesis	ABC-type lipopolysaccharide export system, ATPase component
OG1110	periphery
OG1111	periphery
OG1112	periphery
OG1113	periphery
OG1114	periphery	F	Nucleotide transport and metabolism	Adenosine deaminase
OG1115	periphery	F	Nucleotide transport and metabolism	GMP synthase - Glutamine amidotransferase domain
OG1117	periphery
OG1118	periphery	S	Function unknown	Uncharacterized conserved protein YggT, Ycf19 family
OG1119	periphery	I	Lipid transport and metabolism	Phosphatidylserine/phosphatidylglycerophosphate/cardiolipin synthase or related enzyme
OG112	core	J	Translation, ribosomal structure and biogenesis	Ribosomal protein L20
OG1121	periphery
OG1124	periphery
OG1125	periphery	M	Cell wall/membrane/envelope biogenesis	LysM repeat
OG1126	periphery	U	Intracellular trafficking, secretion, and vesicular transport	Large exoprotein involved in heme utilization or adhesion
OG1127	periphery
OG113	core	J	Translation, ribosomal structure and biogenesis	Phenylalanyl-tRNA synthetase alpha subunit
OG1130	periphery
OG1131	periphery
OG1134	periphery	I	Lipid transport and metabolism	Phosphatidylserine/phosphatidylglycerophosphate/cardiolipin synthase or related enzyme
OG1135	periphery
OG1136	periphery
OG1137	periphery
OG1138	periphery
OG114	core	K	Transcription	DNA-binding transcriptional regulator, MerR family
OG1144	periphery
OG115	core
OG1150	periphery
OG1154	periphery	V	Defense mechanisms	Type I restriction-modification system, DNA methylase subunit
OG1154	periphery	V	Defense mechanisms	Type I restriction-modification system, DNA methylase subunit
OG1154	periphery	K	Transcription	DNA-directed RNA polymerase, sigma subunit (sigma70/sigma32)
OG1154	periphery	K	Transcription	DNA-directed RNA polymerase, sigma subunit (sigma70/sigma32)
OG1156	periphery	T	Signal transduction mechanisms	Periplasmic ligand-binding sensor domain
OG1158	periphery
OG1159	periphery
OG116	core
OG1160	periphery	I	Lipid transport and metabolism	Phosphatidylserine/phosphatidylglycerophosphate/cardiolipin synthase or related enzyme
OG1161	periphery	O	Posttranslational modification, protein turnover, chaperones	Protease, Ulp1 family
OG1162	periphery	I	Lipid transport and metabolism	Phosphatidylserine/phosphatidylglycerophosphate/cardiolipin synthase or related enzyme
OG1163	periphery
OG1164	periphery	F	Nucleotide transport and metabolism	Uracil phosphoribosyltransferase
OG1164	periphery	F	Nucleotide transport and metabolism	Uracil phosphoribosyltransferase
OG1164	periphery	R	General function prediction only	Tetratricopeptide (TPR) repeat
OG1164	periphery	R	General function prediction only	Tetratricopeptide (TPR) repeat
OG1165	periphery
OG1168	periphery
OG117	core	J	Translation, ribosomal structure and biogenesis	tRNA(Ile)-lysidine synthase TilS/MesJ
OG1170	periphery	I	Lipid transport and metabolism	Phosphatidylserine/phosphatidylglycerophosphate/cardiolipin synthase or related enzyme
OG1173	periphery
OG1174	periphery
OG1175	periphery
OG1176	periphery
OG1177	periphery
OG1178	periphery
OG118	core	O	Posttranslational modification, protein turnover, chaperones	ATP-dependent Zn proteases
OG1180	periphery
OG1182	periphery
OG1187	periphery	T	Signal transduction mechanisms	Signal transduction histidine kinase
OG1189	periphery	I	Lipid transport and metabolism	Phosphatidylserine/phosphatidylglycerophosphate/cardiolipin synthase or related enzyme
OG119	core	J	Translation, ribosomal structure and biogenesis	Polyribonucleotide nucleotidyltransferase (polynucleotide phosphorylase)
OG1190	periphery
OG1192	periphery
OG1194	periphery
OG1195	periphery
OG1196	periphery
OG1197	periphery	D	Cell cycle control, cell division, chromosome partitioning	Chromosome segregation ATPase
OG12	periphery	H	Coenzyme transport and metabolism	Coproporphyrinogen III oxidase or related Fe-S oxidoreductase
OG120	core	J	Translation, ribosomal structure and biogenesis	Ribosomal protein S15P/S13E
OG1200	periphery	C	Energy production and conversion	Heme/copper-type cytochrome/quinol oxidase, subunit 2
OG121	core
OG1215	periphery
OG1217	periphery
OG122	core	J	Translation, ribosomal structure and biogenesis	tRNA(Arg) A34 adenosine deaminase TadA
OG1223	periphery
OG1224	periphery	L	Replication, recombination and repair	Superfamily I DNA or RNA helicase
OG1225	periphery
OG1227	periphery
OG123	core	O	Posttranslational modification, protein turnover, chaperones	Membrane associated serine protease, rhomboid family
OG1232	periphery
OG1235	periphery	E	Amino acid transport and metabolism	Lysophospholipase L1 or related esterase
OG1236	periphery
OG1237	periphery
OG124	core	K	Transcription	DNA-binding transcriptional regulator, ArsR family
OG1243	periphery
OG1244	periphery
OG1245	periphery	U	Intracellular trafficking, secretion, and vesicular transport	Large exoprotein involved in heme utilization or adhesion
OG1246	periphery	S	Function unknown	Uncharacterized conserved protein, contains a C-terminal beta-barrel porin domain
OG1248	periphery	I	Lipid transport and metabolism	Enoyl-CoA hydratase/carnithine racemase
OG125	core
OG1250	periphery	S	Function unknown	Uncharacterized conserved protein, contains a C-terminal beta-barrel porin domain
OG1251	periphery
OG1252	periphery
OG1255	periphery	E	Amino acid transport and metabolism	Amino acid permease
OG1257	periphery	H	Coenzyme transport and metabolism	Adenosylmethionine-8-amino-7-oxononanoate aminotransferase
OG1259	periphery
OG126	core
OG1260	periphery	I	Lipid transport and metabolism	Phosphatidylserine/phosphatidylglycerophosphate/cardiolipin synthase or related enzyme
OG1261	periphery
OG1262	periphery	J	Translation, ribosomal structure and biogenesis	16S rRNA C967 or C1407 C5-methylase, RsmB/RsmF family
OG1263	periphery	S	Function unknown	Uncharacterized conserved protein, contains a C-terminal beta-barrel porin domain
OG1264	periphery
OG1269	periphery
OG127	core
OG1270	periphery
OG1271	periphery
OG1272	periphery	U	Intracellular trafficking, secretion, and vesicular transport	Large exoprotein involved in heme utilization or adhesion
OG1273	periphery
OG1279	periphery
OG128	core	S	Function unknown	Uncharacterized conserved protein, contains DUF3084 domain
OG1280	periphery
OG1281	periphery
OG1282	periphery
OG1283	periphery
OG1284	periphery
OG129	core	M	Cell wall/membrane/envelope biogenesis	3-deoxy-D-manno-octulosonic acid (KDO) 8-phosphate synthase
OG1292	periphery
OG1296	periphery
OG1297	periphery
OG13	periphery	H	Coenzyme transport and metabolism	Uroporphyrinogen-III decarboxylase
OG130	core	J	Translation, ribosomal structure and biogenesis	Methionine aminopeptidase
OG1302	periphery
OG1303	periphery	E	Amino acid transport and metabolism	ABC-type oligopeptide transport system, periplasmic component
OG1306	periphery
OG1307	periphery
OG1309	periphery
OG131	core	E	Amino acid transport and metabolism	Small neutral amino acid transporter SnatA, MarC family
OG1311	periphery
OG1313	periphery
OG1314	periphery
OG1316	periphery
OG1318	periphery
OG1319	periphery	T	Signal transduction mechanisms	Signal transduction histidine kinase regulating C4-dicarboxylate transport system
OG132	core	E	Amino acid transport and metabolism	Small neutral amino acid transporter SnatA, MarC family
OG1320	periphery
OG1321	periphery
OG1329	periphery
OG133	core	P	Inorganic ion transport and metabolism	ABC-type nitrate/sulfonate/bicarbonate transport system, permease component
OG1330	periphery
OG1331	periphery	M	Cell wall/membrane/envelope biogenesis	Phosphoglycerol transferase MdoB or a related enzyme of AlkP superfamily
OG1333	periphery
OG134	core	C	Energy production and conversion	Fumarate hydratase class II
OG1341	periphery	C	Energy production and conversion	NADH:ubiquinone oxidoreductase subunit 6 (chain J)
OG1344	periphery
OG135	core	P	Inorganic ion transport and metabolism	Sulfate permease or related transporter, MFS superfamily
OG1350	periphery
OG1353	periphery
OG1354	periphery
OG1356	periphery
OG1359	periphery
OG136	core	P	Inorganic ion transport and metabolism	Na+/H+ antiporter NhaD or related arsenite permease
OG1361	periphery
OG1362	periphery
OG1364	periphery
OG1365	periphery	U	Intracellular trafficking, secretion, and vesicular transport	Large exoprotein involved in heme utilization or adhesion
OG1368	periphery	U	Intracellular trafficking, secretion, and vesicular transport	Type IV secretory pathway, VirD2 components (relaxase)
OG1369	periphery	G	Carbohydrate transport and metabolism	Predicted arabinose efflux permease, MFS family
OG137	core	O	Posttranslational modification, protein turnover, chaperones	C-terminal processing protease CtpA/Prc, contains a PDZ domain
OG1371	periphery	C	Energy production and conversion	NADH:ubiquinone oxidoreductase subunit 1 (chain H)
OG1373	periphery
OG1374	periphery
OG1375	periphery
OG1378	periphery
OG138	core	I	Lipid transport and metabolism	4-Hydroxy-3-methylbut-2-enyl diphosphate reductase IspH
OG1380	periphery
OG1383	periphery
OG1385	periphery
OG1386	periphery	J	Translation, ribosomal structure and biogenesis	O-acetyl-ADP-ribose deacetylase (regulator of RNase III), contains Macro domain
OG1387	periphery
OG1388	periphery
OG139	core
OG1390	periphery
OG1391	periphery	L	Replication, recombination and repair	RecA-family ATPase
OG1392	periphery	K	Transcription	DNA-binding transcriptional regulator, AcrR family
OG1393	periphery	X	Mobilome: prophages, transposons	Transposase
OG1395	periphery
OG1396	periphery
OG1398	periphery
OG1399	periphery
OG14	periphery
OG140	core	V	Defense mechanisms	Multidrug efflux pump subunit AcrB
OG1403	periphery
OG1404	periphery
OG1406	periphery
OG1407	periphery
OG1408	periphery
OG1409	periphery
OG141	core	R	General function prediction only	Tetratricopeptide (TPR) repeat
OG1410	periphery	F	Nucleotide transport and metabolism	Uridine kinase
OG1411	periphery	M	Cell wall/membrane/envelope biogenesis	ABC-type transporter Mla maintaining outer membrane lipid asymmetry, periplasmic component MlaD
OG1412	periphery
OG1416	periphery
OG1418	periphery	N	Cell motility	Cellulose biosynthesis protein BcsQ
OG1419	periphery
OG142	core	L	Replication, recombination and repair	Site-specific recombinase XerD
OG1420	periphery	X	Mobilome: prophages, transposons	REP element-mobilizing transposase RayT
OG1421	periphery
OG1422	periphery	T	Signal transduction mechanisms	K+-sensing histidine kinase KdpD
OG1423	periphery
OG1425	periphery
OG1426	periphery	P	Inorganic ion transport and metabolism	Fe2+ transport system protein B
OG1428	periphery	D	Cell cycle control, cell division, chromosome partitioning	Chromosome segregation ATPase
OG1429	periphery
OG143	core	G	Carbohydrate transport and metabolism	Trehalose and maltose hydrolase (possible phosphorylase)
OG143	core	G	Carbohydrate transport and metabolism	Trehalose and maltose hydrolase (possible phosphorylase)
OG143	core	S	Function unknown	Uncharacterized protein
OG143	core	S	Function unknown	Uncharacterized protein
OG1430	periphery	P	Inorganic ion transport and metabolism	Predicted Fe2+/Mn2+ transporter, VIT1/CCC1 family
OG1431	periphery
OG1432	periphery
OG1433	periphery
OG1434	periphery
OG1435	periphery
OG1436	periphery	G	Carbohydrate transport and metabolism	Cellobiose phosphorylase
OG1437	periphery	D	Cell cycle control, cell division, chromosome partitioning	Chromosome segregation ATPase
OG1438	periphery
OG1439	periphery
OG144	core	G	Carbohydrate transport and metabolism	1,4-alpha-glucan branching enzyme
OG1440	periphery
OG1441	periphery
OG1442	periphery	J	Translation, ribosomal structure and biogenesis	Cysteinyl-tRNA synthetase
OG1444	periphery
OG1445	periphery	S	Function unknown	Uncharacterized membrane protein
OG1446	periphery	S	Function unknown	Uncharacterized membrane protein
OG1447	periphery
OG1449	periphery
OG145	core
OG1451	periphery	P	Inorganic ion transport and metabolism	Na+/H+ antiporter NhaD or related arsenite permease
OG1452	periphery
OG1453	periphery
OG1454	periphery
OG1455	periphery
OG1456	periphery	D	Cell cycle control, cell division, chromosome partitioning	Chromosome segregation ATPase
OG1457	periphery
OG1459	periphery	V	Defense mechanisms	CRISPR/Cas system-associated exonuclease Cas4, RecB family
OG146	core	U	Intracellular trafficking, secretion, and vesicular transport	Large exoprotein involved in heme utilization or adhesion
OG1460	periphery
OG1461	periphery
OG1462	periphery
OG1463	periphery	D	Cell cycle control, cell division, chromosome partitioning	Chromosome segregation ATPase
OG1464	periphery
OG1465	periphery
OG1466	periphery	T	Signal transduction mechanisms	Fermentation-respiration switch protein FrsA, has esterase activity, DUF1100 family
OG1467	periphery
OG1468	periphery
OG1469	periphery
OG147	core	J	Translation, ribosomal structure and biogenesis	Pseudouridylate synthase, 23S rRNA- or tRNA-specific
OG1472	periphery	X	Mobilome: prophages, transposons	Retron-type reverse transcriptase
OG1473	periphery	J	Translation, ribosomal structure and biogenesis	O-acetyl-ADP-ribose deacetylase (regulator of RNase III), contains Macro domain
OG1474	periphery
OG1475	periphery
OG1477	periphery
OG1478	periphery
OG148	core	J	Translation, ribosomal structure and biogenesis	Asp-tRNAAsn/Glu-tRNAGln amidotransferase C subunit
OG1480	periphery
OG1481	periphery
OG1482	periphery
OG1486	periphery	S	Function unknown	Uncharacterized membrane protein
OG1487	periphery
OG1488	periphery
OG1489	periphery
OG149	core	J	Translation, ribosomal structure and biogenesis	Asp-tRNAAsn/Glu-tRNAGln amidotransferase A subunit or related amidase
OG1490	periphery
OG1491	periphery
OG1492	periphery	I	Lipid transport and metabolism	2-C-methyl-D-erythritol 4-phosphate cytidylyltransferase
OG1493	periphery	U	Intracellular trafficking, secretion, and vesicular transport	Large exoprotein involved in heme utilization or adhesion
OG1494	periphery
OG1495	periphery
OG1496	periphery
OG1497	periphery	I	Lipid transport and metabolism	Acyl-CoA dehydrogenase related to the alkylation response protein AidB
OG1498	periphery
OG1499	periphery
OG15	core	F	Nucleotide transport and metabolism	Ribonucleotide reductase alpha subunit
OG150	core	J	Translation, ribosomal structure and biogenesis	Asp-tRNAAsn/Glu-tRNAGln amidotransferase B subunit
OG1500	periphery
OG1501	periphery	D	Cell cycle control, cell division, chromosome partitioning	Chromosome segregation ATPase
OG1503	periphery
OG1504	periphery
OG1506	periphery	T	Signal transduction mechanisms	Fermentation-respiration switch protein FrsA, has esterase activity, DUF1100 family
OG1509	periphery
OG151	core
OG1516	periphery
OG1518	periphery
OG1519	periphery
OG152	core	P	Inorganic ion transport and metabolism	ABC-type phosphate/phosphonate transport system, periplasmic component
OG1520	periphery	E	Amino acid transport and metabolism	Kynureninase
OG1521	periphery	E	Amino acid transport and metabolism	Indole-3-glycerol phosphate synthase
OG1522	periphery	E	Amino acid transport and metabolism	Anthranilate phosphoribosyltransferase
OG1523	periphery	F	Nucleotide transport and metabolism	Adenylate kinase or related kinase
OG1525	periphery
OG1527	periphery
OG1528	periphery
OG153	core	L	Replication, recombination and repair	Ribonuclease HIII
OG1531	periphery	D	Cell cycle control, cell division, chromosome partitioning	Chromosome segregation ATPase
OG1533	periphery	S	Function unknown	Uncharacterized membrane protein
OG154	core	R	General function prediction only	Predicted RNA-binding protein YlqC, contains KH domain, UPF0109 family
OG1541	periphery
OG1543	periphery	T	Signal transduction mechanisms	Chemotaxis protein CheY-P-specific phosphatase CheC
OG1545	periphery
OG1547	periphery	E	Amino acid transport and metabolism	Methionine synthase II (cobalamin-independent)
OG1548	periphery
OG155	core	D	Cell cycle control, cell division, chromosome partitioning	Cytoskeletal protein RodZ, contains Xre-like HTH and DUF4115 domains
OG1550	periphery
OG1552	periphery
OG1553	periphery
OG1555	periphery
OG1556	periphery
OG1557	periphery
OG156	core	I	Lipid transport and metabolism	Lauroyl/myristoyl acyltransferase
OG1562	periphery
OG1564	periphery
OG1565	periphery
OG1567	periphery
OG1569	periphery
OG157	core	S	Function unknown	Uncharacterized protein, YbbR domain
OG157	core	S	Function unknown	Uncharacterized protein, YbbR domain
OG157	core	O	Posttranslational modification, protein turnover, chaperones	Thiol-disulfide isomerase or thioredoxin
OG157	core	O	Posttranslational modification, protein turnover, chaperones	Thiol-disulfide isomerase or thioredoxin
OG1570	periphery	L	Replication, recombination and repair	DNA anti-recombination protein (rearrangement mutator) RmuC
OG1571	periphery
OG1572	periphery
OG1574	periphery
OG1575	periphery
OG1579	periphery	E	Amino acid transport and metabolism	Methionine synthase II (cobalamin-independent)
OG158	core	T	Signal transduction mechanisms	Diadenylate cyclase (c-di-AMP synthetase), DisA_N domain
OG1582	periphery	D	Cell cycle control, cell division, chromosome partitioning	Chromosome segregation ATPase
OG1583	periphery	D	Cell cycle control, cell division, chromosome partitioning	Chromosome segregation ATPase
OG1584	periphery
OG1586	periphery	G	Carbohydrate transport and metabolism	Ribose 5-phosphate isomerase RpiB
OG1589	periphery
OG159	core	C	Energy production and conversion	Cytochrome bd-type quinol oxidase, subunit 1
OG1590	periphery
OG1592	periphery
OG1593	periphery	D	Cell cycle control, cell division, chromosome partitioning	Chromosome segregation ATPase
OG1595	periphery
OG1596	periphery
OG1597	periphery
OG1598	periphery	O	Posttranslational modification, protein turnover, chaperones	Serine protease, subtilisin family
OG16	core	L	Replication, recombination and repair	Broad specificity polyphosphatase and 5'/3'-nucleotidase SurE
OG160	core	C	Energy production and conversion	Cytochrome bd-type quinol oxidase, subunit 2
OG1602	periphery
OG1607	periphery	T	Signal transduction mechanisms	Fermentation-respiration switch protein FrsA, has esterase activity, DUF1100 family
OG161	core	R	General function prediction only	Predicted ribonuclease YlaK, contains NYN-type RNase and PhoH-family ATPase domains
OG1614	periphery
OG1615	periphery	U	Intracellular trafficking, secretion, and vesicular transport	Large exoprotein involved in heme utilization or adhesion
OG1616	periphery
OG1617	periphery
OG1618	periphery
OG1619	periphery	E	Amino acid transport and metabolism	Leucyl aminopeptidase (aminopeptidase T)
OG162	core
OG1620	periphery	I	Lipid transport and metabolism	Short chain fatty acids transporter
OG1621	periphery
OG1622	periphery
OG1627	periphery
OG1629	periphery
OG163	core	S	Function unknown	SH3-like domain
OG1630	periphery
OG1631	periphery	M	Cell wall/membrane/envelope biogenesis	O-antigen ligase
OG1635	periphery
OG1636	periphery
OG1637	periphery
OG1638	periphery	J	Translation, ribosomal structure and biogenesis	O-acetyl-ADP-ribose deacetylase (regulator of RNase III), contains Macro domain
OG1639	periphery	L	Replication, recombination and repair	Superfamily I DNA or RNA helicase
OG164	core	L	Replication, recombination and repair	DNA gyrase/topoisomerase IV, subunit A
OG1640	periphery
OG1642	periphery
OG1643	periphery
OG1644	periphery
OG1645	periphery
OG1647	periphery
OG1648	periphery	M	Cell wall/membrane/envelope biogenesis	UDP-N-acetylglucosamine enolpyruvyl transferase
OG165	core	J	Translation, ribosomal structure and biogenesis	Isoleucyl-tRNA synthetase
OG1650	periphery	F	Nucleotide transport and metabolism	IMP dehydrogenase/GMP reductase
OG1652	periphery
OG1653	periphery
OG1654	periphery
OG1655	periphery
OG1658	periphery
OG166	core	U	Intracellular trafficking, secretion, and vesicular transport	Signal peptidase I
OG1660	periphery
OG1661	periphery	D	Cell cycle control, cell division, chromosome partitioning	Chromosome segregation ATPase
OG1662	periphery	D	Cell cycle control, cell division, chromosome partitioning	Chromosome segregation ATPase
OG1666	periphery	D	Cell cycle control, cell division, chromosome partitioning	Chromosome segregation ATPase
OG1667	periphery	D	Cell cycle control, cell division, chromosome partitioning	Chromosome segregation ATPase
OG1668	periphery
OG167	core
OG1670	periphery
OG1672	periphery
OG1677	periphery	G	Carbohydrate transport and metabolism	Triosephosphate isomerase
OG168	core	J	Translation, ribosomal structure and biogenesis	Ribosomal protein L31
OG1680	periphery
OG1682	periphery
OG1684	periphery
OG1685	periphery	T	Signal transduction mechanisms	Fermentation-respiration switch protein FrsA, has esterase activity, DUF1100 family
OG1687	periphery
OG1689	periphery
OG169	core	J	Translation, ribosomal structure and biogenesis	Methylase of polypeptide chain release factors
OG1690	periphery
OG1691	periphery
OG1692	periphery	D	Cell cycle control, cell division, chromosome partitioning	Chromosome segregation ATPase
OG1693	periphery
OG1694	periphery
OG1696	periphery
OG1697	periphery
OG1698	periphery
OG1699	periphery
OG17	core	U	Intracellular trafficking, secretion, and vesicular transport	Type III secretory pathway, component EscV
OG170	core	U	Intracellular trafficking, secretion, and vesicular transport	Signal recognition particle GTPase
OG1700	periphery
OG1702	periphery
OG1703	periphery	V	Defense mechanisms	CubicO group peptidase, beta-lactamase class C family
OG1704	periphery
OG1705	periphery	D	Cell cycle control, cell division, chromosome partitioning	Septal ring factor EnvC, activator of murein hydrolases AmiA and AmiB
OG1706	periphery
OG1707	periphery
OG1708	periphery
OG1709	periphery
OG171	core	J	Translation, ribosomal structure and biogenesis	tRNA G37 N-methylase TrmD
OG1710	periphery
OG1714	periphery
OG1716	periphery
OG1717	periphery
OG1718	periphery	V	Defense mechanisms	ABC-type multidrug transport system, ATPase and permease component
OG1719	periphery
OG172	core	J	Translation, ribosomal structure and biogenesis	Ribosomal protein L19
OG1720	periphery	S	Function unknown	Uncharacterized conserved protein, contains a C-terminal beta-barrel porin domain
OG1721	periphery
OG1726	periphery
OG1727	periphery
OG1728	periphery	C	Energy production and conversion	NAD(P)H-dependent FMN reductase
OG173	core	L	Replication, recombination and repair	DNA gyrase/topoisomerase IV, subunit B
OG1730	periphery
OG1731	periphery
OG1732	periphery
OG1733	periphery
OG1735	periphery
OG1736	periphery
OG1739	periphery
OG174	core	L	Replication, recombination and repair	Ribonuclease HII
OG1740	periphery
OG1743	periphery
OG1744	periphery
OG1746	periphery
OG175	core	F	Nucleotide transport and metabolism	Guanylate kinase
OG1750	periphery
OG1754	periphery
OG1755	periphery
OG1758	periphery
OG176	core
OG1761	periphery
OG1762	periphery
OG1763	periphery
OG1764	periphery
OG1769	periphery
OG177	core	J	Translation, ribosomal structure and biogenesis	Methionyl-tRNA synthetase
OG1773	periphery
OG1774	periphery
OG1775	periphery	G	Carbohydrate transport and metabolism	Phosphoketolase
OG1779	periphery
OG178	core	L	Replication, recombination and repair	ATP-dependent exoDNAse (exonuclease V), alpha subunit, helicase superfamily I
OG1781	periphery
OG1782	periphery
OG1784	periphery
OG1789	periphery
OG179	core
OG1790	periphery
OG1791	periphery
OG1792	periphery
OG1793	periphery
OG1796	periphery
OG1797	periphery
OG18	core	L	Replication, recombination and repair	Exonuclease V gamma subunit
OG180	core	R	General function prediction only	Uncharacterized conserved protein , conains N-terminal glutamine amidotransferase (GATase1)-like domain
OG1801	periphery
OG1802	periphery	L	Replication, recombination and repair	Chromatin segregation and condensation protein Rec8/ScpA/Scc1, kleisin family
OG1807	periphery
OG1808	periphery	S	Function unknown	Uncharacterized membrane protein YkvA, DUF1232 family
OG181	core	H	Coenzyme transport and metabolism	Glutamyl-tRNA reductase
OG1810	periphery
OG1812	periphery	V	Defense mechanisms	ABC-type multidrug transport system, ATPase and permease component
OG1813	periphery
OG1818	periphery	I	Lipid transport and metabolism	Acetyl-CoA carboxylase alpha subunit
OG182	core	D	Cell cycle control, cell division, chromosome partitioning	Cell division protein FtsB
OG1820	periphery
OG1822	periphery	L	Replication, recombination and repair	ATP-dependent DNA ligase
OG1823	periphery
OG1825	periphery
OG1827	periphery
OG183	core	F	Nucleotide transport and metabolism	Deoxycytidine triphosphate deaminase
OG1835	periphery
OG1838	periphery
OG184	core	L	Replication, recombination and repair	Holliday junction resolvasome RuvABC, ATP-dependent DNA helicase subunit
OG1843	periphery	I	Lipid transport and metabolism	Phosphatidylserine/phosphatidylglycerophosphate/cardiolipin synthase or related enzyme
OG1844	periphery
OG1845	periphery
OG1847	periphery
OG1848	periphery	C	Energy production and conversion	Succinate dehydrogenase/fumarate reductase, cytochrome b subunit
OG1849	periphery
OG185	core	M	Cell wall/membrane/envelope biogenesis	Peptidoglycan hydrolase (amidase) enhancer domain
OG1853	periphery
OG1855	periphery
OG1856	periphery
OG1857	periphery
OG1859	periphery	V	Defense mechanisms	mRNA-degrading endonuclease, toxin component of the MazEF toxin-antitoxin module
OG186	core	G	Carbohydrate transport and metabolism	Pullulanase/glycogen debranching enzyme
OG1867	periphery
OG1869	periphery
OG187	core
OG1870	periphery
OG1871	periphery
OG1872	periphery
OG1875	periphery
OG1877	periphery
OG188	core	L	Replication, recombination and repair	Single-stranded DNA-binding protein
OG1881	periphery
OG189	core	E	Amino acid transport and metabolism	Leucyl aminopeptidase
OG1892	periphery
OG1896	periphery
OG1898	periphery
OG19	core	G	Carbohydrate transport and metabolism	Predicted arabinose efflux permease, MFS family
OG190	core
OG1904	periphery
OG1907	periphery
OG1908	periphery
OG191	core	L	Replication, recombination and repair	DNA polymerase III, delta subunit
OG1911	periphery
OG1912	periphery
OG1913	periphery
OG1914	periphery
OG1916	periphery
OG192	core	H	Coenzyme transport and metabolism	Coproporphyrinogen III oxidase or related Fe-S oxidoreductase
OG1920	periphery	D	Cell cycle control, cell division, chromosome partitioning	DNA segregation ATPase FtsK/SpoIIIE and related proteins
OG1921	periphery
OG1922	periphery
OG1923	periphery
OG1924	periphery
OG1925	periphery	R	General function prediction only	Uncharacterized conserved protein YfaS, alpha-2-macroglobulin family
OG1926	periphery
OG193	core
OG1930	periphery
OG1931	periphery
OG1933	periphery
OG1937	periphery
OG194	core	C	Energy production and conversion	2-oxoglutarate dehydrogenase complex, dehydrogenase (E1) component, and related enzymes
OG1941	periphery
OG1942	periphery
OG1943	periphery
OG1945	periphery
OG1947	periphery
OG1948	periphery
OG195	core	C	Energy production and conversion	Pyruvate/2-oxoglutarate dehydrogenase complex, dihydrolipoamide acyltransferase (E2) component
OG196	core	P	Inorganic ion transport and metabolism	Copper oxidase (laccase) domain
OG1962	periphery
OG1963	periphery
OG1965	periphery
OG1966	periphery
OG1969	periphery	U	Intracellular trafficking, secretion, and vesicular transport	Large exoprotein involved in heme utilization or adhesion
OG197	core
OG1971	periphery	U	Intracellular trafficking, secretion, and vesicular transport	Large exoprotein involved in heme utilization or adhesion
OG1972	periphery
OG1973	periphery
OG1975	periphery
OG1976	periphery
OG1979	periphery	T	Signal transduction mechanisms	Signal transduction histidine kinase
OG198	core	I	Lipid transport and metabolism	4-hydroxy-3-methylbut-2-en-1-yl diphosphate synthase IspG/GcpE
OG1980	periphery
OG1984	periphery
OG1986	periphery
OG1988	periphery	V	Defense mechanisms	ABC-type multidrug transport system, ATPase and permease component
OG1989	periphery	M	Cell wall/membrane/envelope biogenesis	Uncharacterized protein involved in exopolysaccharide biosynthesis
OG199	core	N	Cell motility	Flagellar biosynthesis pathway, component FlhA
OG1992	periphery
OG1997	periphery
OG2	core	O	Posttranslational modification, protein turnover, chaperones	ATP-dependent Clp protease ATP-binding subunit ClpA
OG20	core
OG200	core	K	Transcription	DNA-directed RNA polymerase specialized sigma subunit
OG2001	periphery
OG2005	periphery
OG2007	periphery
OG2009	periphery
OG201	core	J	Translation, ribosomal structure and biogenesis	Tyrosyl-tRNA synthetase
OG2010	periphery
OG2013	periphery
OG2014	periphery
OG2015	periphery
OG2019	periphery
OG202	core	G	Carbohydrate transport and metabolism	6-phosphogluconate dehydrogenase
OG2024	periphery
OG2025	periphery
OG2026	periphery	O	Posttranslational modification, protein turnover, chaperones	Protease, Ulp1 family
OG203	core	J	Translation, ribosomal structure and biogenesis	Translation elongation factor EF-4, membrane-bound GTPase
OG2030	periphery
OG2033	periphery
OG2034	periphery	I	Lipid transport and metabolism	Phosphatidylserine/phosphatidylglycerophosphate/cardiolipin synthase or related enzyme
OG2036	periphery	I	Lipid transport and metabolism	Phosphatidylserine/phosphatidylglycerophosphate/cardiolipin synthase or related enzyme
OG2039	periphery
OG204	core	C	Energy production and conversion	ATP/ADP translocase
OG2040	periphery	I	Lipid transport and metabolism	Phosphatidylserine/phosphatidylglycerophosphate/cardiolipin synthase or related enzyme
OG2041	periphery
OG2043	periphery
OG2044	periphery
OG2045	periphery
OG2046	periphery
OG205	core	T	Signal transduction mechanisms	Forkhead associated (FHA) domain, binds pSer, pThr, pTyr
OG2051	periphery
OG2052	periphery
OG2055	periphery
OG2058	periphery
OG206	core
OG2060	periphery
OG2061	periphery
OG2062	periphery
OG2063	periphery
OG207	core	P	Inorganic ion transport and metabolism	ABC-type Zn uptake system ZnuABC, Zn-binding component ZnuA
OG2077	periphery
OG2078	periphery
OG208	core	P	Inorganic ion transport and metabolism	ABC-type Mn2+/Zn2+ transport system, ATPase component
OG2081	periphery
OG2082	periphery
OG2083	periphery
OG2088	periphery
OG209	core	P	Inorganic ion transport and metabolism	ABC-type Mn2+/Zn2+ transport system, permease component
OG2092	periphery	U	Intracellular trafficking, secretion, and vesicular transport	Large exoprotein involved in heme utilization or adhesion
OG2094	periphery
OG2096	periphery
OG2099	periphery
OG21	core	K	Transcription	DNA-directed RNA polymerase, beta' subunit/160 kD subunit
OG210	core	P	Inorganic ion transport and metabolism	ABC-type Mn2+/Zn2+ transport system, permease component
OG2100	periphery
OG2101	periphery
OG2102	periphery
OG2103	periphery
OG2104	periphery	M	Cell wall/membrane/envelope biogenesis	Glucosamine 6-phosphate synthetase, contains amidotransferase and phosphosugar isomerase domains
OG2108	periphery
OG2109	periphery
OG211	core	I	Lipid transport and metabolism	1-deoxy-D-xylulose 5-phosphate reductoisomerase
OG2110	periphery	T	Signal transduction mechanisms	K+-sensing histidine kinase KdpD
OG2111	periphery
OG2112	periphery
OG2114	periphery
OG2118	periphery
OG212	core
OG2120	periphery
OG2123	periphery
OG2124	periphery
OG2125	periphery
OG2126	periphery
OG2129	periphery
OG213	core	L	Replication, recombination and repair	Recombinational DNA repair ATPase RecF
OG2134	periphery
OG214	core	L	Replication, recombination and repair	DNA polymerase III sliding clamp (beta) subunit, PCNA homolog
OG2141	periphery
OG2145	periphery
OG2147	periphery
OG215	core
OG2150	periphery
OG2151	periphery
OG2153	periphery
OG2159	periphery
OG216	core	O	Posttranslational modification, protein turnover, chaperones	tmRNA-binding protein
OG2162	periphery
OG2163	periphery
OG2164	periphery
OG2165	periphery	X	Mobilome: prophages, transposons	Transposase InsO and inactivated derivatives
OG2166	periphery	X	Mobilome: prophages, transposons	Transposase and inactivated derivatives
OG2167	cloud	U	Intracellular trafficking, secretion, and vesicular transport	Large exoprotein involved in heme utilization or adhesion
OG2168	cloud	D	Cell cycle control, cell division, chromosome partitioning	Chromosome segregation ATPase
OG2169	cloud
OG217	core	H	Coenzyme transport and metabolism	Thiamine biosynthesis lipoprotein ApbE
OG2170	cloud	S	Function unknown	Uncharacterized membrane protein
OG2171	cloud	F	Nucleotide transport and metabolism	Uridine kinase
OG2172	cloud
OG2173	periphery
OG2174	periphery
OG2176	periphery
OG2179	periphery	C	Energy production and conversion	Ferredoxin
OG218	core	H	Coenzyme transport and metabolism	5,10-methylene-tetrahydrofolate dehydrogenase/Methenyl tetrahydrofolate cyclohydrolase
OG2180	periphery
OG2183	periphery
OG2185	periphery
OG2187	periphery
OG219	core
OG2193	periphery
OG2194	periphery	I	Lipid transport and metabolism	Phosphatidylserine/phosphatidylglycerophosphate/cardiolipin synthase or related enzyme
OG22	core	R	General function prediction only	Predicted sulfurtransferase
OG220	core
OG2206	periphery
OG2208	periphery
OG221	core	I	Lipid transport and metabolism	Phosphatidylserine/phosphatidylglycerophosphate/cardiolipin synthase or related enzyme
OG2211	periphery
OG2215	periphery
OG2216	periphery
OG2217	periphery
OG2218	periphery
OG2219	periphery
OG222	core	H	Coenzyme transport and metabolism	3-polyprenyl-4-hydroxybenzoate decarboxylase
OG2221	periphery
OG2223	periphery
OG2227	periphery
OG223	core	J	Translation, ribosomal structure and biogenesis	Ribosomal protein L28
OG2235	periphery
OG2237	periphery
OG224	core
OG2241	periphery
OG2244	periphery
OG2247	periphery
OG2248	periphery
OG2249	periphery
OG225	core	G	Carbohydrate transport and metabolism	4-alpha-glucanotransferase
OG2251	periphery	E	Amino acid transport and metabolism	Methionine synthase II (cobalamin-independent)
OG2253	periphery
OG2255	periphery
OG226	core
OG2264	periphery
OG2266	periphery
OG2268	periphery
OG2269	periphery
OG227	core	N	Cell motility	Flagellar biosynthesis protein FlhB
OG2270	periphery	L	Replication, recombination and repair	Adenine-specific DNA methylase
OG2273	periphery
OG2277	periphery	N	Cell motility	Glycosyltransferase, catalytic subunit of cellulose synthase and poly-beta-1,6-N-acetylglucosamine synthase
OG2279	periphery
OG228	core	J	Translation, ribosomal structure and biogenesis	Ribosome-binding ATPase YchF, GTP1/OBG family
OG2288	periphery
OG2289	periphery
OG229	core	J	Translation, ribosomal structure and biogenesis	tRNA U55 pseudouridine synthase TruB, may also work on U342 of tmRNA
OG2290	periphery
OG2291	periphery
OG2296	periphery
OG2298	periphery
OG2299	periphery	U	Intracellular trafficking, secretion, and vesicular transport	Large exoprotein involved in heme utilization or adhesion
OG23	periphery	R	General function prediction only	Tetratricopeptide (TPR) repeat
OG230	core	J	Translation, ribosomal structure and biogenesis	Ribosome-binding factor A
OG2305	periphery
OG2306	periphery
OG2307	periphery
OG2308	periphery
OG231	core	J	Translation, ribosomal structure and biogenesis	Translation initiation factor IF-2, a GTPase
OG2311	periphery
OG2317	cloud
OG2318	cloud
OG232	core	R	General function prediction only	Tetratricopeptide (TPR) repeat
OG2320	cloud	U	Intracellular trafficking, secretion, and vesicular transport	Large exoprotein involved in heme utilization or adhesion
OG2322	cloud
OG2323	periphery
OG2328	periphery
OG233	core	K	Transcription	Transcription antitermination factor NusA, contains S1 and KH domains
OG2330	periphery
OG2335	periphery
OG2336	periphery
OG2337	periphery	L	Replication, recombination and repair	Exonuclease III
OG2338	periphery
OG2339	periphery
OG234	core	J	Translation, ribosomal structure and biogenesis	Ribosomal protein S1
OG2340	periphery
OG2341	periphery
OG2344	periphery
OG2346	periphery
OG2348	periphery	R	General function prediction only	Glyoxylase or a related metal-dependent hydrolase, beta-lactamase superfamily II
OG2349	periphery
OG235	core	O	Posttranslational modification, protein turnover, chaperones	Thioredoxin reductase
OG2350	periphery
OG2352	periphery
OG2355	periphery
OG2356	periphery
OG2357	periphery
OG2359	periphery
OG236	core	I	Lipid transport and metabolism	Phosphopantetheinyl transferase (holo-ACP synthase)
OG2361	periphery
OG2363	periphery
OG2369	periphery
OG237	core	N	Cell motility	Flagellar biogenesis protein FliO
OG2372	periphery
OG2373	periphery
OG2374	periphery
OG2378	periphery
OG2379	periphery
OG238	core
OG2383	periphery
OG2386	periphery
OG2387	periphery
OG239	core	I	Lipid transport and metabolism	Enoyl-[acyl-carrier-protein] reductase (NADH)
OG2390	periphery	I	Lipid transport and metabolism	Phosphatidylserine/phosphatidylglycerophosphate/cardiolipin synthase or related enzyme
OG2391	periphery
OG24	periphery	J	Translation, ribosomal structure and biogenesis	Alanyl-tRNA synthetase
OG240	core	J	Translation, ribosomal structure and biogenesis	Pseudouridylate synthase, 23S rRNA- or tRNA-specific
OG241	core
OG242	core	L	Replication, recombination and repair	Adenine-specific DNA glycosylase, acts on AG and A-oxoG pairs
OG243	core	H	Coenzyme transport and metabolism	Putative GTP cyclohydrolase 1 type 2, NIF3 family
OG244	core	R	General function prediction only	Predicted nucleotide-utilizing enzyme related to molybdopterin-biosynthesis enzyme MoeA
OG245	core	O	Posttranslational modification, protein turnover, chaperones	Chaperonin GroEL (HSP60 family)
OG246	core	O	Posttranslational modification, protein turnover, chaperones	Co-chaperonin GroES (HSP10)
OG247	core	E	Amino acid transport and metabolism	Oligoendopeptidase F
OG248	core	T	Signal transduction mechanisms	Regulator of sirC expression, contains transglutaminase-like and TPR domains
OG249	core
OG25	core	U	Intracellular trafficking, secretion, and vesicular transport	Large exoprotein involved in heme utilization or adhesion
OG250	core	G	Carbohydrate transport and metabolism	Pentose-5-phosphate-3-epimerase
OG251	core	J	Translation, ribosomal structure and biogenesis	Translation elongation factor P (EF-P)/translation initiation factor 5A (eIF-5A)
OG252	core
OG253	core	I	Lipid transport and metabolism	Biotin carboxylase
OG254	core	J	Translation, ribosomal structure and biogenesis	Ribosomal protein L13
OG255	core	J	Translation, ribosomal structure and biogenesis	Ribosomal protein S9
OG256	core
OG257	core	M	Cell wall/membrane/envelope biogenesis	Cell wall-associated hydrolase, NlpC family
OG258	core	F	Nucleotide transport and metabolism	Adenylate kinase or related kinase
OG259	core	E	Amino acid transport and metabolism	ABC-type amino acid transport system, permease component
OG26	core	P	Inorganic ion transport and metabolism	Cation transport ATPase
OG260	core	E	Amino acid transport and metabolism	ABC-type polar amino acid transport system, ATPase component
OG261	core	M	Cell wall/membrane/envelope biogenesis	Uncharacterized protein involved in outer membrane biogenesis
OG262	core	S	Function unknown	Uncharacterized membrane protein, BrkB/YihY/UPF0761 family (not an RNase)
OG263	core
OG264	core
OG265	core	J	Translation, ribosomal structure and biogenesis	tRNA A37 threonylcarbamoyladenosine synthetase subunit TsaC/SUA5/YrdC
OG266	core	E	Amino acid transport and metabolism	Zn-dependent dipeptidase, microsomal dipeptidase homolog
OG267	core	E	Amino acid transport and metabolism	ABC-type oligopeptide transport system, periplasmic component
OG268	core	S	Function unknown	Uncharacterized PurR-regulated membrane protein YhhQ, DUF165 family
OG269	core	S	Function unknown	Uncharacterized conserved protein YchJ, contains N- and C-terminal SEC-C domains
OG27	core	P	Inorganic ion transport and metabolism	Predicted Fe2+/Mn2+ transporter, VIT1/CCC1 family
OG270	core
OG271	core
OG272	core	T	Signal transduction mechanisms	Serine/threonine protein kinase
OG273	core	L	Replication, recombination and repair	NAD-dependent DNA ligase
OG274	core
OG275	core	S	Function unknown	Uncharacterized membrane protein YhgE, phage infection protein (PIP) family
OG276	core
OG277	core	T	Signal transduction mechanisms	Fermentation-respiration switch protein FrsA, has esterase activity, DUF1100 family
OG278	core	V	Defense mechanisms	ABC-type antimicrobial peptide transport system, permease component
OG279	core	M	Cell wall/membrane/envelope biogenesis	ABC-type lipoprotein export system, ATPase component
OG28	core	J	Translation, ribosomal structure and biogenesis	Seryl-tRNA synthetase
OG280	core	T	Signal transduction mechanisms	Serine/threonine protein kinase
OG281	core	U	Intracellular trafficking, secretion, and vesicular transport	Type II secretory pathway component GspD/PulD (secretin)
OG282	core	O	Posttranslational modification, protein turnover, chaperones	Protein-disulfide isomerase
OG283	core	O	Posttranslational modification, protein turnover, chaperones	Protein-arginine kinase
OG284	core	M	Cell wall/membrane/envelope biogenesis	Nucleoside-diphosphate-sugar epimerase
OG285	core
OG286	core	P	Inorganic ion transport and metabolism	ABC-type nitrate/sulfonate/bicarbonate transport system, ATPase component
OG287	core
OG288	core	M	Cell wall/membrane/envelope biogenesis	CMP-2-keto-3-deoxyoctulosonic acid synthetase
OG289	core	F	Nucleotide transport and metabolism	CTP synthase (UTP-ammonia lyase)
OG29	core	H	Coenzyme transport and metabolism	Pyrimidine deaminase domain of riboflavin biosynthesis protein RibD
OG290	core	K	Transcription	RNase H-fold protein, predicted Holliday junction resolvase in Firmicutes and mycoplasms, involved in anti-termination at Rho-dependent terminators
OG291	core	G	Carbohydrate transport and metabolism	Glucose-6-phosphate 1-dehydrogenase
OG292	core	G	Carbohydrate transport and metabolism	6-phosphogluconolactonase/Glucosamine-6-phosphate isomerase/deaminase
OG293	core	L	Replication, recombination and repair	DNA polymerase III, delta prime subunit
OG294	core	O	Posttranslational modification, protein turnover, chaperones	Protein-arginine kinase activator protein McsA
OG295	core	F	Nucleotide transport and metabolism	Thymidylate kinase
OG296	core	L	Replication, recombination and repair	DNA gyrase/topoisomerase IV, subunit A
OG297	core	L	Replication, recombination and repair	DNA gyrase/topoisomerase IV, subunit B
OG298	core	R	General function prediction only	Predicted nucleic acid-binding protein, contains Zn-ribbon domain (includes truncated derivatives)
OG299	core	J	Translation, ribosomal structure and biogenesis	Queuine/archaeosine tRNA-ribosyltransferase
OG3	periphery
OG30	core	H	Coenzyme transport and metabolism	3,4-dihydroxy-2-butanone 4-phosphate synthase
OG300	core	P	Inorganic ion transport and metabolism	Mg/Co/Ni transporter MgtE (contains CBS domain)
OG301	core	J	Translation, ribosomal structure and biogenesis	Ribosome recycling factor
OG302	core
OG303	core	E	Amino acid transport and metabolism	ABC-type oligopeptide transport system, periplasmic component
OG304	core
OG305	core
OG306	core
OG307	core
OG308	core	S	Function unknown	Uncharacterized conserved protein YchJ, contains N- and C-terminal SEC-C domains
OG309	core	G	Carbohydrate transport and metabolism	Di- and tricarboxylate transporter
OG31	core	H	Coenzyme transport and metabolism	6,7-dimethyl-8-ribityllumazine synthase (Riboflavin synthase beta chain)
OG310	core	F	Nucleotide transport and metabolism	Uridylate kinase
OG311	core	G	Carbohydrate transport and metabolism	6-phosphofructokinase
OG312	core	T	Signal transduction mechanisms	Fermentation-respiration switch protein FrsA, has esterase activity, DUF1100 family
OG313	core	G	Carbohydrate transport and metabolism	6-phosphofructokinase
OG314	core	M	Cell wall/membrane/envelope biogenesis	3-deoxy-D-manno-octulosonic-acid transferase
OG315	core	J	Translation, ribosomal structure and biogenesis	Leucyl-tRNA synthetase
OG316	core	H	Coenzyme transport and metabolism	Glutamate-1-semialdehyde aminotransferase
OG317	core	K	Transcription	Putative transcriptional regulator, AlgH/UPF0301 family
OG318	core	R	General function prediction only	Bifunctional DNase/RNase
OG319	core	G	Carbohydrate transport and metabolism	Ribose 5-phosphate isomerase
OG32	core
OG320	core	K	Transcription	Transcription elongation factor, GreA/GreB family
OG321	core	J	Translation, ribosomal structure and biogenesis	Translation elongation factor EF-Ts
OG322	core	G	Carbohydrate transport and metabolism	Fructose-bisphosphate aldolase class Ia, DhnA family
OG323	core	E	Amino acid transport and metabolism	Amino acid transporter
OG324	core	H	Coenzyme transport and metabolism	4-hydroxybenzoate polyprenyltransferase
OG325	core	H	Coenzyme transport and metabolism	3-polyprenyl-4-hydroxybenzoate decarboxylase
OG326	core	S	Function unknown	Uncharacterized membrane-anchored protein YitT, contains DUF161 and DUF2179 domains
OG327	core	C	Energy production and conversion	Na+/H+-dicarboxylate symporter
OG328	core	R	General function prediction only	Na+-dependent transporter, SNF family
OG329	core
OG33	core
OG330	core	R	General function prediction only	Uncharacterized conserved protein YfaS, alpha-2-macroglobulin family
OG331	core	C	Energy production and conversion	ATP/ADP translocase
OG332	core	T	Signal transduction mechanisms	cAMP-binding domain of CRP or a regulatory subunit of cAMP-dependent protein kinases
OG333	core
OG334	core
OG335	core	I	Lipid transport and metabolism	Malonyl CoA-acyl carrier protein transacylase
OG336	core	I	Lipid transport and metabolism	3-oxoacyl-[acyl-carrier-protein] synthase III
OG337	core	L	Replication, recombination and repair	Recombinational DNA repair protein RecR
OG338	core	M	Cell wall/membrane/envelope biogenesis	Outer membrane protein assembly factor BamA
OG339	core
OG34	core	E	Amino acid transport and metabolism	Na+/alanine symporter
OG340	core	M	Cell wall/membrane/envelope biogenesis	UDP-3-O-[3-hydroxymyristoyl] glucosamine N-acyltransferase
OG341	core
OG342	core	C	Energy production and conversion	TPP-dependent pyruvate or acetoin dehydrogenase subunit alpha
OG343	core	C	Energy production and conversion	Pyruvate/2-oxoglutarate/acetoin dehydrogenase complex, dehydrogenase (E1) component
OG344	core	C	Energy production and conversion	Pyruvate/2-oxoglutarate dehydrogenase complex, dihydrolipoamide acyltransferase (E2) component
OG345	core	G	Carbohydrate transport and metabolism	Glucan phosphorylase
OG346	core	L	Replication, recombination and repair	Chromosomal replication initiation ATPase DnaA
OG347	core	M	Cell wall/membrane/envelope biogenesis	Membrane protein insertase Oxa1/YidC/SpoIIIJ, required for the localization of integral membrane proteins
OG348	core	M	Cell wall/membrane/envelope biogenesis	Prolipoprotein diacylglyceryltransferase
OG349	core	C	Energy production and conversion	Pyruvate:ferredoxin oxidoreductase or related 2-oxoacid:ferredoxin oxidoreductase, alpha subunit
OG35	core
OG350	core	O	Posttranslational modification, protein turnover, chaperones	Membrane protease YdiL, CAAX protease family
OG351	core	V	Defense mechanisms	NTP pyrophosphatase, house-cleaning of non-canonical NTPs
OG352	core	R	General function prediction only	Hemolysin or related protein, contains CBS domains
OG353	core	R	General function prediction only	Hemolysin or related protein, contains CBS domains
OG354	core	E	Amino acid transport and metabolism	Cysteine sulfinate desulfinase/cysteine desulfurase or related enzyme
OG355	core	T	Signal transduction mechanisms	Serine/threonine protein phosphatase PrpC
OG356	core	S	Function unknown	Uncharacterized protein
OG357	core	L	Replication, recombination and repair	DNA polymerase III, epsilon subunit or related 3'-5' exonuclease
OG358	core	V	Defense mechanisms	ABC-type multidrug transport system, ATPase and permease component
OG359	core	I	Lipid transport and metabolism	Acetyl-CoA carboxylase alpha subunit
OG36	core	R	General function prediction only	Uncharacterized conserved protein, phosphatidylethanolamine-binding protein (PEBP) family
OG360	core
OG361	core	L	Replication, recombination and repair	Bacterial nucleoid DNA-binding protein
OG362	core	M	Cell wall/membrane/envelope biogenesis	N-acetylmuramoyl-L-alanine amidase
OG363	core
OG364	core	O	Posttranslational modification, protein turnover, chaperones	Fe-S cluster assembly scaffold protein SufB
OG365	core	J	Translation, ribosomal structure and biogenesis	16S rRNA C1402 N4-methylase RsmH
OG366	core
OG367	core	R	General function prediction only	Tetratricopeptide (TPR) repeat
OG368	core	L	Replication, recombination and repair	Chromosomal replication initiation ATPase DnaA
OG369	core	Z	Cytoskeleton	Cytoskeletal protein CcmA, bactofilin family
OG37	core	R	General function prediction only	SET domain-containing protein (function unknown)
OG370	core	R	General function prediction only	Predicted amidophosphoribosyltransferases
OG371	core	C	Energy production and conversion	Na+-transporting NADH:ubiquinone oxidoreductase, subunit NqrB
OG372	core	C	Energy production and conversion	Na+-transporting NADH:ubiquinone oxidoreductase, subunit NqrC
OG373	core	C	Energy production and conversion	Na+-transporting NADH:ubiquinone oxidoreductase, subunit NqrD
OG374	core	C	Energy production and conversion	Na+-transporting NADH:ubiquinone oxidoreductase, subunit NqrE
OG375	core	E	Amino acid transport and metabolism	Glycine cleavage system H protein (lipoate-binding)
OG376	core
OG377	core	I	Lipid transport and metabolism	Phosphatidylserine/phosphatidylglycerophosphate/cardiolipin synthase or related enzyme
OG378	core	J	Translation, ribosomal structure and biogenesis	tRNA U34 2-thiouridine synthase MnmA/TrmU, contains the PP-loop ATPase domain
OG379	core	O	Posttranslational modification, protein turnover, chaperones	Fe-S cluster assembly scaffold protein SufB
OG38	core	P	Inorganic ion transport and metabolism	Phosphoribosyl 1,2-cyclic phosphodiesterase
OG380	core
OG381	core
OG382	core
OG383	core	I	Lipid transport and metabolism	Acetyl-CoA carboxylase beta subunit
OG384	core	P	Inorganic ion transport and metabolism	Superoxide dismutase
OG385	core	G	Carbohydrate transport and metabolism	Phosphomannomutase
OG386	core	R	General function prediction only	Predicted metal-dependent hydrolase
OG387	core	O	Posttranslational modification, protein turnover, chaperones	Predicted ATP-dependent serine protease
OG388	core	H	Coenzyme transport and metabolism	Porphobilinogen deaminase
OG389	core	E	Amino acid transport and metabolism	Selenocysteine lyase/Cysteine desulfurase
OG39	core	D	Cell cycle control, cell division, chromosome partitioning	DNA segregation ATPase FtsK/SpoIIIE and related proteins
OG390	core	T	Signal transduction mechanisms	Serine/threonine protein kinase
OG391	core	J	Translation, ribosomal structure and biogenesis	Valyl-tRNA synthetase
OG392	core
OG393	core	C	Energy production and conversion	Archaeal/vacuolar-type H+-ATPase subunit I/STV1
OG394	core	C	Energy production and conversion	Archaeal/vacuolar-type H+-ATPase subunit D/Vma8
OG395	core	C	Energy production and conversion	Archaeal/vacuolar-type H+-ATPase subunit B/Vma2
OG396	core	C	Energy production and conversion	Archaeal/vacuolar-type H+-ATPase catalytic subunit A/Vma1
OG397	core	E	Amino acid transport and metabolism	Aspartate/tyrosine/aromatic aminotransferase
OG398	core	D	Cell cycle control, cell division, chromosome partitioning	Chromosome segregation protein Spo0J, contains ParB-like nuclease domain
OG399	core
OG4	core	U	Intracellular trafficking, secretion, and vesicular transport	Large exoprotein involved in heme utilization or adhesion
OG40	core	G	Carbohydrate transport and metabolism	Transketolase
OG400	core	C	Energy production and conversion	Archaeal/vacuolar-type H+-ATPase subunit E/Vma4
OG401	core
OG402	core
OG403	core	G	Carbohydrate transport and metabolism	Transaldolase
OG404	core	K	Transcription	DNA-directed RNA polymerase, beta subunit/140 kD subunit
OG405	core	J	Translation, ribosomal structure and biogenesis	Ribosomal protein L10
OG406	core	J	Translation, ribosomal structure and biogenesis	Ribosomal protein L1
OG407	core	E	Amino acid transport and metabolism	ABC-type oligopeptide transport system, ATPase component
OG408	core	J	Translation, ribosomal structure and biogenesis	Ribosomal protein L11
OG409	core	K	Transcription	Transcription antitermination factor NusG
OG41	core	F	Nucleotide transport and metabolism	Uridine phosphorylase
OG410	core	U	Intracellular trafficking, secretion, and vesicular transport	Preprotein translocase subunit SecE
OG411	core	J	Translation, ribosomal structure and biogenesis	Translation elongation factor EF-Tu, a GTPase
OG412	core	J	Translation, ribosomal structure and biogenesis	Translation initiation factor IF-1
OG413	core
OG414	core	O	Posttranslational modification, protein turnover, chaperones	Sulfur transfer protein SufE, Fe-S center assembly
OG415	core
OG416	core	G	Carbohydrate transport and metabolism	Triosephosphate isomerase
OG417	core	L	Replication, recombination and repair	Exonuclease VII, large subunit
OG418	core	L	Replication, recombination and repair	Exonuclease VII small subunit
OG419	core
OG42	core	J	Translation, ribosomal structure and biogenesis	Translation elongation factor P (EF-P)/translation initiation factor 5A (eIF-5A)
OG420	core
OG421	core	G	Carbohydrate transport and metabolism	Pyruvate kinase
OG422	core	L	Replication, recombination and repair	Excinuclease UvrABC ATPase subunit
OG423	core	L	Replication, recombination and repair	DNA polymerase III, gamma/tau subunits
OG424	core	S	Function unknown	Uncharacterized conserved protein YkaA, distantly related to PhoU, UPF0111/DUF47 family
OG425	core	R	General function prediction only	Conserved DNA-binding protein YbaB (function unknown)
OG426	core	G	Carbohydrate transport and metabolism	Phosphoenolpyruvate-protein kinase (PTS system EI component in bacteria)
OG427	core
OG428	core
OG429	core	R	General function prediction only	Predicted membrane metal-binding protein
OG43	core
OG430	core	C	Energy production and conversion	Pyruvate/2-oxoglutarate/acetoin dehydrogenase complex, dehydrogenase (E1) component
OG431	core	O	Posttranslational modification, protein turnover, chaperones	DnaJ-class molecular chaperone with C-terminal Zn finger domain
OG432	core	J	Translation, ribosomal structure and biogenesis	Ribosomal protein S21
OG433	core	J	Translation, ribosomal structure and biogenesis	tRNA A37 threonylcarbamoyladenosine modification protein TsaB
OG434	core	P	Inorganic ion transport and metabolism	Phosphate/sulfate permease
OG435	core	O	Posttranslational modification, protein turnover, chaperones	ATP-dependent Lon protease, bacterial type
OG436	core	J	Translation, ribosomal structure and biogenesis	Ribonuclease BN, tRNA processing enzyme
OG437	core	L	Replication, recombination and repair	Site-specific recombinase XerD
OG438	core	R	General function prediction only	ATPase components of ABC transporters with duplicated ATPase domains
OG439	core	Q	Secondary metabolites biosynthesis, transport and catabolism	Predicted house-cleaning NTP pyrophosphatase, Maf/HAM1 superfamily
OG44	core	T	Signal transduction mechanisms	3',5'-cyclic AMP phosphodiesterase CpdA
OG440	core	R	General function prediction only	HEAT repeat
OG441	core	M	Cell wall/membrane/envelope biogenesis	LPS assembly outer membrane protein LptD (organic solvent tolerance protein OstA)
OG442	core	G	Carbohydrate transport and metabolism	3-phosphoglycerate kinase
OG443	core	U	Intracellular trafficking, secretion, and vesicular transport	Preprotein translocase subunit SecG
OG444	core	J	Translation, ribosomal structure and biogenesis	16S rRNA A1518 and A1519 N6-dimethyltransferase RsmA/KsgA/DIM1 (may also have DNA glycosylase/AP lyase activity)
OG445	core	O	Posttranslational modification, protein turnover, chaperones	Parvulin-like peptidyl-prolyl isomerase
OG446	core	R	General function prediction only	Uncharacterized conserved protein YyaL, SSP411 family, contains thoiredoxin and six-hairpin glycosidase-like domains
OG447	core
OG448	core	E	Amino acid transport and metabolism	Aspartokinase
OG449	core	E	Amino acid transport and metabolism	Aspartate-semialdehyde dehydrogenase
OG45	core	O	Posttranslational modification, protein turnover, chaperones	Chaperonin GroEL (HSP60 family)
OG450	core	E	Amino acid transport and metabolism	5-enolpyruvylshikimate-3-phosphate synthase
OG451	core	E	Amino acid transport and metabolism	Chorismate synthase
OG452	core	E	Amino acid transport and metabolism	3-dehydroquinate synthetase
OG453	core	E	Amino acid transport and metabolism	Shikimate 5-dehydrogenase
OG454	core
OG455	core	C	Energy production and conversion	Phosphoglycolate phosphatase, HAD superfamily
OG456	core	M	Cell wall/membrane/envelope biogenesis	Carbohydrate-selective porin OprB
OG457	core	E	Amino acid transport and metabolism	Pyruvoyl-dependent arginine decarboxylase (PvlArgDC)
OG458	core	E	Amino acid transport and metabolism	Amino acid transporter
OG459	core	E	Amino acid transport and metabolism	Glycine/D-amino acid oxidase (deaminating)
OG46	core	M	Cell wall/membrane/envelope biogenesis	UDP-N-acetylmuramyl pentapeptide synthase
OG460	core	C	Energy production and conversion	Malate/lactate dehydrogenase
OG461	core	G	Carbohydrate transport and metabolism	Glucose-6-phosphate isomerase
OG462	core	J	Translation, ribosomal structure and biogenesis	50S ribosomal subunit-associated GTPase HflX
OG463	core	P	Inorganic ion transport and metabolism	Phosphoribosyl 1,2-cyclic phosphodiesterase
OG464	core
OG465	core
OG466	core	E	Amino acid transport and metabolism	3-deoxy-D-arabino-heptulosonate 7-phosphate (DAHP) synthase
OG467	core
OG468	core	R	General function prediction only	HEAT repeat
OG469	core
OG47	core	M	Cell wall/membrane/envelope biogenesis	UDP-N-acetylmuramyl pentapeptide phosphotransferase/UDP-N-acetylglucosamine-1-phosphate transferase
OG470	core	S	Function unknown	Uncharacterized protein, UPF0160 family
OG471	core	R	General function prediction only	Predicted Rossmann fold nucleotide-binding protein
OG472	core
OG473	core	L	Replication, recombination and repair	Endonuclease III
OG474	core	E	Amino acid transport and metabolism	Aspartate/methionine/tyrosine aminotransferase
OG475	core	R	General function prediction only	ABC-type uncharacterized transport system, periplasmic component
OG476	core	J	Translation, ribosomal structure and biogenesis	Prolyl-tRNA synthetase
OG477	core	K	Transcription	Transcriptional regulator of heat shock response
OG478	core	O	Posttranslational modification, protein turnover, chaperones	Molecular chaperone GrpE (heat shock protein)
OG479	core	O	Posttranslational modification, protein turnover, chaperones	Molecular chaperone DnaK (HSP70)
OG48	core	M	Cell wall/membrane/envelope biogenesis	UDP-N-acetylmuramoylalanine-D-glutamate ligase
OG480	core	K	Transcription	Exoribonuclease R
OG481	core	R	General function prediction only	Predicted nucleic acid-binding protein, contains Zn-ribbon domain
OG482	core	T	Signal transduction mechanisms	CBS domain
OG483	core	J	Translation, ribosomal structure and biogenesis	tRNA U34 5-carboxymethylaminomethyl modifying GTPase MnmE/TrmE
OG484	core	C	Energy production and conversion	Pyruvate/2-oxoglutarate dehydrogenase complex, dihydrolipoamide acyltransferase (E2) component
OG485	core	C	Energy production and conversion	Na+/H+-dicarboxylate symporter
OG486	core	M	Cell wall/membrane/envelope biogenesis	Tetraacyldisaccharide-1-P 4'-kinase
OG487	core	J	Translation, ribosomal structure and biogenesis	tRNA G18 (ribose-2'-O)-methylase SpoU
OG488	core	J	Translation, ribosomal structure and biogenesis	23S rRNA G2069 N7-methylase RlmK or C1962 C5-methylase RlmI
OG489	core	H	Coenzyme transport and metabolism	Riboflavin synthase alpha chain
OG49	core	M	Cell wall/membrane/envelope biogenesis	LysM repeat
OG490	core	K	Transcription	Transcriptional regulator NrdR, contains Zn-ribbon and ATP-cone domains
OG491	core	J	Translation, ribosomal structure and biogenesis	RNA polymerase-binding transcription factor DksA
OG492	core
OG493	core	E	Amino acid transport and metabolism	Na+/alanine symporter
OG494	core	J	Translation, ribosomal structure and biogenesis	tRNA nucleotidyltransferase/poly(A) polymerase
OG495	core	M	Cell wall/membrane/envelope biogenesis	Lipid A disaccharide synthetase
OG496	core	P	Inorganic ion transport and metabolism	ABC-type Zn uptake system ZnuABC, Zn-binding component ZnuA
OG497	core	P	Inorganic ion transport and metabolism	ABC-type Mn2+/Zn2+ transport system, ATPase component
OG498	core	J	Translation, ribosomal structure and biogenesis	Ribosomal protein L27
OG499	core	I	Lipid transport and metabolism	Phosphatidylserine decarboxylase
OG5	core	U	Intracellular trafficking, secretion, and vesicular transport	Large exoprotein involved in heme utilization or adhesion
OG50	core	D	Cell cycle control, cell division, chromosome partitioning	Bacterial cell division protein FtsW, lipid II flippase
OG500	core	J	Translation, ribosomal structure and biogenesis	Ribosomal protein L21
OG501	core	S	Function unknown	Uncharacterized membrane protein
OG502	core	J	Translation, ribosomal structure and biogenesis	ssRNA-specific RNase YbeY, 16S rRNA maturation enzyme
OG503	core	R	General function prediction only	Hemolysin or related protein, contains CBS domains
OG504	core	T	Signal transduction mechanisms	Anti-anti-sigma regulatory factor (antagonist of anti-sigma factor)
OG505	core	R	General function prediction only	Predicted metal-dependent phosphoesterase TrpH, contains PHP domain
OG506	core	H	Coenzyme transport and metabolism	2-iminoacetate synthase ThiH (tyrosine cleavage enzyme, thamine biosynthesis)
OG507	core	R	General function prediction only	Tetratricopeptide (TPR) repeat
OG508	core	R	General function prediction only	Predicted periplasmic solute-binding protein
OG509	core	H	Coenzyme transport and metabolism	Ubiquinone/menaquinone biosynthesis C-methylase UbiE
OG51	core	M	Cell wall/membrane/envelope biogenesis	UDP-N-acetylglucosamine:LPS N-acetylglucosamine transferase
OG510	core
OG511	core	E	Amino acid transport and metabolism	Diaminopimelate epimerase
OG512	core	O	Posttranslational modification, protein turnover, chaperones	ATP-dependent protease ClpP, protease subunit
OG513	core	E	Amino acid transport and metabolism	Glycine/serine hydroxymethyltransferase
OG514	core	H	Coenzyme transport and metabolism	Uroporphyrinogen-III synthase
OG515	core	I	Lipid transport and metabolism	2C-methyl-D-erythritol 2,4-cyclodiphosphate synthase
OG516	core	P	Inorganic ion transport and metabolism	Sulfite reductase, alpha subunit (flavoprotein)
OG517	core	J	Translation, ribosomal structure and biogenesis	Ribosomal protein S10
OG518	core	J	Translation, ribosomal structure and biogenesis	Translation elongation factor EF-G, a GTPase
OG519	core	J	Translation, ribosomal structure and biogenesis	Ribosomal protein S7
OG52	core	M	Cell wall/membrane/envelope biogenesis	UDP-N-acetylmuramate-alanine ligase
OG520	core	J	Translation, ribosomal structure and biogenesis	Ribosomal protein S12
OG521	core	O	Posttranslational modification, protein turnover, chaperones	C-terminal processing protease CtpA/Prc, contains a PDZ domain
OG522	core
OG523	core	U	Intracellular trafficking, secretion, and vesicular transport	Preprotein translocase subunit SecA (ATPase, RNA helicase)
OG524	core	S	Function unknown	Uncharacterized conserved protein
OG525	core	J	Translation, ribosomal structure and biogenesis	Glutamyl- or glutaminyl-tRNA synthetase
OG526	core	K	Transcription	DNA-binding transcriptional regulator, MerR family
OG527	core	U	Intracellular trafficking, secretion, and vesicular transport	Preprotein translocase subunit SecF
OG528	core
OG529	core	I	Lipid transport and metabolism	Undecaprenyl pyrophosphate synthase
OG53	core	R	General function prediction only	Predicted RNA-binding protein YlqC, contains KH domain, UPF0109 family
OG530	core	I	Lipid transport and metabolism	CDP-diglyceride synthetase
OG531	core	F	Nucleotide transport and metabolism	Cytidylate kinase
OG532	core	I	Lipid transport and metabolism	1-acyl-sn-glycerol-3-phosphate acyltransferase
OG533	core	J	Translation, ribosomal structure and biogenesis	Arginyl-tRNA synthetase
OG534	core	M	Cell wall/membrane/envelope biogenesis	UDP-N-acetylglucosamine enolpyruvyl transferase
OG535	core
OG536	core
OG537	core	R	General function prediction only	Predicted GTPases
OG538	core	J	Translation, ribosomal structure and biogenesis	Ribosomal protein S18 acetylase RimI and related acetyltransferases
OG539	core	J	Translation, ribosomal structure and biogenesis	Protein chain release factor B
OG54	core	D	Cell cycle control, cell division, chromosome partitioning	Cell division septal protein FtsQ
OG540	core	B	Chromatin structure and dynamics	Chromatin remodeling complex protein RSC6, contains SWIB domain
OG541	core	R	General function prediction only	Predicted phosphohydrolase, MPP superfamily
OG542	core	I	Lipid transport and metabolism	2-C-methyl-D-erythritol 4-phosphate cytidylyltransferase
OG543	core	S	Function unknown	Uncharacterized conserved protein YcbK, DUF882 family
OG544	core	T	Signal transduction mechanisms	Signal transduction histidine kinase
OG545	core	T	Signal transduction mechanisms	DNA-binding transcriptional response regulator, NtrC family, contains REC, AAA-type ATPase, and a Fis-type DNA-binding domains
OG546	core	V	Defense mechanisms	Type I site-specific restriction endonuclease, part of a restriction-modification system
OG547	core	L	Replication, recombination and repair	Recombinational DNA repair protein (RecF pathway)
OG548	core	S	Function unknown	Uncharacterized protein, Rmd1/YagE family
OG549	core	M	Cell wall/membrane/envelope biogenesis	LysM repeat
OG55	core	T	Signal transduction mechanisms	Anti-anti-sigma regulatory factor (antagonist of anti-sigma factor)
OG550	core	J	Translation, ribosomal structure and biogenesis	Phenylalanyl-tRNA synthetase beta subunit
OG551	core	O	Posttranslational modification, protein turnover, chaperones	ATP-dependent protease Clp, ATPase subunit
OG552	core	V	Defense mechanisms	Antitoxin component YwqK of the YwqJK toxin-antitoxin module
OG553	core	L	Replication, recombination and repair	O6-methylguanine-DNA--protein-cysteine methyltransferase
OG554	core
OG555	core
OG556	core	E	Amino acid transport and metabolism	ABC-type transport system, periplasmic component
OG557	core
OG558	core
OG559	core	L	Replication, recombination and repair	ATP-dependent exoDNAse (exonuclease V) beta subunit (contains helicase and exonuclease domains)
OG56	core	J	Translation, ribosomal structure and biogenesis	tRNA A37 N6-isopentenylltransferase MiaA
OG560	core	O	Posttranslational modification, protein turnover, chaperones	ATP-dependent protease ClpP, protease subunit
OG561	core	R	General function prediction only	Tetratricopeptide (TPR) repeat
OG562	core	H	Coenzyme transport and metabolism	Protoheme ferro-lyase (ferrochelatase)
OG563	core
OG564	core	J	Translation, ribosomal structure and biogenesis	16S rRNA G966 N2-methylase RsmD
OG565	core	R	General function prediction only	Predicted phosphohydrolase
OG566	core	G	Carbohydrate transport and metabolism	ADP-glucose pyrophosphorylase
OG567	core	K	Transcription	Transcription termination factor Rho
OG568	core	H	Coenzyme transport and metabolism	Dephospho-CoA kinase
OG569	core	L	Replication, recombination and repair	5'-3' exonuclease
OG57	core	H	Coenzyme transport and metabolism	2-iminoacetate synthase ThiH (tyrosine cleavage enzyme, thamine biosynthesis)
OG570	core	O	Posttranslational modification, protein turnover, chaperones	Periplasmic serine protease, ClpP class
OG571	core	I	Lipid transport and metabolism	Phosphatidylglycerophosphate synthase
OG572	core	L	Replication, recombination and repair	Replicative DNA helicase
OG573	core	J	Translation, ribosomal structure and biogenesis	tRNA U34 5-carboxymethylaminomethyl modifying enzyme MnmG/GidA
OG574	core	H	Coenzyme transport and metabolism	Lipoate-protein ligase A
OG575	core	F	Nucleotide transport and metabolism	Nucleoside diphosphate kinase
OG576	core
OG577	core	L	Replication, recombination and repair	Holliday junction resolvasome RuvABC DNA-binding subunit
OG578	core	L	Replication, recombination and repair	Holliday junction resolvasome RuvABC endonuclease subunit
OG579	core	J	Translation, ribosomal structure and biogenesis	Polyribonucleotide nucleotidyltransferase (polynucleotide phosphorylase)
OG58	core	D	Cell cycle control, cell division, chromosome partitioning	Chromosome segregation ATPase
OG580	core
OG581	core	G	Carbohydrate transport and metabolism	Glyceraldehyde-3-phosphate dehydrogenase/erythrose-4-phosphate dehydrogenase
OG582	core	J	Translation, ribosomal structure and biogenesis	Ribosomal protein L17
OG583	core	K	Transcription	DNA-directed RNA polymerase, alpha subunit/40 kD subunit
OG584	core	J	Translation, ribosomal structure and biogenesis	Ribosomal protein S11
OG585	core	J	Translation, ribosomal structure and biogenesis	Ribosomal protein S13
OG586	core	D	Cell cycle control, cell division, chromosome partitioning	Actin-like ATPase involved in cell morphogenesis
OG587	core	U	Intracellular trafficking, secretion, and vesicular transport	Preprotein translocase subunit SecY
OG588	core	J	Translation, ribosomal structure and biogenesis	Ribosomal protein L15
OG589	core	J	Translation, ribosomal structure and biogenesis	Ribosomal protein S5
OG59	core
OG590	core	J	Translation, ribosomal structure and biogenesis	Ribosomal protein L18
OG591	core	J	Translation, ribosomal structure and biogenesis	Ribosomal protein L6P/L9E
OG592	core	J	Translation, ribosomal structure and biogenesis	Ribosomal protein S8
OG593	core	J	Translation, ribosomal structure and biogenesis	Ribosomal protein L5
OG594	core	J	Translation, ribosomal structure and biogenesis	Ribosomal protein L24
OG595	core	J	Translation, ribosomal structure and biogenesis	Ribosomal protein L14
OG596	core	J	Translation, ribosomal structure and biogenesis	Ribosomal protein S17
OG597	core	C	Energy production and conversion	Phosphoenolpyruvate carboxykinase, GTP-dependent
OG598	core	J	Translation, ribosomal structure and biogenesis	Ribosomal protein L29
OG599	core	J	Translation, ribosomal structure and biogenesis	Ribosomal protein L16/L10AE
OG6	core	E	Amino acid transport and metabolism	ABC-type oligopeptide transport system, periplasmic component
OG60	core	J	Translation, ribosomal structure and biogenesis	Ribosomal silencing factor RsfS, regulates association of 30S and 50S subunits
OG600	core	J	Translation, ribosomal structure and biogenesis	Ribosomal protein S3
OG601	core	J	Translation, ribosomal structure and biogenesis	Ribosomal protein L22
OG602	core	J	Translation, ribosomal structure and biogenesis	Ribosomal protein S19
OG603	core	J	Translation, ribosomal structure and biogenesis	Ribosomal protein L2
OG604	core	J	Translation, ribosomal structure and biogenesis	Ribosomal protein L4
OG605	core	J	Translation, ribosomal structure and biogenesis	Ribosomal protein L3
OG606	core	S	Function unknown	Uncharacterized membrane protein YhgE, phage infection protein (PIP) family
OG607	core	M	Cell wall/membrane/envelope biogenesis	Acyl-[acyl carrier protein]--UDP-N-acetylglucosamine O-acyltransferase
OG608	core	I	Lipid transport and metabolism	3-hydroxymyristoyl/3-hydroxydecanoyl-(acyl carrier protein) dehydratase
OG609	core	M	Cell wall/membrane/envelope biogenesis	UDP-3-O-acyl-N-acetylglucosamine deacetylase
OG61	core
OG610	core	M	Cell wall/membrane/envelope biogenesis	Apolipoprotein N-acyltransferase
OG611	core	I	Lipid transport and metabolism	Acyl-CoA hydrolase
OG612	core	L	Replication, recombination and repair	DNA polymerase III, epsilon subunit or related 3'-5' exonuclease
OG613	core	J	Translation, ribosomal structure and biogenesis	tRNA A37 threonylcarbamoyladenosine biosynthesis protein TsaE
OG614	core
OG615	core	S	Function unknown	Uncharacterized membrane protein YhgE, phage infection protein (PIP) family
OG616	core	J	Translation, ribosomal structure and biogenesis	tRNA(Leu) C34 or U34 (ribose-2'-O)-methylase TrmL, contains SPOUT domain
OG617	core	O	Posttranslational modification, protein turnover, chaperones	FKBP-type peptidyl-prolyl cis-trans isomerase
OG618	core	J	Translation, ribosomal structure and biogenesis	Aspartyl-tRNA synthetase
OG619	core	J	Translation, ribosomal structure and biogenesis	Histidyl-tRNA synthetase
OG62	core	V	Defense mechanisms	8-oxo-dGTP pyrophosphatase MutT and related house-cleaning NTP pyrophosphohydrolases, NUDIX family
OG620	core	G	Carbohydrate transport and metabolism	Sugar phosphate permease
OG621	core	L	Replication, recombination and repair	DNA polymerase III, alpha subunit
OG622	core
OG623	core
OG624	core	R	General function prediction only	Tetratricopeptide (TPR) repeat
OG625	core	J	Translation, ribosomal structure and biogenesis	Isoleucyl-tRNA synthetase
OG626	core	T	Signal transduction mechanisms	Anti-sigma regulatory factor (Ser/Thr protein kinase)
OG627	core	M	Cell wall/membrane/envelope biogenesis	D-alanyl-D-alanine carboxypeptidase
OG628	core	J	Translation, ribosomal structure and biogenesis	16S rRNA C967 or C1407 C5-methylase, RsmB/RsmF family
OG629	core	E	Amino acid transport and metabolism	Branched-chain amino acid permeases
OG63	core
OG630	core	C	Energy production and conversion	Glycerol-3-phosphate dehydrogenase
OG631	core
OG632	core	L	Replication, recombination and repair	ATP-dependent exoDNAse (exonuclease V), alpha subunit, helicase superfamily I
OG633	core	C	Energy production and conversion	Pyruvate/2-oxoglutarate dehydrogenase complex, dihydrolipoamide dehydrogenase (E3) component or related enzyme
OG634	core	H	Coenzyme transport and metabolism	Lipoate synthase
OG635	core	U	Intracellular trafficking, secretion, and vesicular transport	Type III secretory pathway, lipoprotein EscJ
OG636	core
OG637	core
OG638	core	N	Cell motility	Flagellar biosynthetic protein FliP
OG639	core	U	Intracellular trafficking, secretion, and vesicular transport	Type III secretory pathway, component EscS
OG64	core	E	Amino acid transport and metabolism	Glutamate dehydrogenase/leucine dehydrogenase
OG640	core	G	Carbohydrate transport and metabolism	UDP-N-acetylglucosamine pyrophosphorylase
OG641	core	U	Intracellular trafficking, secretion, and vesicular transport	Type III secretory pathway, component EscT
OG642	core
OG643	core
OG644	core
OG645	core	O	Posttranslational modification, protein turnover, chaperones	Fe-S cluster assembly scaffold protein SufB
OG646	core
OG647	core
OG648	core
OG649	core	U	Intracellular trafficking, secretion, and vesicular transport	Type II secretory pathway component GspD/PulD (secretin)
OG65	core	P	Inorganic ion transport and metabolism	3'-Phosphoadenosine 5'-phosphosulfate (PAPS) 3'-phosphatase
OG650	core
OG651	core	E	Amino acid transport and metabolism	Xaa-Pro aminopeptidase
OG652	core	L	Replication, recombination and repair	DNA mismatch repair ATPase MutL
OG653	core	R	General function prediction only	Tetratricopeptide (TPR) repeat
OG654	core	T	Signal transduction mechanisms	Predicted regulator of Ras-like GTPase activity, Roadblock/LC7/MglB family
OG655	core
OG656	core
OG657	core
OG658	core	J	Translation, ribosomal structure and biogenesis	Threonyl-tRNA synthetase
OG659	core	N	Cell motility	Cellulose biosynthesis protein BcsQ
OG66	core	I	Lipid transport and metabolism	1-acyl-sn-glycerol-3-phosphate acyltransferase
OG660	core
OG661	core
OG662	core
OG663	core	J	Translation, ribosomal structure and biogenesis	Tryptophanyl-tRNA synthetase
OG664	core	L	Replication, recombination and repair	Excinuclease UvrABC helicase subunit UvrB
OG665	core	G	Carbohydrate transport and metabolism	Enolase
OG666	core
OG667	core
OG668	core	D	Cell cycle control, cell division, chromosome partitioning	Chromosome segregation ATPase
OG669	core
OG67	core
OG670	core	C	Energy production and conversion	Succinate dehydrogenase/fumarate reductase, Fe-S protein subunit
OG671	core	C	Energy production and conversion	Succinate dehydrogenase/fumarate reductase, flavoprotein subunit
OG672	core	C	Energy production and conversion	Succinate dehydrogenase/fumarate reductase, cytochrome b subunit
OG673	core	N	Cell motility	Tat protein secretion system quality control protein TatD (DNase activity)
OG674	core	O	Posttranslational modification, protein turnover, chaperones	Thiol:disulfide interchange protein
OG675	core	U	Intracellular trafficking, secretion, and vesicular transport	Biopolymer transport protein ExbB/TolQ
OG676	core	U	Intracellular trafficking, secretion, and vesicular transport	Biopolymer transport protein ExbD
OG677	core
OG678	core	N	Cell motility	Flagellar motor switch protein FliG
OG679	core	U	Intracellular trafficking, secretion, and vesicular transport	Periplasmic component of the Tol biopolymer transport system
OG68	core
OG680	core	M	Cell wall/membrane/envelope biogenesis	Outer membrane protein OmpA and related peptidoglycan-associated (lipo)proteins
OG681	core	M	Cell wall/membrane/envelope biogenesis	LysM repeat
OG682	core
OG683	core	V	Defense mechanisms	Alkyl hydroperoxide reductase subunit AhpC (peroxiredoxin)
OG684	core	S	Function unknown	Uncharacterized conserved protein YbbC, DUF1343 family
OG685	core	C	Energy production and conversion	Pyruvate/2-oxoglutarate/acetoin dehydrogenase complex, dehydrogenase (E1) component
OG686	core	L	Replication, recombination and repair	Uracil DNA glycosylase
OG687	core	O	Posttranslational modification, protein turnover, chaperones	Fe-S cluster biogenesis protein NfuA, 4Fe-4S-binding domain
OG688	core	L	Replication, recombination and repair	Superfamily I DNA or RNA helicase
OG689	core	K	Transcription	DNA-directed RNA polymerase specialized sigma subunit, sigma54 homolog
OG69	core	L	Replication, recombination and repair	Primosomal protein N' (replication factor Y) - superfamily II helicase
OG690	core	K	Transcription	DNA-directed RNA polymerase, sigma subunit (sigma70/sigma32)
OG691	core	L	Replication, recombination and repair	DNA repair ATPase RecN
OG692	core	J	Translation, ribosomal structure and biogenesis	Ribosomal protein S20
OG693	core	E	Amino acid transport and metabolism	Cysteine sulfinate desulfinase/cysteine desulfurase or related enzyme
OG694	core	S	Function unknown	Uncharacterized membrane protein YhgE, phage infection protein (PIP) family
OG695	core	P	Inorganic ion transport and metabolism	ABC-type phosphate/phosphonate transport system, periplasmic component
OG696	core
OG697	core	M	Cell wall/membrane/envelope biogenesis	Peptidoglycan biosynthesis protein MviN/MurJ, putative lipid II flippase
OG698	core	L	Replication, recombination and repair	Endonuclease IV
OG699	core	J	Translation, ribosomal structure and biogenesis	Ribosomal protein S4 or related protein
OG7	periphery	K	Transcription	DNA-binding transcriptional regulator, LysR family
OG70	core	L	Replication, recombination and repair	DNA mismatch repair ATPase MutL
OG700	core	G	Carbohydrate transport and metabolism	Phosphoglycerate mutase (BPG-dependent)
OG701	core	H	Coenzyme transport and metabolism	Geranylgeranyl pyrophosphate synthase
OG702	core	M	Cell wall/membrane/envelope biogenesis	Bifunctional protein GlmU, N-acetylglucosamine-1-phosphate-uridyltransferase/glucosamine-1-phosphate-acetyltransferase
OG703	core
OG704	core	F	Nucleotide transport and metabolism	Thymidylate synthase ThyX
OG705	core	J	Translation, ribosomal structure and biogenesis	16S rRNA U516 pseudouridylate synthase RsuA and related 23S rRNA U2605, pseudouridylate synthases
OG706	core	H	Coenzyme transport and metabolism	Biotin-(acetyl-CoA carboxylase) ligase
OG707	periphery	C	Energy production and conversion	Na+-transporting NADH:ubiquinone oxidoreductase, subunit NqrF
OG708	periphery	D	Cell cycle control, cell division, chromosome partitioning	Bacterial cell division protein FtsW, lipid II flippase
OG709	periphery	U	Intracellular trafficking, secretion, and vesicular transport	Preprotein translocase subunit YajC
OG71	core	O	Posttranslational modification, protein turnover, chaperones	Thiol-disulfide isomerase or thioredoxin
OG710	periphery	L	Replication, recombination and repair	DNA topoisomerase IA
OG711	periphery	J	Translation, ribosomal structure and biogenesis	Lysyl-tRNA synthetase (class II)
OG712	periphery	J	Translation, ribosomal structure and biogenesis	Ribosomal protein L36
OG713	periphery	S	Function unknown	Uncharacterized metal-binding protein YceD, DUF177 family
OG714	periphery	O	Posttranslational modification, protein turnover, chaperones	Periplasmic serine protease, S1-C subfamily, contain C-terminal PDZ domain
OG715	periphery	C	Energy production and conversion	Na+-transporting NADH:ubiquinone oxidoreductase, subunit NqrA
OG716	periphery	J	Translation, ribosomal structure and biogenesis	Ribosomal protein S16
OG717	periphery	C	Energy production and conversion	Ferredoxin
OG718	periphery	P	Inorganic ion transport and metabolism	ABC-type Fe3+-hydroxamate transport system, periplasmic component
OG719	periphery
OG72	core	O	Posttranslational modification, protein turnover, chaperones	Thiol-disulfide isomerase or thioredoxin
OG720	periphery	H	Coenzyme transport and metabolism	FAD synthase
OG721	periphery
OG722	periphery	R	General function prediction only	Predicted esterase
OG723	periphery	J	Translation, ribosomal structure and biogenesis	tRNA A37 threonylcarbamoyltransferase TsaD
OG724	periphery
OG725	periphery	R	General function prediction only	Tetratricopeptide (TPR) repeat
OG726	periphery
OG727	periphery	O	Posttranslational modification, protein turnover, chaperones	Fe-S cluster assembly ATPase SufC
OG728	periphery	H	Coenzyme transport and metabolism	Lipoate-protein ligase A
OG729	periphery	J	Translation, ribosomal structure and biogenesis	Ribosomal protein L7/L12
OG73	core	V	Defense mechanisms	Antitoxin component YwqK of the YwqJK toxin-antitoxin module
OG730	periphery	E	Amino acid transport and metabolism	Dihydrodipicolinate reductase
OG731	periphery
OG732	periphery	S	Function unknown	Uncharacterized conserved protein YggU, UPF0235/DUF167 family
OG733	periphery	S	Function unknown	Uncharacterized conserved protein, contains a C-terminal beta-barrel porin domain
OG734	periphery
OG735	periphery	J	Translation, ribosomal structure and biogenesis	tRNA nucleotidyltransferase/poly(A) polymerase
OG736	periphery
OG737	periphery	C	Energy production and conversion	ATP/ADP translocase
OG738	periphery	J	Translation, ribosomal structure and biogenesis	Ribosomal protein L23
OG739	periphery
OG74	core	J	Translation, ribosomal structure and biogenesis	Ribosomal protein S14
OG740	periphery	O	Posttranslational modification, protein turnover, chaperones	Negative regulator of GroEL, contains thioredoxin-like and TPR-like domains
OG741	periphery	F	Nucleotide transport and metabolism	Inosine/xanthosine triphosphate pyrophosphatase, all-alpha NTP-PPase family
OG742	periphery
OG743	periphery	I	Lipid transport and metabolism	Phosphatidylglycerophosphate synthase
OG744	periphery
OG745	periphery	J	Translation, ribosomal structure and biogenesis	Ribosomal protein S2
OG746	periphery	E	Amino acid transport and metabolism	Shikimate kinase
OG747	periphery	D	Cell cycle control, cell division, chromosome partitioning	Cell shape-determining protein MreC
OG748	periphery	V	Defense mechanisms	Multidrug resistance efflux pump
OG749	periphery	O	Posttranslational modification, protein turnover, chaperones	FKBP-type peptidyl-prolyl cis-trans isomerase (trigger factor)
OG75	core	O	Posttranslational modification, protein turnover, chaperones	Membrane protease subunit, stomatin/prohibitin family, contains C-terminal Zn-ribbon domain
OG750	periphery	H	Coenzyme transport and metabolism	5-formyltetrahydrofolate cyclo-ligase
OG751	periphery	P	Inorganic ion transport and metabolism	Na+/H+ antiporter NhaD or related arsenite permease
OG752	periphery	O	Posttranslational modification, protein turnover, chaperones	Disulfide bond formation protein DsbB
OG753	periphery	C	Energy production and conversion	FoF1-type ATP synthase, membrane subunit c/Archaeal/vacuolar-type H+-ATPase, subunit K
OG754	periphery	J	Translation, ribosomal structure and biogenesis	Peptide deformylase
OG755	periphery	L	Replication, recombination and repair	Single-stranded DNA-specific exonuclease, DHH superfamily, may be involved in archaeal DNA replication intiation
OG756	periphery	J	Translation, ribosomal structure and biogenesis	Methionyl-tRNA formyltransferase
OG757	periphery	J	Translation, ribosomal structure and biogenesis	tRNA(Ile)-lysidine synthase TilS/MesJ
OG758	periphery	S	Function unknown	Uncharacterized membrane protein YuzA, DUF378 family
OG759	periphery	J	Translation, ribosomal structure and biogenesis	16S rRNA C1402 (ribose-2'-O) methylase RsmI
OG76	core	L	Replication, recombination and repair	Excinuclease UvrABC, nuclease subunit
OG760	periphery	J	Translation, ribosomal structure and biogenesis	Cysteinyl-tRNA synthetase
OG762	periphery
OG763	periphery	J	Translation, ribosomal structure and biogenesis	tRNA G46 methylase TrmB
OG764	periphery	J	Translation, ribosomal structure and biogenesis	tRNA/tmRNA/rRNA uracil-C5-methylase, TrmA/RlmC/RlmD family
OG765	periphery
OG766	periphery	M	Cell wall/membrane/envelope biogenesis	UDP-N-acetylmuramyl tripeptide synthase
OG767	periphery
OG768	periphery	H	Coenzyme transport and metabolism	F420-0:Gamma-glutamyl ligase (F420 biosynthesis)
OG769	periphery	H	Coenzyme transport and metabolism	Dihydrofolate reductase
OG77	core	L	Replication, recombination and repair	DNA mismatch repair ATPase MutS
OG770	periphery	H	Coenzyme transport and metabolism	Dihydropteroate synthase
OG771	periphery	K	Transcription	DNA-binding transcriptional regulator, FadR family
OG772	periphery
OG773	periphery
OG774	periphery	H	Coenzyme transport and metabolism	Pyrroloquinoline quinone (PQQ) biosynthesis protein C
OG775	periphery
OG776	periphery	H	Coenzyme transport and metabolism	Protoporphyrinogen oxidase
OG777	periphery
OG778	periphery	M	Cell wall/membrane/envelope biogenesis	Cell shape-determining protein MreD
OG779	periphery	G	Carbohydrate transport and metabolism	Glycogen synthase
OG78	core	L	Replication, recombination and repair	DNA primase (bacterial type)
OG780	periphery	E	Amino acid transport and metabolism	ABC-type oligopeptide transport system, periplasmic component
OG781	periphery
OG782	periphery	H	Coenzyme transport and metabolism	Dihydroneopterin aldolase
OG783	periphery	S	Function unknown	Uncharacterized conserved protein YloU, alkaline shock protein (Asp23) family
OG784	periphery	R	General function prediction only	Predicted periplasmic solute-binding protein
OG785	periphery	R	General function prediction only	Predicted RNA-binding protein, associated with RNAse of E/G family
OG786	periphery	H	Coenzyme transport and metabolism	Biotin transporter BioY
OG787	periphery
OG788	periphery	J	Translation, ribosomal structure and biogenesis	Protein chain release factor A
OG789	periphery	K	Transcription	dsRNA-specific ribonuclease
OG79	core	J	Translation, ribosomal structure and biogenesis	Glycyl-tRNA synthetase, beta subunit
OG790	periphery	J	Translation, ribosomal structure and biogenesis	tRNA(Arg) A34 adenosine deaminase TadA
OG791	periphery	F	Nucleotide transport and metabolism	Nucleoside phosphorylase
OG792	periphery	J	Translation, ribosomal structure and biogenesis	tRNA-dihydrouridine synthase
OG793	periphery	J	Translation, ribosomal structure and biogenesis	Ribosomal protein L32
OG794	periphery
OG795	periphery
OG796	periphery	J	Translation, ribosomal structure and biogenesis	Ribosomal protein L35
OG797	periphery	O	Posttranslational modification, protein turnover, chaperones	Protease, Ulp1 family
OG798	periphery	O	Posttranslational modification, protein turnover, chaperones	Secreted/periplasmic Zn-dependent peptidases, insulinase-like
OG799	periphery
OG8	core	P	Inorganic ion transport and metabolism	Nitrous oxidase accessory protein NosD, contains tandem CASH domains
OG80	core	J	Translation, ribosomal structure and biogenesis	Ribosomal protein L25 (general stress protein Ctc)
OG800	periphery	I	Lipid transport and metabolism	Phosphatidylserine/phosphatidylglycerophosphate/cardiolipin synthase or related enzyme
OG801	periphery
OG802	periphery	U	Intracellular trafficking, secretion, and vesicular transport	Large exoprotein involved in heme utilization or adhesion
OG803	periphery
OG804	periphery	J	Translation, ribosomal structure and biogenesis	tRNA U38,U39,U40 pseudouridine synthase TruA
OG805	periphery	J	Translation, ribosomal structure and biogenesis	O-acetyl-ADP-ribose deacetylase (regulator of RNase III), contains Macro domain
OG806	periphery	E	Amino acid transport and metabolism	Tryptophan synthase beta chain
OG807	periphery	U	Intracellular trafficking, secretion, and vesicular transport	Large exoprotein involved in heme utilization or adhesion
OG808	periphery
OG809	periphery	E	Amino acid transport and metabolism	Tryptophan synthase alpha chain
OG81	core	J	Translation, ribosomal structure and biogenesis	Peptidyl-tRNA hydrolase
OG810	periphery	K	Transcription	Trp operon repressor
OG811	periphery	E	Amino acid transport and metabolism	Phosphoribosylanthranilate isomerase
OG812	periphery	U	Intracellular trafficking, secretion, and vesicular transport	Large exoprotein involved in heme utilization or adhesion
OG813	periphery
OG814	periphery
OG815	periphery
OG816	periphery	J	Translation, ribosomal structure and biogenesis	RNase P protein component
OG817	periphery
OG818	periphery
OG819	periphery
OG82	core	J	Translation, ribosomal structure and biogenesis	Ribosomal protein S6
OG820	periphery
OG821	periphery
OG822	periphery	R	General function prediction only	Predicted nucleotide-utilizing enzyme related to molybdopterin-biosynthesis enzyme MoeA
OG822	periphery	R	General function prediction only	Predicted nucleotide-utilizing enzyme related to molybdopterin-biosynthesis enzyme MoeA
OG822	periphery	A	RNA processing and modification	Oligoribonuclease (3'-5' exoribonuclease)
OG822	periphery	A	RNA processing and modification	Oligoribonuclease (3'-5' exoribonuclease)
OG823	periphery
OG824	periphery
OG825	periphery
OG826	periphery
OG827	periphery
OG828	periphery
OG829	periphery
OG83	core	J	Translation, ribosomal structure and biogenesis	Ribosomal protein S18
OG830	periphery	D	Cell cycle control, cell division, chromosome partitioning	Chromosome segregation ATPase
OG831	periphery	Q	Secondary metabolites biosynthesis, transport and catabolism	Non-ribosomal peptide synthetase component F
OG832	periphery	P	Inorganic ion transport and metabolism	Polyphosphate kinase
OG833	periphery	G	Carbohydrate transport and metabolism	Predicted arabinose efflux permease, MFS family
OG834	periphery
OG835	periphery
OG836	periphery
OG837	periphery
OG838	periphery
OG839	periphery
OG84	core	L	Replication, recombination and repair	RecA/RadA recombinase
OG840	periphery
OG841	periphery	F	Nucleotide transport and metabolism	Purine nucleoside phosphorylase
OG842	periphery	M	Cell wall/membrane/envelope biogenesis	Lipopolysaccharide export system protein LptC
OG843	periphery
OG844	periphery
OG845	periphery
OG846	periphery	M	Cell wall/membrane/envelope biogenesis	Membrane carboxypeptidase (penicillin-binding protein)
OG847	periphery	O	Posttranslational modification, protein turnover, chaperones	Chaperonin GroEL (HSP60 family)
OG848	periphery
OG849	periphery	K	Transcription	DNA-directed RNA polymerase specialized sigma subunit
OG849	periphery	K	Transcription	DNA-directed RNA polymerase specialized sigma subunit
OG849	periphery	S	Function unknown	Uncharacterized membrane protein YhgE, phage infection protein (PIP) family
OG849	periphery	S	Function unknown	Uncharacterized membrane protein YhgE, phage infection protein (PIP) family
OG85	core	J	Translation, ribosomal structure and biogenesis	Ribosomal protein L9
OG850	periphery
OG851	periphery
OG852	periphery	I	Lipid transport and metabolism	Phosphatidylserine/phosphatidylglycerophosphate/cardiolipin synthase or related enzyme
OG853	periphery
OG854	periphery	O	Posttranslational modification, protein turnover, chaperones	Protease, Ulp1 family
OG856	periphery	T	Signal transduction mechanisms	Nucleotide-binding universal stress protein, UspA family
OG857	periphery
OG858	periphery	T	Signal transduction mechanisms	Signal transduction histidine kinase
OG859	periphery
OG86	core	I	Lipid transport and metabolism	4-diphosphocytidyl-2C-methyl-D-erythritol kinase
OG860	periphery
OG861	periphery	R	General function prediction only	ATPase components of ABC transporters with duplicated ATPase domains
OG862	periphery
OG863	periphery	J	Translation, ribosomal structure and biogenesis	Ribosomal protein L34
OG864	periphery
OG865	periphery
OG867	periphery	I	Lipid transport and metabolism	Phosphatidylserine/phosphatidylglycerophosphate/cardiolipin synthase or related enzyme
OG868	periphery
OG869	periphery	E	Amino acid transport and metabolism	Amino acid permease
OG87	core	I	Lipid transport and metabolism	1-acyl-sn-glycerol-3-phosphate acyltransferase
OG870	periphery
OG872	periphery
OG875	periphery	J	Translation, ribosomal structure and biogenesis	Ribosomal protein L33
OG876	periphery	I	Lipid transport and metabolism	Phosphatidylserine/phosphatidylglycerophosphate/cardiolipin synthase or related enzyme
OG88	core	J	Translation, ribosomal structure and biogenesis	Ribonuclease G or E
OG880	periphery
OG887	periphery
OG888	periphery
OG889	periphery
OG89	core	H	Coenzyme transport and metabolism	Delta-aminolevulinic acid dehydratase, porphobilinogen synthase
OG890	periphery	M	Cell wall/membrane/envelope biogenesis	Glycosyltransferase involved in cell wall bisynthesis
OG892	periphery
OG894	periphery
OG895	periphery
OG899	periphery
OG9	core	I	Lipid transport and metabolism	Enoyl-[acyl-carrier-protein] reductase (NADH)
OG90	core
OG901	periphery
OG903	periphery
OG904	periphery
OG91	core	I	Lipid transport and metabolism	Fatty acid/phospholipid biosynthesis enzyme
OG912	periphery	P	Inorganic ion transport and metabolism	Cation transport regulator ChaC
OG914	periphery
OG916	periphery
OG918	periphery
OG919	periphery
OG92	core	U	Intracellular trafficking, secretion, and vesicular transport	Large exoprotein involved in heme utilization or adhesion
OG920	periphery
OG921	periphery
OG923	periphery
OG925	periphery
OG928	periphery
OG929	periphery
OG93	core	R	General function prediction only	Gas vesicle protein
OG931	periphery
OG932	periphery
OG935	periphery
OG936	periphery	J	Translation, ribosomal structure and biogenesis	Ribosome-associated translation inhibitor RaiA
OG937	periphery
OG938	periphery
OG939	periphery	K	Transcription	DNA-binding transcriptional regulator, MarR family
OG94	core
OG940	periphery
OG941	periphery
OG942	periphery	F	Nucleotide transport and metabolism	Orotate phosphoribosyltransferase
OG943	periphery	R	General function prediction only	Predicted metal-dependent hydrolase
OG944	periphery	T	Signal transduction mechanisms	Fermentation-respiration switch protein FrsA, has esterase activity, DUF1100 family
OG945	periphery	J	Translation, ribosomal structure and biogenesis	O-acetyl-ADP-ribose deacetylase (regulator of RNase III), contains Macro domain
OG946	periphery
OG947	periphery	E	Amino acid transport and metabolism	Na+/proline symporter
OG948	periphery	J	Translation, ribosomal structure and biogenesis	tRNA A37 methylthiotransferase MiaB
OG949	periphery
OG95	core	G	Carbohydrate transport and metabolism	Phosphomannomutase
OG950	periphery
OG951	periphery	R	General function prediction only	Tetratricopeptide (TPR) repeat
OG952	periphery
OG953	periphery
OG954	periphery	O	Posttranslational modification, protein turnover, chaperones	Chaperonin GroEL (HSP60 family)
OG955	periphery
OG956	periphery	H	Coenzyme transport and metabolism	Adenosylmethionine-8-amino-7-oxononanoate aminotransferase
OG957	periphery
OG958	periphery
OG959	periphery	I	Lipid transport and metabolism	Triacylglycerol esterase/lipase EstA, alpha/beta hydrolase fold
OG96	core	M	Cell wall/membrane/envelope biogenesis	Glucosamine 6-phosphate synthetase, contains amidotransferase and phosphosugar isomerase domains
OG960	periphery	H	Coenzyme transport and metabolism	Biotin synthase or related enzyme
OG961	periphery
OG962	periphery
OG963	periphery
OG964	periphery	E	Amino acid transport and metabolism	Phosphoserine phosphatase
OG965	periphery	P	Inorganic ion transport and metabolism	Uncharacterized protein involved in tolerance to divalent cations
OG966	periphery
OG967	periphery	G	Carbohydrate transport and metabolism	Sugar or nucleoside kinase, ribokinase family
OG968	periphery	L	Replication, recombination and repair	3-methyladenine DNA glycosylase Mpg
OG969	periphery
OG97	core	L	Replication, recombination and repair	ATP-dependent exoDNAse (exonuclease V), alpha subunit, helicase superfamily I
OG970	periphery	J	Translation, ribosomal structure and biogenesis	tRNA A37 methylthiotransferase MiaB
OG971	periphery
OG972	periphery	H	Coenzyme transport and metabolism	7-keto-8-aminopelargonate synthetase or related enzyme
OG973	periphery	H	Coenzyme transport and metabolism	Dethiobiotin synthetase
OG974	periphery	E	Amino acid transport and metabolism	Acetylornithine deacetylase/Succinyl-diaminopimelate desuccinylase or related deacylase
OG975	periphery
OG976	periphery	E	Amino acid transport and metabolism	Urease alpha subunit
OG977	periphery	E	Amino acid transport and metabolism	ABC-type methionine transport system, ATPase component
OG978	periphery	E	Amino acid transport and metabolism	ABC-type methionine transport system, permease component
OG979	periphery	P	Inorganic ion transport and metabolism	ABC-type metal ion transport system, periplasmic component/surface antigen
OG98	core	R	General function prediction only	Integral membrane protein, interacts with FtsH
OG980	periphery	F	Nucleotide transport and metabolism	Nucleoside phosphorylase
OG981	periphery
OG982	periphery	K	Transcription	Arginine repressor
OG983	periphery	M	Cell wall/membrane/envelope biogenesis	O-Glycosyl hydrolase
OG984	periphery	J	Translation, ribosomal structure and biogenesis	O-acetyl-ADP-ribose deacetylase (regulator of RNase III), contains Macro domain
OG985	periphery
OG986	periphery
OG987	periphery	F	Nucleotide transport and metabolism	IMP dehydrogenase/GMP reductase
OG99	core	U	Intracellular trafficking, secretion, and vesicular transport	Signal recognition particle GTPase
OG990	periphery	R	General function prediction only	Radical SAM superfamily enzyme YgiQ, UPF0313 family
OG993	periphery	F	Nucleotide transport and metabolism	Ribonucleotide reductase alpha subunit
OG994	periphery	E	Amino acid transport and metabolism	Phenylalanine-4-hydroxylase
OG995	periphery	S	Function unknown	Uncharacterized PurR-regulated membrane protein YhhQ, DUF165 family
OG996	periphery
OG998	periphery
OG999	periphery
S1	cloud
S103	cloud
S105	cloud
S106	cloud
S109	cloud
S114	cloud
S119	cloud
S12	cloud	U	Intracellular trafficking, secretion, and vesicular transport	Large exoprotein involved in heme utilization or adhesion
S120	cloud
S121	cloud
S122	cloud
S123	cloud
S125	cloud
S127	cloud
S13	cloud
S130	cloud
S134	cloud
S137	cloud
S138	cloud
S139	cloud	S	Function unknown	Uncharacterized conserved protein, contains a C-terminal beta-barrel porin domain
S140	cloud
S143	cloud
S146	cloud
S148	cloud
S151	cloud
S152	cloud
S155	cloud
S158	cloud
S159	cloud
S160	cloud
S164	cloud	D	Cell cycle control, cell division, chromosome partitioning	Chromosome segregation ATPase
S167	cloud
S168	cloud
S17	cloud
S174	cloud
S176	cloud
S178	cloud
S179	cloud
S180	cloud
S181	cloud
S184	cloud
S186	cloud
S187	cloud
S188	cloud
S2	cloud
S204	cloud	J	Translation, ribosomal structure and biogenesis	tRNA(Ile)-lysidine synthase TilS/MesJ
S206	cloud
S207	cloud	U	Intracellular trafficking, secretion, and vesicular transport	Large exoprotein involved in heme utilization or adhesion
S209	cloud
S211	cloud
S213	cloud
S218	cloud
S220	cloud
S221	cloud
S222	cloud
S224	cloud
S228	cloud
S229	cloud	G	Carbohydrate transport and metabolism	4-alpha-glucanotransferase
S231	cloud
S232	cloud
S233	cloud	U	Intracellular trafficking, secretion, and vesicular transport	Large exoprotein involved in heme utilization or adhesion
S235	cloud
S239	cloud	C	Energy production and conversion	Trans-aconitate methyltransferase
S241	cloud
S248	cloud
S25	cloud
S250	cloud
S251	cloud
S255	cloud
S256	cloud
S257	cloud
S260	cloud	L	Replication, recombination and repair	Ribonuclease HII
S264	cloud
S268	cloud	C	Energy production and conversion	Fe-S oxidoreductase
S269	cloud
S270	cloud
S272	cloud
S275	cloud	H	Coenzyme transport and metabolism	Hypoxanthine phosphoribosyltransferase
S277	cloud
S278	cloud
S283	cloud	U	Intracellular trafficking, secretion, and vesicular transport	Large exoprotein involved in heme utilization or adhesion
S288	cloud
S289	cloud
S293	cloud
S295	cloud
S297	cloud
S300	cloud
S302	cloud
S305	cloud
S306	cloud	J	Translation, ribosomal structure and biogenesis	Ribosomal protein S14
S309	cloud
S313	cloud	J	Translation, ribosomal structure and biogenesis	Protein chain release factor B
S314	cloud
S316	cloud
S320	cloud
S322	cloud
S327	cloud
S328	cloud
S329	cloud
S331	cloud	M	Cell wall/membrane/envelope biogenesis	Membrane-anchored protein YidD, putatitve component of membrane protein insertase Oxa1/YidC/SpoIIIJ
S333	cloud	X	Mobilome: prophages, transposons	Large terminase phage packaging protein
S336	cloud
S34	cloud
S340	cloud
S342	cloud
S344	cloud
S345	cloud	U	Intracellular trafficking, secretion, and vesicular transport	Large exoprotein involved in heme utilization or adhesion
S346	cloud
S348	cloud
S35	cloud
S358	cloud
S359	cloud
S36	cloud
S365	cloud
S366	cloud
S367	cloud	U	Intracellular trafficking, secretion, and vesicular transport	Large exoprotein involved in heme utilization or adhesion
S368	cloud
S372	cloud
S374	cloud
S375	cloud
S377	cloud	U	Intracellular trafficking, secretion, and vesicular transport	Large exoprotein involved in heme utilization or adhesion
S379	cloud
S381	cloud
S383	cloud
S387	cloud
S388	cloud
S391	cloud
S392	cloud
S394	cloud	F	Nucleotide transport and metabolism	Ribonucleotide reductase beta subunit, ferritin-like domain
S395	cloud	U	Intracellular trafficking, secretion, and vesicular transport	Large exoprotein involved in heme utilization or adhesion
S396	cloud
S401	cloud
S403	cloud
S406	cloud
S407	cloud
S409	cloud	U	Intracellular trafficking, secretion, and vesicular transport	Large exoprotein involved in heme utilization or adhesion
S412	cloud
S416	cloud
S417	cloud
S418	cloud
S42	cloud
S420	cloud
S422	cloud
S423	cloud	H	Coenzyme transport and metabolism	Protoporphyrinogen oxidase
S427	cloud
S429	cloud
S43	cloud
S430	cloud
S433	cloud
S434	cloud
S440	cloud	M	Cell wall/membrane/envelope biogenesis	Membrane-anchored protein YidD, putatitve component of membrane protein insertase Oxa1/YidC/SpoIIIJ
S441	cloud
S447	cloud
S449	cloud
S45	cloud
S455	cloud
S456	cloud
S46	cloud
S460	cloud	L	Replication, recombination and repair	Excinuclease UvrABC, nuclease subunit
S461	cloud
S462	cloud
S470	cloud
S472	cloud
S475	cloud
S477	cloud
S48	cloud
S480	cloud
S488	cloud
S492	cloud
S494	cloud	U	Intracellular trafficking, secretion, and vesicular transport	Large exoprotein involved in heme utilization or adhesion
S498	cloud
S5	cloud
S50	cloud
S500	cloud	E	Amino acid transport and metabolism	Tryptophan synthase alpha chain
S502	cloud	L	Replication, recombination and repair	Broad specificity polyphosphatase and 5'/3'-nucleotidase SurE
S504	cloud
S505	cloud
S510	cloud	J	Translation, ribosomal structure and biogenesis	tRNA A37 methylthiotransferase MiaB
S511	cloud
S514	cloud
S516	cloud
S518	cloud
S52	cloud
S525	cloud	C	Energy production and conversion	Phosphoglycolate phosphatase, HAD superfamily
S528	cloud
S529	cloud
S53	cloud
S531	cloud
S533	cloud	L	Replication, recombination and repair	Site-specific DNA recombinase related to the DNA invertase Pin
S537	cloud	J	Translation, ribosomal structure and biogenesis	Ribonuclease G or E
S542	cloud
S546	cloud
S548	cloud
S558	cloud
S560	cloud
S561	cloud
S565	cloud
S566	cloud
S567	cloud
S568	cloud
S569	cloud
S57	cloud
S570	cloud
S572	cloud	E	Amino acid transport and metabolism	Xaa-Pro aminopeptidase
S578	cloud
S580	cloud
S582	cloud	I	Lipid transport and metabolism	Phosphatidylserine/phosphatidylglycerophosphate/cardiolipin synthase or related enzyme
S584	cloud
S585	cloud	U	Intracellular trafficking, secretion, and vesicular transport	Large exoprotein involved in heme utilization or adhesion
S588	cloud	U	Intracellular trafficking, secretion, and vesicular transport	Large exoprotein involved in heme utilization or adhesion
S589	cloud
S59	cloud
S590	cloud
S591	cloud
S592	cloud
S593	cloud
S595	cloud
S596	cloud
S598	cloud
S6	cloud
S602	cloud
S603	cloud	P	Inorganic ion transport and metabolism	ABC-type phosphate transport system, periplasmic component
S604	cloud
S611	cloud
S614	cloud
S616	cloud
S618	cloud
S620	cloud
S625	cloud
S626	cloud	D	Cell cycle control, cell division, chromosome partitioning	Chromosome segregation ATPase
S63	cloud
S630	cloud
S633	cloud	U	Intracellular trafficking, secretion, and vesicular transport	Large exoprotein involved in heme utilization or adhesion
S635	cloud	O	Posttranslational modification, protein turnover, chaperones	Molecular chaperone DnaK (HSP70)
S64	cloud
S643	cloud
S648	cloud
S649	cloud
S65	cloud
S650	cloud
S652	cloud
S653	cloud
S657	cloud
S661	cloud
S663	cloud
S665	cloud
S666	cloud
S667	cloud
S669	cloud
S67	cloud
S670	cloud
S671	cloud
S672	cloud	U	Intracellular trafficking, secretion, and vesicular transport	Large exoprotein involved in heme utilization or adhesion
S676	cloud
S677	cloud
S678	cloud
S68	cloud
S684	cloud
S686	cloud
S692	cloud
S693	cloud
S697	cloud
S7	cloud
S70	cloud
S702	cloud
S703	cloud
S707	cloud
S708	cloud
S709	cloud
S714	cloud
S720	cloud
S722	cloud
S728	cloud	P	Inorganic ion transport and metabolism	ABC-type phosphate/phosphonate transport system, periplasmic component
S729	cloud
S732	cloud
S734	cloud	O	Posttranslational modification, protein turnover, chaperones	Periplasmic serine protease, S1-C subfamily, contain C-terminal PDZ domain
S735	cloud
S737	cloud
S738	cloud	U	Intracellular trafficking, secretion, and vesicular transport	Large exoprotein involved in heme utilization or adhesion
S739	cloud	U	Intracellular trafficking, secretion, and vesicular transport	Large exoprotein involved in heme utilization or adhesion
S740	cloud
S741	cloud	M	Cell wall/membrane/envelope biogenesis	UDP-N-acetylglucosamine:LPS N-acetylglucosamine transferase
S743	cloud
S746	cloud	P	Inorganic ion transport and metabolism	Mg/Co/Ni transporter MgtE (contains CBS domain)
S748	cloud
S749	cloud
S751	cloud
S755	cloud
S756	cloud
S759	cloud
S76	cloud
S761	cloud
S762	cloud
S765	cloud	K	Transcription	DNA-directed RNA polymerase, beta subunit/140 kD subunit
S770	cloud
S771	cloud
S776	cloud
S777	cloud
S780	cloud	R	General function prediction only	Predicted O-methyltransferase YrrM
[truncated: 73 more rows]
