# Supplementary material for: Chlamydia pan-genomic analysis reveals balance between host adaptation and selective pressure to genome reduction
Source: BMC Genomics. 2019 Sep 12;20:710. doi: 10.1186/s12864-019-6059-5 (PMC6740158; doi:10.1186/s12864-019-6059-5)
Supplement: Supplementary file 10 — Predicted frameshift and nonsense mutations in Chlamydial pan-genome. For the analysis of putative pseudogenes, events located less than 60 bp. away from gene end or present in a single genome from the corresponding OG were excluded. (CSV 600 kb) [file 12864_2019_6059_MOESM10_ESM.csv]

Supplementary Table 6. Predicted frameshift and nonsense mutations in Chlamydial pan-genome. For the analysis of putative pseudogenes, events located less than 60 bp. away from gene end or present in a single genome from the corresponding OG were excluded.
Columns:
group_id: internal OG ID;
genome_id: internal genome ID;
num_per_og: number of genes with predicted frameshift or nonsense mutations in OG;
frameshift_id: internal ID of the predicted frameshift or nonsense mutation;
protein_id: internal protein ID;
from_start: location relative to the gene start;
to_end: location relative to the gene end;
gap_size: 3 for nonsense mutations (internal stop-codon), one of 1, �1, 2, �2 for frameshifts
type: type of OG (core, periphery, cloud);
product: functional annotation of OG;
length_bp: gene length (in base pairs);
group_id	genome_id	num_per_og	frameshift_id	protein_id	from_start	to_end	gap_size	type	product	length_bp	species	strain
OG672	C015	311	C015_fs10	C015_913	309	549	1	core	Succinate dehydrogenase cytochrome b558 subunit	858	Chlamydia trachomatis	434/Bu
OG672	C015	311	C015_fs11	C015_913	188	670	3	core	Succinate dehydrogenase cytochrome b558 subunit	858	Chlamydia trachomatis	434/Bu
OG672	C016	311	C016_fs20	C016_645	47	811	3	core	Succinate dehydrogenase cytochrome b558 subunit	858	Chlamydia trachomatis	A2497
OG672	C016	311	C016_fs19	C016_645	263	595	3	core	Succinate dehydrogenase cytochrome b558 subunit	858	Chlamydia trachomatis	A2497
OG672	C016	311	C016_fs18	C016_645	309	549	1	core	Succinate dehydrogenase cytochrome b558 subunit	858	Chlamydia trachomatis	A2497
OG672	C018	311	C018_fs19	C018_643	309	549	1	core	Succinate dehydrogenase cytochrome b558 subunit	858	Chlamydia trachomatis	A/363
OG672	C018	311	C018_fs21	C018_643	47	811	3	core	Succinate dehydrogenase cytochrome b558 subunit	858	Chlamydia trachomatis	A/363
OG672	C018	311	C018_fs20	C018_643	263	595	3	core	Succinate dehydrogenase cytochrome b558 subunit	858	Chlamydia trachomatis	A/363
OG672	C019	311	C019_fs16	C019_644	263	595	3	core	Succinate dehydrogenase cytochrome b558 subunit	858	Chlamydia trachomatis	A/5291
OG672	C019	311	C019_fs17	C019_644	47	811	3	core	Succinate dehydrogenase cytochrome b558 subunit	858	Chlamydia trachomatis	A/5291
OG672	C019	311	C019_fs15	C019_644	309	549	1	core	Succinate dehydrogenase cytochrome b558 subunit	858	Chlamydia trachomatis	A/5291
OG672	C020	311	C020_fs17	C020_640	309	549	1	core	Succinate dehydrogenase cytochrome b558 subunit	858	Chlamydia trachomatis	A/7249
OG672	C020	311	C020_fs18	C020_640	263	595	3	core	Succinate dehydrogenase cytochrome b558 subunit	858	Chlamydia trachomatis	A/7249
OG672	C020	311	C020_fs19	C020_640	47	811	3	core	Succinate dehydrogenase cytochrome b558 subunit	858	Chlamydia trachomatis	A/7249
OG672	C021	311	C021_fs22	C021_644	47	811	3	core	Succinate dehydrogenase cytochrome b558 subunit	858	Chlamydia trachomatis	A/HAR-13
OG672	C021	311	C021_fs20	C021_644	309	549	1	core	Succinate dehydrogenase cytochrome b558 subunit	858	Chlamydia trachomatis	A/HAR-13
OG672	C021	311	C021_fs21	C021_644	263	595	3	core	Succinate dehydrogenase cytochrome b558 subunit	858	Chlamydia trachomatis	A/HAR-13
OG672	C022	311	C022_fs19	C022_642	263	595	3	core	Succinate dehydrogenase cytochrome b558 subunit	858	Chlamydia trachomatis	B/Jali20/OT
OG672	C022	311	C022_fs18	C022_642	309	549	1	core	Succinate dehydrogenase cytochrome b558 subunit	858	Chlamydia trachomatis	B/Jali20/OT
OG672	C022	311	C022_fs20	C022_642	47	811	3	core	Succinate dehydrogenase cytochrome b558 subunit	858	Chlamydia trachomatis	B/Jali20/OT
OG672	C023	311	C023_fs17	C023_646	113	811	3	core	Succinate dehydrogenase cytochrome b558 subunit	924	Chlamydia trachomatis	B/TZ1A828/OT
OG672	C023	311	C023_fs16	C023_646	329	595	3	core	Succinate dehydrogenase cytochrome b558 subunit	924	Chlamydia trachomatis	B/TZ1A828/OT
OG672	C023	311	C023_fs15	C023_646	375	549	1	core	Succinate dehydrogenase cytochrome b558 subunit	924	Chlamydia trachomatis	B/TZ1A828/OT
OG672	C024	311	C024_fs18	C024_645	47	811	3	core	Succinate dehydrogenase cytochrome b558 subunit	858	Chlamydia trachomatis	C/TW-3
OG672	C024	311	C024_fs17	C024_645	263	595	3	core	Succinate dehydrogenase cytochrome b558 subunit	858	Chlamydia trachomatis	C/TW-3
OG672	C024	311	C024_fs16	C024_645	309	549	1	core	Succinate dehydrogenase cytochrome b558 subunit	858	Chlamydia trachomatis	C/TW-3
OG672	C025	311	C025_fs6	C025_647	309	549	1	core	Succinate dehydrogenase cytochrome b558 subunit	858	Chlamydia trachomatis	D-EC
OG672	C025	311	C025_fs8	C025_647	47	811	3	core	Succinate dehydrogenase cytochrome b558 subunit	858	Chlamydia trachomatis	D-EC
OG672	C025	311	C025_fs7	C025_647	263	595	3	core	Succinate dehydrogenase cytochrome b558 subunit	858	Chlamydia trachomatis	D-EC
OG672	C026	311	C026_fs7	C026_647	47	811	3	core	Succinate dehydrogenase cytochrome b558 subunit	858	Chlamydia trachomatis	D-LC
OG672	C026	311	C026_fs6	C026_647	263	595	3	core	Succinate dehydrogenase cytochrome b558 subunit	858	Chlamydia trachomatis	D-LC
OG672	C026	311	C026_fs5	C026_647	309	549	1	core	Succinate dehydrogenase cytochrome b558 subunit	858	Chlamydia trachomatis	D-LC
OG672	C027	311	C027_fs11	C027_643	46	803	3	core	Succinate dehydrogenase cytochrome b558 subunit	849	Chlamydia trachomatis	D/SotonD1
OG672	C027	311	C027_fs10	C027_643	185	664	1	core	Succinate dehydrogenase cytochrome b558 subunit	849	Chlamydia trachomatis	D/SotonD1
OG672	C027	311	C027_fs9	C027_643	300	549	1	core	Succinate dehydrogenase cytochrome b558 subunit	849	Chlamydia trachomatis	D/SotonD1
OG672	C028	311	C028_fs8	C028_646	47	811	3	core	Succinate dehydrogenase cytochrome b558 subunit	858	Chlamydia trachomatis	D/SotonD5
OG672	C028	311	C028_fs7	C028_646	263	595	3	core	Succinate dehydrogenase cytochrome b558 subunit	858	Chlamydia trachomatis	D/SotonD5
OG672	C028	311	C028_fs6	C028_646	309	549	1	core	Succinate dehydrogenase cytochrome b558 subunit	858	Chlamydia trachomatis	D/SotonD5
OG672	C029	311	C029_fs9	C029_647	47	805	3	core	Succinate dehydrogenase cytochrome b558 subunit	852	Chlamydia trachomatis	D/SotonD6
OG672	C029	311	C029_fs8	C029_647	263	589	3	core	Succinate dehydrogenase cytochrome b558 subunit	852	Chlamydia trachomatis	D/SotonD6
OG672	C029	311	C029_fs7	C029_647	309	543	1	core	Succinate dehydrogenase cytochrome b558 subunit	852	Chlamydia trachomatis	D/SotonD6
OG672	C030	311	C030_fs6	C030_648	263	595	3	core	Succinate dehydrogenase cytochrome b558 subunit	858	Chlamydia trachomatis	D/UW-3/CX
OG672	C030	311	C030_fs5	C030_648	309	549	1	core	Succinate dehydrogenase cytochrome b558 subunit	858	Chlamydia trachomatis	D/UW-3/CX
OG672	C030	311	C030_fs7	C030_648	47	811	3	core	Succinate dehydrogenase cytochrome b558 subunit	858	Chlamydia trachomatis	D/UW-3/CX
OG672	C031	311	C031_fs11	C031_644	46	803	3	core	Succinate dehydrogenase cytochrome b558 subunit	849	Chlamydia trachomatis	E/11023
OG672	C031	311	C031_fs10	C031_644	185	664	1	core	Succinate dehydrogenase cytochrome b558 subunit	849	Chlamydia trachomatis	E/11023
OG672	C031	311	C031_fs9	C031_644	300	549	1	core	Succinate dehydrogenase cytochrome b558 subunit	849	Chlamydia trachomatis	E/11023
OG672	C032	311	C032_fs12	C032_642	185	664	1	core	Succinate dehydrogenase cytochrome b558 subunit	849	Chlamydia trachomatis	E/150
OG672	C032	311	C032_fs13	C032_642	46	803	3	core	Succinate dehydrogenase cytochrome b558 subunit	849	Chlamydia trachomatis	E/150
OG672	C032	311	C032_fs11	C032_642	300	549	1	core	Succinate dehydrogenase cytochrome b558 subunit	849	Chlamydia trachomatis	E/150
OG672	C033	311	C033_fs13	C033_645	185	664	1	core	Succinate dehydrogenase cytochrome b558 subunit	849	Chlamydia trachomatis	E/Bour
OG672	C033	311	C033_fs14	C033_645	46	803	3	core	Succinate dehydrogenase cytochrome b558 subunit	849	Chlamydia trachomatis	E/Bour
OG672	C033	311	C033_fs12	C033_645	300	549	1	core	Succinate dehydrogenase cytochrome b558 subunit	849	Chlamydia trachomatis	E/Bour
OG672	C034	311	C034_fs10	C034_640	185	664	1	core	Succinate dehydrogenase cytochrome b558 subunit	849	Chlamydia trachomatis	E/C599
OG672	C034	311	C034_fs11	C034_640	46	803	3	core	Succinate dehydrogenase cytochrome b558 subunit	849	Chlamydia trachomatis	E/C599
OG672	C034	311	C034_fs9	C034_640	300	549	1	core	Succinate dehydrogenase cytochrome b558 subunit	849	Chlamydia trachomatis	E/C599
OG672	C035	311	C035_fs12	C035_647	46	803	3	core	Succinate dehydrogenase cytochrome b558 subunit	849	Chlamydia trachomatis	E/SW3
OG672	C035	311	C035_fs10	C035_647	300	549	1	core	Succinate dehydrogenase cytochrome b558 subunit	849	Chlamydia trachomatis	E/SW3
OG672	C035	311	C035_fs11	C035_647	185	664	1	core	Succinate dehydrogenase cytochrome b558 subunit	849	Chlamydia trachomatis	E/SW3
OG672	C036	311	C036_fs11	C036_639	46	803	3	core	Succinate dehydrogenase cytochrome b558 subunit	849	Chlamydia trachomatis	E/SotonE4
OG672	C036	311	C036_fs9	C036_639	300	549	1	core	Succinate dehydrogenase cytochrome b558 subunit	849	Chlamydia trachomatis	E/SotonE4
OG672	C036	311	C036_fs10	C036_639	185	664	1	core	Succinate dehydrogenase cytochrome b558 subunit	849	Chlamydia trachomatis	E/SotonE4
OG672	C037	311	C037_fs13	C037_649	46	803	3	core	Succinate dehydrogenase cytochrome b558 subunit	849	Chlamydia trachomatis	E/SotonE8
OG672	C037	311	C037_fs12	C037_649	185	664	1	core	Succinate dehydrogenase cytochrome b558 subunit	849	Chlamydia trachomatis	E/SotonE8
OG672	C037	311	C037_fs11	C037_649	300	549	1	core	Succinate dehydrogenase cytochrome b558 subunit	849	Chlamydia trachomatis	E/SotonE8
OG672	C038	311	C038_fs11	C038_642	300	549	1	core	Succinate dehydrogenase cytochrome b558 subunit	849	Chlamydia trachomatis	F/SW4
OG672	C038	311	C038_fs13	C038_642	46	803	3	core	Succinate dehydrogenase cytochrome b558 subunit	849	Chlamydia trachomatis	F/SW4
OG672	C038	311	C038_fs12	C038_642	185	664	1	core	Succinate dehydrogenase cytochrome b558 subunit	849	Chlamydia trachomatis	F/SW4
OG672	C039	311	C039_fs11	C039_639	185	664	1	core	Succinate dehydrogenase cytochrome b558 subunit	849	Chlamydia trachomatis	F/SW5
OG672	C039	311	C039_fs10	C039_639	300	549	1	core	Succinate dehydrogenase cytochrome b558 subunit	849	Chlamydia trachomatis	F/SW5
OG672	C039	311	C039_fs12	C039_639	46	803	3	core	Succinate dehydrogenase cytochrome b558 subunit	849	Chlamydia trachomatis	F/SW5
OG672	C040	311	C040_fs9	C040_640	300	549	1	core	Succinate dehydrogenase cytochrome b558 subunit	849	Chlamydia trachomatis	F/SWFPminus
OG672	C040	311	C040_fs10	C040_640	185	664	1	core	Succinate dehydrogenase cytochrome b558 subunit	849	Chlamydia trachomatis	F/SWFPminus
OG672	C040	311	C040_fs11	C040_640	46	803	3	core	Succinate dehydrogenase cytochrome b558 subunit	849	Chlamydia trachomatis	F/SWFPminus
OG672	C041	311	C041_fs6	C041_644	309	549	1	core	Succinate dehydrogenase cytochrome b558 subunit	858	Chlamydia trachomatis	G/11074
OG672	C041	311	C041_fs8	C041_644	47	811	3	core	Succinate dehydrogenase cytochrome b558 subunit	858	Chlamydia trachomatis	G/11074
OG672	C041	311	C041_fs7	C041_644	263	595	3	core	Succinate dehydrogenase cytochrome b558 subunit	858	Chlamydia trachomatis	G/11074
OG672	C042	311	C042_fs13	C042_642	47	805	3	core	Succinate dehydrogenase cytochrome b558 subunit	852	Chlamydia trachomatis	G/11222
OG672	C042	311	C042_fs12	C042_642	263	589	3	core	Succinate dehydrogenase cytochrome b558 subunit	852	Chlamydia trachomatis	G/11222
OG672	C042	311	C042_fs11	C042_642	309	543	1	core	Succinate dehydrogenase cytochrome b558 subunit	852	Chlamydia trachomatis	G/11222
OG672	C043	311	C043_fs6	C043_644	309	549	1	core	Succinate dehydrogenase cytochrome b558 subunit	858	Chlamydia trachomatis	G/9301
OG672	C043	311	C043_fs7	C043_644	263	595	3	core	Succinate dehydrogenase cytochrome b558 subunit	858	Chlamydia trachomatis	G/9301
OG672	C043	311	C043_fs8	C043_644	47	811	3	core	Succinate dehydrogenase cytochrome b558 subunit	858	Chlamydia trachomatis	G/9301
OG672	C044	311	C044_fs8	C044_646	47	811	3	core	Succinate dehydrogenase cytochrome b558 subunit	858	Chlamydia trachomatis	G/9768
OG672	C044	311	C044_fs6	C044_646	309	549	1	core	Succinate dehydrogenase cytochrome b558 subunit	858	Chlamydia trachomatis	G/9768
OG672	C044	311	C044_fs7	C044_646	263	595	3	core	Succinate dehydrogenase cytochrome b558 subunit	858	Chlamydia trachomatis	G/9768
OG672	C045	311	C045_fs8	C045_647	47	811	3	core	Succinate dehydrogenase cytochrome b558 subunit	858	Chlamydia trachomatis	G/SotonG1
OG672	C045	311	C045_fs6	C045_647	309	549	1	core	Succinate dehydrogenase cytochrome b558 subunit	858	Chlamydia trachomatis	G/SotonG1
OG672	C045	311	C045_fs7	C045_647	263	595	3	core	Succinate dehydrogenase cytochrome b558 subunit	858	Chlamydia trachomatis	G/SotonG1
OG672	C046	311	C046_fs12	C046_644	185	664	1	core	Succinate dehydrogenase cytochrome b558 subunit	849	Chlamydia trachomatis	IU824
OG672	C046	311	C046_fs11	C046_644	300	549	1	core	Succinate dehydrogenase cytochrome b558 subunit	849	Chlamydia trachomatis	IU824
OG672	C046	311	C046_fs13	C046_644	46	803	3	core	Succinate dehydrogenase cytochrome b558 subunit	849	Chlamydia trachomatis	IU824
OG672	C047	311	C047_fs10	C047_646	300	549	1	core	Succinate dehydrogenase cytochrome b558 subunit	849	Chlamydia trachomatis	IU888
OG672	C047	311	C047_fs11	C047_646	185	664	1	core	Succinate dehydrogenase cytochrome b558 subunit	849	Chlamydia trachomatis	IU888
OG672	C047	311	C047_fs12	C047_646	46	803	3	core	Succinate dehydrogenase cytochrome b558 subunit	849	Chlamydia trachomatis	IU888
OG672	C048	311	C048_fs9	C048_647	263	595	3	core	Succinate dehydrogenase cytochrome b558 subunit	858	Chlamydia trachomatis	Ia/SotonIa1
OG672	C048	311	C048_fs10	C048_647	47	811	3	core	Succinate dehydrogenase cytochrome b558 subunit	858	Chlamydia trachomatis	Ia/SotonIa1
OG672	C048	311	C048_fs8	C048_647	309	549	1	core	Succinate dehydrogenase cytochrome b558 subunit	858	Chlamydia trachomatis	Ia/SotonIa1
OG672	C048	311	C048_fs7	C048_647	465	393	3	core	Succinate dehydrogenase cytochrome b558 subunit	858	Chlamydia trachomatis	Ia/SotonIa1
OG672	C049	311	C049_fs8	C049_646	263	595	3	core	Succinate dehydrogenase cytochrome b558 subunit	858	Chlamydia trachomatis	J/6276tet1
OG672	C049	311	C049_fs7	C049_646	309	549	1	core	Succinate dehydrogenase cytochrome b558 subunit	858	Chlamydia trachomatis	J/6276tet1
OG672	C049	311	C049_fs9	C049_646	47	811	3	core	Succinate dehydrogenase cytochrome b558 subunit	858	Chlamydia trachomatis	J/6276tet1
OG672	C050	311	C050_fs8	C050_649	263	589	3	core	Succinate dehydrogenase cytochrome b558 subunit	852	Chlamydia trachomatis	K/SotonK1
OG672	C050	311	C050_fs7	C050_649	309	543	1	core	Succinate dehydrogenase cytochrome b558 subunit	852	Chlamydia trachomatis	K/SotonK1
OG672	C050	311	C050_fs9	C050_649	47	805	3	core	Succinate dehydrogenase cytochrome b558 subunit	852	Chlamydia trachomatis	K/SotonK1
OG672	C051	311	C051_fs7	C051_636	309	549	1	core	Succinate dehydrogenase cytochrome b558 subunit	858	Chlamydia trachomatis	L1/115
OG672	C051	311	C051_fs8	C051_636	188	670	3	core	Succinate dehydrogenase cytochrome b558 subunit	858	Chlamydia trachomatis	L1/115
OG672	C052	311	C052_fs8	C052_637	188	670	3	core	Succinate dehydrogenase cytochrome b558 subunit	858	Chlamydia trachomatis	L1/224
OG672	C052	311	C052_fs7	C052_637	309	549	1	core	Succinate dehydrogenase cytochrome b558 subunit	858	Chlamydia trachomatis	L1/224
OG672	C053	311	C053_fs8	C053_636	257	667	1	core	Succinate dehydrogenase cytochrome b558 subunit	924	Chlamydia trachomatis	L1/440/LN
OG672	C053	311	C053_fs7	C053_636	375	549	1	core	Succinate dehydrogenase cytochrome b558 subunit	924	Chlamydia trachomatis	L1/440/LN
OG672	C054	311	C054_fs7	C054_639	188	670	3	core	Succinate dehydrogenase cytochrome b558 subunit	858	Chlamydia trachomatis	L2/25667R
OG672	C054	311	C054_fs6	C054_639	309	549	1	core	Succinate dehydrogenase cytochrome b558 subunit	858	Chlamydia trachomatis	L2/25667R
OG672	C057	311	C057_fs7	C057_635	188	670	3	core	Succinate dehydrogenase cytochrome b558 subunit	858	Chlamydia trachomatis	L2b/795
OG672	C057	311	C057_fs6	C057_635	309	549	1	core	Succinate dehydrogenase cytochrome b558 subunit	858	Chlamydia trachomatis	L2b/795
OG672	C058	311	C058_fs6	C058_633	309	549	1	core	Succinate dehydrogenase cytochrome b558 subunit	858	Chlamydia trachomatis	L2b/8200/07
OG672	C058	311	C058_fs7	C058_633	188	670	3	core	Succinate dehydrogenase cytochrome b558 subunit	858	Chlamydia trachomatis	L2b/8200/07
OG672	C059	311	C059_fs7	C059_636	188	670	3	core	Succinate dehydrogenase cytochrome b558 subunit	858	Chlamydia trachomatis	L2b/Ams1
OG672	C059	311	C059_fs6	C059_636	309	549	1	core	Succinate dehydrogenase cytochrome b558 subunit	858	Chlamydia trachomatis	L2b/Ams1
OG672	C060	311	C060_fs6	C060_644	309	549	1	core	Succinate dehydrogenase cytochrome b558 subunit	858	Chlamydia trachomatis	L2b/Ams2
OG672	C060	311	C060_fs7	C060_644	188	670	3	core	Succinate dehydrogenase cytochrome b558 subunit	858	Chlamydia trachomatis	L2b/Ams2
OG672	C061	311	C061_fs7	C061_640	188	670	3	core	Succinate dehydrogenase cytochrome b558 subunit	858	Chlamydia trachomatis	L2b/Ams3
OG672	C061	311	C061_fs6	C061_640	309	549	1	core	Succinate dehydrogenase cytochrome b558 subunit	858	Chlamydia trachomatis	L2b/Ams3
OG672	C062	311	C062_fs6	C062_640	309	549	1	core	Succinate dehydrogenase cytochrome b558 subunit	858	Chlamydia trachomatis	L2b/Ams4
OG672	C062	311	C062_fs7	C062_640	188	670	3	core	Succinate dehydrogenase cytochrome b558 subunit	858	Chlamydia trachomatis	L2b/Ams4
OG672	C063	311	C063_fs7	C063_639	188	670	3	core	Succinate dehydrogenase cytochrome b558 subunit	858	Chlamydia trachomatis	L2b/Ams5
OG672	C063	311	C063_fs6	C063_639	309	549	1	core	Succinate dehydrogenase cytochrome b558 subunit	858	Chlamydia trachomatis	L2b/Ams5
OG672	C064	311	C064_fs7	C064_638	188	670	3	core	Succinate dehydrogenase cytochrome b558 subunit	858	Chlamydia trachomatis	L2b/CV204
OG672	C064	311	C064_fs6	C064_638	309	549	1	core	Succinate dehydrogenase cytochrome b558 subunit	858	Chlamydia trachomatis	L2b/CV204
OG672	C065	311	C065_fs16	C065_635	188	670	3	core	Succinate dehydrogenase cytochrome b558 subunit	858	Chlamydia trachomatis	L2b/Canada1
OG672	C065	311	C065_fs15	C065_635	309	549	1	core	Succinate dehydrogenase cytochrome b558 subunit	858	Chlamydia trachomatis	L2b/Canada1
OG672	C066	311	C066_fs6	C066_634	309	549	1	core	Succinate dehydrogenase cytochrome b558 subunit	858	Chlamydia trachomatis	L2b/Canada2
OG672	C066	311	C066_fs7	C066_634	188	670	3	core	Succinate dehydrogenase cytochrome b558 subunit	858	Chlamydia trachomatis	L2b/Canada2
OG672	C067	311	C067_fs7	C067_634	188	670	3	core	Succinate dehydrogenase cytochrome b558 subunit	858	Chlamydia trachomatis	L2b/LST
OG672	C067	311	C067_fs6	C067_634	309	549	1	core	Succinate dehydrogenase cytochrome b558 subunit	858	Chlamydia trachomatis	L2b/LST
OG672	C068	311	C068_fs10	C068_902	188	670	3	core	Succinate dehydrogenase cytochrome b558 subunit	858	Chlamydia trachomatis	L2b/UCH-1/proctiti
OG672	C068	311	C068_fs9	C068_902	309	549	1	core	Succinate dehydrogenase cytochrome b558 subunit	858	Chlamydia trachomatis	L2b/UCH-1/proctiti
OG672	C069	311	C069_fs6	C069_630	309	549	1	core	Succinate dehydrogenase cytochrome b558 subunit	858	Chlamydia trachomatis	L2b/UCH-2
OG672	C069	311	C069_fs7	C069_630	188	670	3	core	Succinate dehydrogenase cytochrome b558 subunit	858	Chlamydia trachomatis	L2b/UCH-2
OG672	C070	311	C070_fs11	C070_912	188	670	3	core	Succinate dehydrogenase cytochrome b558 subunit	858	Chlamydia trachomatis	L2c
OG672	C070	311	C070_fs10	C070_912	309	549	1	core	Succinate dehydrogenase cytochrome b558 subunit	858	Chlamydia trachomatis	L2c
OG672	C071	311	C071_fs6	C071_638	375	549	1	core	Succinate dehydrogenase cytochrome b558 subunit	924	Chlamydia trachomatis	L3/404/LN
OG672	C071	311	C071_fs7	C071_638	257	667	1	core	Succinate dehydrogenase cytochrome b558 subunit	924	Chlamydia trachomatis	L3/404/LN
OG672	C083	311	C083_fs8	C083_646	300	549	1	core	Succinate dehydrogenase cytochrome b558 subunit	849	Chlamydia trachomatis	Sweden2
OG672	C083	311	C083_fs9	C083_646	185	664	1	core	Succinate dehydrogenase cytochrome b558 subunit	849	Chlamydia trachomatis	Sweden2
OG672	C083	311	C083_fs10	C083_646	46	803	3	core	Succinate dehydrogenase cytochrome b558 subunit	849	Chlamydia trachomatis	Sweden2
OG672	C084	311	C084_fs9	C084_643	185	664	1	core	Succinate dehydrogenase cytochrome b558 subunit	849	Chlamydia trachomatis	F/SotonF3
OG672	C084	311	C084_fs10	C084_643	46	803	3	core	Succinate dehydrogenase cytochrome b558 subunit	849	Chlamydia trachomatis	F/SotonF3
OG672	C084	311	C084_fs8	C084_643	300	549	1	core	Succinate dehydrogenase cytochrome b558 subunit	849	Chlamydia trachomatis	F/SotonF3
OG672	C085	311	C085_fs6	C085_643	465	393	3	core	Succinate dehydrogenase cytochrome b558 subunit	858	Chlamydia trachomatis	Ia/SotonIa3
OG672	C085	311	C085_fs8	C085_643	263	595	3	core	Succinate dehydrogenase cytochrome b558 subunit	858	Chlamydia trachomatis	Ia/SotonIa3
OG672	C085	311	C085_fs7	C085_643	309	549	1	core	Succinate dehydrogenase cytochrome b558 subunit	858	Chlamydia trachomatis	Ia/SotonIa3
OG672	C085	311	C085_fs9	C085_643	47	811	3	core	Succinate dehydrogenase cytochrome b558 subunit	858	Chlamydia trachomatis	Ia/SotonIa3
OG672	C087	311	C087_fs11	C087_639	46	803	3	core	Succinate dehydrogenase cytochrome b558 subunit	849	Chlamydia trachomatis	F/2-93
OG672	C087	311	C087_fs9	C087_639	300	549	1	core	Succinate dehydrogenase cytochrome b558 subunit	849	Chlamydia trachomatis	F/2-93
OG672	C087	311	C087_fs10	C087_639	185	664	1	core	Succinate dehydrogenase cytochrome b558 subunit	849	Chlamydia trachomatis	F/2-93
OG672	C088	311	C088_fs12	C088_642	46	803	3	core	Succinate dehydrogenase cytochrome b558 subunit	849	Chlamydia trachomatis	F/11-96
OG672	C088	311	C088_fs10	C088_642	300	549	1	core	Succinate dehydrogenase cytochrome b558 subunit	849	Chlamydia trachomatis	F/11-96
OG672	C088	311	C088_fs11	C088_642	185	664	1	core	Succinate dehydrogenase cytochrome b558 subunit	849	Chlamydia trachomatis	F/11-96
OG672	C089	311	C089_fs9	C089_646	46	803	3	core	Succinate dehydrogenase cytochrome b558 subunit	849	Chlamydia trachomatis	E/12-94
OG672	C089	311	C089_fs8	C089_646	185	664	1	core	Succinate dehydrogenase cytochrome b558 subunit	849	Chlamydia trachomatis	E/12-94
OG672	C089	311	C089_fs7	C089_646	300	549	1	core	Succinate dehydrogenase cytochrome b558 subunit	849	Chlamydia trachomatis	E/12-94
OG672	C090	311	C090_fs8	C090_648	47	811	3	core	Succinate dehydrogenase cytochrome b558 subunit	858	Chlamydia trachomatis	D/14-96
OG672	C090	311	C090_fs7	C090_648	263	595	3	core	Succinate dehydrogenase cytochrome b558 subunit	858	Chlamydia trachomatis	D/14-96
OG672	C090	311	C090_fs6	C090_648	309	549	1	core	Succinate dehydrogenase cytochrome b558 subunit	858	Chlamydia trachomatis	D/14-96
OG672	C092	311	C092_fs16	C092_645	46	803	3	core	Succinate dehydrogenase cytochrome b558 subunit	849	Chlamydia trachomatis	F/1-93
OG672	C092	311	C092_fs15	C092_645	185	664	1	core	Succinate dehydrogenase cytochrome b558 subunit	849	Chlamydia trachomatis	F/1-93
OG672	C092	311	C092_fs14	C092_645	300	549	1	core	Succinate dehydrogenase cytochrome b558 subunit	849	Chlamydia trachomatis	F/1-93
OG672	C093	311	C093_fs14	C093_643	185	664	1	core	Succinate dehydrogenase cytochrome b558 subunit	849	Chlamydia trachomatis	F/6-94
OG672	C093	311	C093_fs15	C093_643	46	803	3	core	Succinate dehydrogenase cytochrome b558 subunit	849	Chlamydia trachomatis	F/6-94
OG672	C093	311	C093_fs13	C093_643	300	549	1	core	Succinate dehydrogenase cytochrome b558 subunit	849	Chlamydia trachomatis	F/6-94
OG672	C094	311	C094_fs11	C094_642	46	803	3	core	Succinate dehydrogenase cytochrome b558 subunit	849	Chlamydia trachomatis	D/13-96
OG672	C094	311	C094_fs10	C094_642	185	664	1	core	Succinate dehydrogenase cytochrome b558 subunit	849	Chlamydia trachomatis	D/13-96
OG672	C094	311	C094_fs9	C094_642	300	549	1	core	Succinate dehydrogenase cytochrome b558 subunit	849	Chlamydia trachomatis	D/13-96
OG672	C095	311	C095_fs9	C095_645	263	595	3	core	Succinate dehydrogenase cytochrome b558 subunit	858	Chlamydia trachomatis	Ia20-97
OG672	C095	311	C095_fs8	C095_645	309	549	1	core	Succinate dehydrogenase cytochrome b558 subunit	858	Chlamydia trachomatis	Ia20-97
OG672	C095	311	C095_fs7	C095_645	465	393	3	core	Succinate dehydrogenase cytochrome b558 subunit	858	Chlamydia trachomatis	Ia20-97
OG672	C095	311	C095_fs10	C095_645	47	811	3	core	Succinate dehydrogenase cytochrome b558 subunit	858	Chlamydia trachomatis	Ia20-97
OG672	C096	311	C096_fs7	C096_648	263	595	3	core	Succinate dehydrogenase cytochrome b558 subunit	858	Chlamydia trachomatis	J/31-98
OG672	C096	311	C096_fs8	C096_648	47	811	3	core	Succinate dehydrogenase cytochrome b558 subunit	858	Chlamydia trachomatis	J/31-98
OG672	C096	311	C096_fs6	C096_648	309	549	1	core	Succinate dehydrogenase cytochrome b558 subunit	858	Chlamydia trachomatis	J/31-98
OG672	C134	311	C134_fs12	C134_643	300	549	1	core	Succinate dehydrogenase cytochrome b558 subunit	849	Chlamydia trachomatis	E/CS88(i)
OG672	C134	311	C134_fs13	C134_643	185	664	1	core	Succinate dehydrogenase cytochrome b558 subunit	849	Chlamydia trachomatis	E/CS88(i)
OG672	C134	311	C134_fs14	C134_643	46	803	3	core	Succinate dehydrogenase cytochrome b558 subunit	849	Chlamydia trachomatis	E/CS88(i)
OG672	C136	311	C136_fs10	C136_902	188	670	3	core	Succinate dehydrogenase cytochrome b558 subunit	858	Chlamydia trachomatis	L2b/CS784/08
OG672	C136	311	C136_fs9	C136_902	309	549	1	core	Succinate dehydrogenase cytochrome b558 subunit	858	Chlamydia trachomatis	L2b/CS784/08
OG672	C137	311	C137_fs15	C137_776	46	803	3	core	Succinate dehydrogenase cytochrome b558 subunit	849	Chlamydia trachomatis	R32100IMS
OG672	C137	311	C137_fs14	C137_776	185	664	1	core	Succinate dehydrogenase cytochrome b558 subunit	849	Chlamydia trachomatis	R32100IMS
OG672	C137	311	C137_fs13	C137_776	300	549	1	core	Succinate dehydrogenase cytochrome b558 subunit	849	Chlamydia trachomatis	R32100IMS
OG672	C138	311	C138_fs8	C138_332	46	803	3	core	Succinate dehydrogenase cytochrome b558 subunit	849	Chlamydia trachomatis	R28017IMS
OG672	C138	311	C138_fs7	C138_332	185	664	1	core	Succinate dehydrogenase cytochrome b558 subunit	849	Chlamydia trachomatis	R28017IMS
OG672	C138	311	C138_fs6	C138_332	300	549	1	core	Succinate dehydrogenase cytochrome b558 subunit	849	Chlamydia trachomatis	R28017IMS
OG672	C139	311	C139_fs6	C139_166	300	549	1	core	Succinate dehydrogenase cytochrome b558 subunit	849	Chlamydia trachomatis	R26833extract
OG672	C139	311	C139_fs5	C139_166	185	664	1	core	Succinate dehydrogenase cytochrome b558 subunit	849	Chlamydia trachomatis	R26833extract
OG672	C139	311	C139_fs4	C139_166	46	803	3	core	Succinate dehydrogenase cytochrome b558 subunit	849	Chlamydia trachomatis	R26833extract
OG672	C141	311	C141_fs8	C141_649	263	589	3	core	Succinate dehydrogenase cytochrome b558 subunit	852	Chlamydia trachomatis	D/CS637/11
OG672	C141	311	C141_fs9	C141_649	47	805	3	core	Succinate dehydrogenase cytochrome b558 subunit	852	Chlamydia trachomatis	D/CS637/11
OG672	C141	311	C141_fs7	C141_649	309	543	1	core	Succinate dehydrogenase cytochrome b558 subunit	852	Chlamydia trachomatis	D/CS637/11
OG672	C142	311	C142_fs13	C142_645	46	803	3	core	Succinate dehydrogenase cytochrome b558 subunit	849	Chlamydia trachomatis	E/CS1025/11
OG672	C142	311	C142_fs12	C142_645	185	664	1	core	Succinate dehydrogenase cytochrome b558 subunit	849	Chlamydia trachomatis	E/CS1025/11
OG672	C142	311	C142_fs11	C142_645	300	549	1	core	Succinate dehydrogenase cytochrome b558 subunit	849	Chlamydia trachomatis	E/CS1025/11
OG672	C143	311	C143_fs10	C143_641	300	549	1	core	Succinate dehydrogenase cytochrome b558 subunit	849	Chlamydia trachomatis	F/CS847/08
OG672	C143	311	C143_fs11	C143_641	185	664	1	core	Succinate dehydrogenase cytochrome b558 subunit	849	Chlamydia trachomatis	F/CS847/08
OG672	C143	311	C143_fs12	C143_641	46	803	3	core	Succinate dehydrogenase cytochrome b558 subunit	849	Chlamydia trachomatis	F/CS847/08
OG672	C144	311	C144_fs7	C144_646	263	595	3	core	Succinate dehydrogenase cytochrome b558 subunit	858	Chlamydia trachomatis	Ia/CS190/96
OG672	C144	311	C144_fs6	C144_646	309	549	1	core	Succinate dehydrogenase cytochrome b558 subunit	858	Chlamydia trachomatis	Ia/CS190/96
OG672	C144	311	C144_fs8	C144_646	47	811	3	core	Succinate dehydrogenase cytochrome b558 subunit	858	Chlamydia trachomatis	Ia/CS190/96
OG672	D040	311	D040_fs18	D040_645	309	549	1	core	Succinate dehydrogenase cytochrome b558 subunit	858	Chlamydia trachomatis	SB006930
OG672	D040	311	D040_fs19	D040_645	263	595	3	core	Succinate dehydrogenase cytochrome b558 subunit	858	Chlamydia trachomatis	SB006930
OG672	D040	311	D040_fs20	D040_645	47	811	3	core	Succinate dehydrogenase cytochrome b558 subunit	858	Chlamydia trachomatis	SB006930
OG672	D041	311	D041_fs19	D041_645	263	595	3	core	Succinate dehydrogenase cytochrome b558 subunit	858	Chlamydia trachomatis	SB013112
OG672	D041	311	D041_fs18	D041_645	309	549	1	core	Succinate dehydrogenase cytochrome b558 subunit	858	Chlamydia trachomatis	SB013112
OG672	D041	311	D041_fs20	D041_645	47	811	3	core	Succinate dehydrogenase cytochrome b558 subunit	858	Chlamydia trachomatis	SB013112
OG672	D042	311	D042_fs21	D042_643	47	811	3	core	Succinate dehydrogenase cytochrome b558 subunit	858	Chlamydia trachomatis	SB013321
OG672	D042	311	D042_fs20	D042_643	263	595	3	core	Succinate dehydrogenase cytochrome b558 subunit	858	Chlamydia trachomatis	SB013321
OG672	D042	311	D042_fs19	D042_643	309	549	1	core	Succinate dehydrogenase cytochrome b558 subunit	858	Chlamydia trachomatis	SB013321
OG672	D045	311	D045_fs11	D045_646	309	549	1	core	Succinate dehydrogenase cytochrome b558 subunit	858	Chlamydia trachomatis	QH111L
OG672	D045	311	D045_fs13	D045_646	47	811	3	core	Succinate dehydrogenase cytochrome b558 subunit	858	Chlamydia trachomatis	QH111L
OG672	D045	311	D045_fs12	D045_646	263	595	3	core	Succinate dehydrogenase cytochrome b558 subunit	858	Chlamydia trachomatis	QH111L
OG672	D047	311	D047_fs8	D047_649	263	595	3	core	Succinate dehydrogenase cytochrome b558 subunit	858	Chlamydia trachomatis	chxRP4F1
OG672	D047	311	D047_fs7	D047_649	309	549	1	core	Succinate dehydrogenase cytochrome b558 subunit	858	Chlamydia trachomatis	chxRP4F1
OG672	D047	311	D047_fs9	D047_649	47	811	3	core	Succinate dehydrogenase cytochrome b558 subunit	858	Chlamydia trachomatis	chxRP4F1
OG672	D048	311	D048_fs5	D048_647	309	549	1	core	Succinate dehydrogenase cytochrome b558 subunit	858	Chlamydia trachomatis	chxRP4D10
OG672	D048	311	D048_fs6	D048_647	263	595	3	core	Succinate dehydrogenase cytochrome b558 subunit	858	Chlamydia trachomatis	chxRP4D10
OG672	D048	311	D048_fs7	D048_647	47	811	3	core	Succinate dehydrogenase cytochrome b558 subunit	858	Chlamydia trachomatis	chxRP4D10
OG672	D049	311	D049_fs10	D049_646	263	595	3	core	Succinate dehydrogenase cytochrome b558 subunit	858	Chlamydia trachomatis	chxRP1H1
OG672	D049	311	D049_fs9	D049_646	309	549	1	core	Succinate dehydrogenase cytochrome b558 subunit	858	Chlamydia trachomatis	chxRP1H1
OG672	D049	311	D049_fs11	D049_646	47	811	3	core	Succinate dehydrogenase cytochrome b558 subunit	858	Chlamydia trachomatis	chxRP1H1
OG672	D058	311	D058_fs16	D058_648	185	664	1	core	Succinate dehydrogenase cytochrome b558 subunit	849	Chlamydia trachomatis	SQ29
OG672	D058	311	D058_fs17	D058_648	46	803	3	core	Succinate dehydrogenase cytochrome b558 subunit	849	Chlamydia trachomatis	SQ29
OG672	D058	311	D058_fs15	D058_648	300	549	1	core	Succinate dehydrogenase cytochrome b558 subunit	849	Chlamydia trachomatis	SQ29
OG672	D059	311	D059_fs10	D059_648	309	543	1	core	Succinate dehydrogenase cytochrome b558 subunit	852	Chlamydia trachomatis	SQ20
OG672	D059	311	D059_fs12	D059_648	47	805	3	core	Succinate dehydrogenase cytochrome b558 subunit	852	Chlamydia trachomatis	SQ20
OG672	D059	311	D059_fs11	D059_648	263	589	3	core	Succinate dehydrogenase cytochrome b558 subunit	852	Chlamydia trachomatis	SQ20
OG672	D060	311	D060_fs12	D060_653	47	805	3	core	Succinate dehydrogenase cytochrome b558 subunit	852	Chlamydia trachomatis	SQ24
OG672	D060	311	D060_fs11	D060_653	263	589	3	core	Succinate dehydrogenase cytochrome b558 subunit	852	Chlamydia trachomatis	SQ24
OG672	D060	311	D060_fs10	D060_653	309	543	1	core	Succinate dehydrogenase cytochrome b558 subunit	852	Chlamydia trachomatis	SQ24
OG672	D061	311	D061_fs9	D061_644	263	595	3	core	Succinate dehydrogenase cytochrome b558 subunit	858	Chlamydia trachomatis	SQ07
OG672	D061	311	D061_fs8	D061_644	309	549	1	core	Succinate dehydrogenase cytochrome b558 subunit	858	Chlamydia trachomatis	SQ07
OG672	D061	311	D061_fs10	D061_644	47	811	3	core	Succinate dehydrogenase cytochrome b558 subunit	858	Chlamydia trachomatis	SQ07
OG672	D061	311	D061_fs7	D061_644	465	393	3	core	Succinate dehydrogenase cytochrome b558 subunit	858	Chlamydia trachomatis	SQ07
OG672	D062	311	D062_fs15	D062_650	47	811	3	core	Succinate dehydrogenase cytochrome b558 subunit	858	Chlamydia trachomatis	SQ09
OG672	D062	311	D062_fs14	D062_650	263	595	3	core	Succinate dehydrogenase cytochrome b558 subunit	858	Chlamydia trachomatis	SQ09
OG672	D062	311	D062_fs12	D062_650	465	393	3	core	Succinate dehydrogenase cytochrome b558 subunit	858	Chlamydia trachomatis	SQ09
OG672	D062	311	D062_fs13	D062_650	309	549	1	core	Succinate dehydrogenase cytochrome b558 subunit	858	Chlamydia trachomatis	SQ09
OG672	D063	311	D063_fs13	D063_651	309	549	1	core	Succinate dehydrogenase cytochrome b558 subunit	858	Chlamydia trachomatis	SQ10
OG672	D063	311	D063_fs15	D063_651	47	811	3	core	Succinate dehydrogenase cytochrome b558 subunit	858	Chlamydia trachomatis	SQ10
OG672	D063	311	D063_fs14	D063_651	263	595	3	core	Succinate dehydrogenase cytochrome b558 subunit	858	Chlamydia trachomatis	SQ10
OG672	D063	311	D063_fs12	D063_651	465	393	3	core	Succinate dehydrogenase cytochrome b558 subunit	858	Chlamydia trachomatis	SQ10
OG672	D064	311	D064_fs15	D064_649	47	811	3	core	Succinate dehydrogenase cytochrome b558 subunit	858	Chlamydia trachomatis	SQ14
OG672	D064	311	D064_fs14	D064_649	263	595	3	core	Succinate dehydrogenase cytochrome b558 subunit	858	Chlamydia trachomatis	SQ14
OG672	D064	311	D064_fs13	D064_649	309	549	1	core	Succinate dehydrogenase cytochrome b558 subunit	858	Chlamydia trachomatis	SQ14
OG672	D064	311	D064_fs12	D064_649	465	393	3	core	Succinate dehydrogenase cytochrome b558 subunit	858	Chlamydia trachomatis	SQ14
OG672	D065	311	D065_fs11	D065_644	47	811	3	core	Succinate dehydrogenase cytochrome b558 subunit	858	Chlamydia trachomatis	SQ01
OG672	D065	311	D065_fs10	D065_644	263	595	3	core	Succinate dehydrogenase cytochrome b558 subunit	858	Chlamydia trachomatis	SQ01
OG672	D065	311	D065_fs9	D065_644	309	549	1	core	Succinate dehydrogenase cytochrome b558 subunit	858	Chlamydia trachomatis	SQ01
OG672	D066	311	D066_fs11	D066_647	47	811	3	core	Succinate dehydrogenase cytochrome b558 subunit	858	Chlamydia trachomatis	SQ02
OG672	D066	311	D066_fs10	D066_647	263	595	3	core	Succinate dehydrogenase cytochrome b558 subunit	858	Chlamydia trachomatis	SQ02
OG672	D066	311	D066_fs9	D066_647	309	549	1	core	Succinate dehydrogenase cytochrome b558 subunit	858	Chlamydia trachomatis	SQ02
OG672	D067	311	D067_fs9	D067_643	309	549	1	core	Succinate dehydrogenase cytochrome b558 subunit	858	Chlamydia trachomatis	SQ05
OG672	D067	311	D067_fs11	D067_643	47	811	3	core	Succinate dehydrogenase cytochrome b558 subunit	858	Chlamydia trachomatis	SQ05
OG672	D067	311	D067_fs10	D067_643	263	595	3	core	Succinate dehydrogenase cytochrome b558 subunit	858	Chlamydia trachomatis	SQ05
OG672	D068	311	D068_fs11	D068_647	46	803	3	core	Succinate dehydrogenase cytochrome b558 subunit	849	Chlamydia trachomatis	SQ25
OG672	D068	311	D068_fs10	D068_647	185	664	1	core	Succinate dehydrogenase cytochrome b558 subunit	849	Chlamydia trachomatis	SQ25
OG672	D068	311	D068_fs9	D068_647	300	549	1	core	Succinate dehydrogenase cytochrome b558 subunit	849	Chlamydia trachomatis	SQ25
OG672	D069	311	D069_fs11	D069_640	46	803	3	core	Succinate dehydrogenase cytochrome b558 subunit	849	Chlamydia trachomatis	SQ28.
OG672	D069	311	D069_fs9	D069_640	300	549	1	core	Succinate dehydrogenase cytochrome b558 subunit	849	Chlamydia trachomatis	SQ28.
OG672	D069	311	D069_fs10	D069_640	185	664	1	core	Succinate dehydrogenase cytochrome b558 subunit	849	Chlamydia trachomatis	SQ28.
OG672	D070	311	D070_fs10	D070_650	309	549	1	core	Succinate dehydrogenase cytochrome b558 subunit	858	Chlamydia trachomatis	SQ15
OG672	D070	311	D070_fs12	D070_650	47	811	3	core	Succinate dehydrogenase cytochrome b558 subunit	858	Chlamydia trachomatis	SQ15
OG672	D070	311	D070_fs11	D070_650	263	595	3	core	Succinate dehydrogenase cytochrome b558 subunit	858	Chlamydia trachomatis	SQ15
OG672	D071	311	D071_fs11	D071_649	263	595	3	core	Succinate dehydrogenase cytochrome b558 subunit	858	Chlamydia trachomatis	SQ19
OG672	D071	311	D071_fs12	D071_649	47	811	3	core	Succinate dehydrogenase cytochrome b558 subunit	858	Chlamydia trachomatis	SQ19
OG672	D071	311	D071_fs10	D071_649	309	549	1	core	Succinate dehydrogenase cytochrome b558 subunit	858	Chlamydia trachomatis	SQ19
OG672	D075	311	D075_fs13	D075_644	263	595	3	core	Succinate dehydrogenase cytochrome b558 subunit	858	Chlamydia trachomatis	021V1_ct021V1
OG672	D075	311	D075_fs11	D075_644	465	393	3	core	Succinate dehydrogenase cytochrome b558 subunit	858	Chlamydia trachomatis	021V1_ct021V1
OG672	D075	311	D075_fs14	D075_644	47	811	3	core	Succinate dehydrogenase cytochrome b558 subunit	858	Chlamydia trachomatis	021V1_ct021V1
OG672	D075	311	D075_fs12	D075_644	309	549	1	core	Succinate dehydrogenase cytochrome b558 subunit	858	Chlamydia trachomatis	021V1_ct021V1
OG672	D076	311	D076_fs15	D076_858	47	811	3	core	Succinate dehydrogenase cytochrome b558 subunit	858	Chlamydia trachomatis	022V1_ct022V1
OG672	D076	311	D076_fs12	D076_858	465	393	3	core	Succinate dehydrogenase cytochrome b558 subunit	858	Chlamydia trachomatis	022V1_ct022V1
OG672	D076	311	D076_fs14	D076_858	263	595	3	core	Succinate dehydrogenase cytochrome b558 subunit	858	Chlamydia trachomatis	022V1_ct022V1
OG672	D076	311	D076_fs13	D076_858	309	549	1	core	Succinate dehydrogenase cytochrome b558 subunit	858	Chlamydia trachomatis	022V1_ct022V1
OG672	D077	311	D077_fs13	D077_643	46	803	3	core	Succinate dehydrogenase cytochrome b558 subunit	849	Chlamydia trachomatis	033V1_ct033V1
OG672	D077	311	D077_fs12	D077_643	185	664	1	core	Succinate dehydrogenase cytochrome b558 subunit	849	Chlamydia trachomatis	033V1_ct033V1
OG672	D077	311	D077_fs11	D077_643	300	549	1	core	Succinate dehydrogenase cytochrome b558 subunit	849	Chlamydia trachomatis	033V1_ct033V1
OG672	D078	311	D078_fs10	D078_640	300	549	1	core	Succinate dehydrogenase cytochrome b558 subunit	849	Chlamydia trachomatis	114V1_ct114V1
OG672	D078	311	D078_fs12	D078_640	46	803	3	core	Succinate dehydrogenase cytochrome b558 subunit	849	Chlamydia trachomatis	114V1_ct114V1
OG672	D078	311	D078_fs11	D078_640	185	664	1	core	Succinate dehydrogenase cytochrome b558 subunit	849	Chlamydia trachomatis	114V1_ct114V1
OG672	D079	311	D079_fs11	D079_637	46	803	3	core	Succinate dehydrogenase cytochrome b558 subunit	849	Chlamydia trachomatis	SC103_sc103
OG672	D079	311	D079_fs9	D079_637	300	549	1	core	Succinate dehydrogenase cytochrome b558 subunit	849	Chlamydia trachomatis	SC103_sc103
OG672	D079	311	D079_fs10	D079_637	185	664	1	core	Succinate dehydrogenase cytochrome b558 subunit	849	Chlamydia trachomatis	SC103_sc103
OG672	D080	311	D080_fs9	D080_582	46	806	3	core	Succinate dehydrogenase cytochrome b558 subunit	852	Chlamydia trachomatis	010V1_ct010V1
OG672	D080	311	D080_fs8	D080_582	185	667	1	core	Succinate dehydrogenase cytochrome b558 subunit	852	Chlamydia trachomatis	010V1_ct010V1
OG672	D080	311	D080_fs7	D080_582	303	549	1	core	Succinate dehydrogenase cytochrome b558 subunit	852	Chlamydia trachomatis	010V1_ct010V1
OG672	D081	311	D081_fs10	D081_641	46	803	3	core	Succinate dehydrogenase cytochrome b558 subunit	849	Chlamydia trachomatis	SC106_sc106
OG672	D081	311	D081_fs9	D081_641	185	664	1	core	Succinate dehydrogenase cytochrome b558 subunit	849	Chlamydia trachomatis	SC106_sc106
OG672	D081	311	D081_fs8	D081_641	300	549	1	core	Succinate dehydrogenase cytochrome b558 subunit	849	Chlamydia trachomatis	SC106_sc106
OG672	D082	311	D082_fs6	D082_591	47	811	3	core	Succinate dehydrogenase cytochrome b558 subunit	858	Chlamydia trachomatis	031V1_ct031V1
OG672	D082	311	D082_fs4	D082_591	309	549	1	core	Succinate dehydrogenase cytochrome b558 subunit	858	Chlamydia trachomatis	031V1_ct031V1
OG672	D082	311	D082_fs5	D082_591	263	595	3	core	Succinate dehydrogenase cytochrome b558 subunit	858	Chlamydia trachomatis	031V1_ct031V1
OG672	D083	311	D083_fs17	D083_936	46	803	3	core	Succinate dehydrogenase cytochrome b558 subunit	849	Chlamydia trachomatis	SC114_sc114
OG672	D083	311	D083_fs16	D083_936	185	664	1	core	Succinate dehydrogenase cytochrome b558 subunit	849	Chlamydia trachomatis	SC114_sc114
OG672	D083	311	D083_fs15	D083_936	300	549	1	core	Succinate dehydrogenase cytochrome b558 subunit	849	Chlamydia trachomatis	SC114_sc114
OG672	D084	311	D084_fs10	D084_589	46	803	3	core	Succinate dehydrogenase cytochrome b558 subunit	849	Chlamydia trachomatis	SC110_sc110
OG672	D084	311	D084_fs9	D084_589	185	664	1	core	Succinate dehydrogenase cytochrome b558 subunit	849	Chlamydia trachomatis	SC110_sc110
OG672	D084	311	D084_fs8	D084_589	300	549	1	core	Succinate dehydrogenase cytochrome b558 subunit	849	Chlamydia trachomatis	SC110_sc110
OG672	D085	311	D085_fs12	D085_652	47	805	3	core	Succinate dehydrogenase cytochrome b558 subunit	852	Chlamydia trachomatis	SC98_sc98
OG672	D085	311	D085_fs11	D085_652	263	589	3	core	Succinate dehydrogenase cytochrome b558 subunit	852	Chlamydia trachomatis	SC98_sc98
OG672	D085	311	D085_fs10	D085_652	309	543	1	core	Succinate dehydrogenase cytochrome b558 subunit	852	Chlamydia trachomatis	SC98_sc98
OG672	D087	311	D087_fs10	D087_929	309	549	1	core	Succinate dehydrogenase cytochrome b558 subunit	858	Chlamydia trachomatis	tet9
OG672	D087	311	D087_fs11	D087_929	188	670	3	core	Succinate dehydrogenase cytochrome b558 subunit	858	Chlamydia trachomatis	tet9
OG1	C005	177	C005_fs21	C005_634	1230	1305	1	periphery	outer membrane protein 5	2535	Chlamydia psittaci	01DC12
OG1	C006	177	C006_fs36	C006_300	1474	1073	3	periphery	outer membrane protein 5	2547	Chlamydia psittaci	84/55
OG1	C006	177	C006_fs35	C006_300	1497	1050	-1	periphery	outer membrane protein 5	2547	Chlamydia psittaci	84/55
OG1	C006	177	C006_fs37	C006_301	1254	1311	-1	periphery	outer membrane protein 5	2565	Chlamydia psittaci	84/55
OG1	C006	177	C006_fs82	C006_643	1212	1302	-1	periphery	outer membrane protein 5	2514	Chlamydia psittaci	84/55
OG1	C006	177	C006_fs83	C006_644	1230	1317	1	periphery	outer membrane protein 5	2547	Chlamydia psittaci	84/55
OG1	C006	177	C006_fs34	C006_299	1230	1299	-1	periphery	outer membrane protein 5	2529	Chlamydia psittaci	84/55
OG1	C006	177	C006_fs33	C006_298	1245	1317	1	periphery	outer membrane protein 5	2562	Chlamydia psittaci	84/55
OG1	C007	177	C007_fs27	C007_299	928	1595	3	periphery	outer membrane protein 5	2523	Chlamydia psittaci	CP3
OG1	C007	177	C007_fs88	C007_645	2070	429	1	periphery	outer membrane protein 5	2499	Chlamydia psittaci	CP3
OG1	C007	177	C007_fs24	C007_298	1224	1314	1	periphery	outer membrane protein 5	2538	Chlamydia psittaci	CP3
OG1	C007	177	C007_fs25	C007_299	1221	1302	-1	periphery	outer membrane protein 5	2523	Chlamydia psittaci	CP3
OG1	C007	177	C007_fs85	C007_645	1922	577	3	periphery	outer membrane protein 5	2499	Chlamydia psittaci	CP3
OG1	C007	177	C007_fs28	C007_299	922	1601	3	periphery	outer membrane protein 5	2523	Chlamydia psittaci	CP3
OG1	C007	177	C007_fs23	C007_298	1938	600	3	periphery	outer membrane protein 5	2538	Chlamydia psittaci	CP3
OG1	C007	177	C007_fs84	C007_645	1736	763	3	periphery	outer membrane protein 5	2499	Chlamydia psittaci	CP3
OG1	C007	177	C007_fs86	C007_645	1955	544	3	periphery	outer membrane protein 5	2499	Chlamydia psittaci	CP3
OG1	C007	177	C007_fs26	C007_299	946	1577	3	periphery	outer membrane protein 5	2523	Chlamydia psittaci	CP3
OG1	C007	177	C007_fs82	C007_644	2283	270	1	periphery	outer membrane protein 5	2553	Chlamydia psittaci	CP3
OG1	C007	177	C007_fs83	C007_645	875	1624	-1	periphery	outer membrane protein 5	2499	Chlamydia psittaci	CP3
OG1	C007	177	C007_fs87	C007_645	2060	439	3	periphery	outer membrane protein 5	2499	Chlamydia psittaci	CP3
OG1	C007	177	C007_fs81	C007_644	1229	1324	-1	periphery	outer membrane protein 5	2553	Chlamydia psittaci	CP3
OG1	C007	177	C007_fs78	C007_644	593	1960	-1	periphery	outer membrane protein 5	2553	Chlamydia psittaci	CP3
OG1	C007	177	C007_fs79	C007_644	944	1609	3	periphery	outer membrane protein 5	2553	Chlamydia psittaci	CP3
OG1	C007	177	C007_fs80	C007_644	1020	1533	1	periphery	outer membrane protein 5	2553	Chlamydia psittaci	CP3
OG1	C007	177	C007_fs77	C007_644	543	2010	3	periphery	outer membrane protein 5	2553	Chlamydia psittaci	CP3
OG1	C007	177	C007_fs76	C007_644	537	2016	3	periphery	outer membrane protein 5	2553	Chlamydia psittaci	CP3
OG1	C008	177	C008_fs8	C008_291	2172	438	1	periphery	outer membrane protein 5	2610	Chlamydia psittaci	GR9
OG1	C008	177	C008_fs9	C008_291	2006	604	-1	periphery	outer membrane protein 5	2610	Chlamydia psittaci	GR9
OG1	C008	177	C008_fs10	C008_292	1242	1311	1	periphery	outer membrane protein 5	2553	Chlamydia psittaci	GR9
OG1	C008	177	C008_fs31	C008_624	1206	1299	1	periphery	outer membrane protein 5	2505	Chlamydia psittaci	GR9
OG1	C009	177	C009_fs11	C009_296	1236	1296	-1	periphery	outer membrane protein 5	2532	Chlamydia psittaci	M56
OG1	C009	177	C009_fs35	C009_634	1227	1314	-1	periphery	outer membrane protein 5	2541	Chlamydia psittaci	M56
OG1	C009	177	C009_fs34	C009_633	1218	1302	1	periphery	outer membrane protein 5	2520	Chlamydia psittaci	M56
OG1	C009	177	C009_fs33	C009_633	1091	1429	-1	periphery	outer membrane protein 5	2520	Chlamydia psittaci	M56
OG1	C009	177	C009_fs32	C009_633	18	2502	3	periphery	outer membrane protein 5	2520	Chlamydia psittaci	M56
OG1	C010	177	C010_fs10	C010_294	1221	1302	-1	periphery	outer membrane protein 5	2523	Chlamydia psittaci	MN
OG1	C010	177	C010_fs11	C010_295	1245	1302	-1	periphery	outer membrane protein 5	2547	Chlamydia psittaci	MN
OG1	C010	177	C010_fs34	C010_632	1233	1305	-1	periphery	outer membrane protein 5	2538	Chlamydia psittaci	MN
OG1	C012	177	C012_fs38	C012_303	372	2406	2	periphery	outer membrane protein 5	2778	Chlamydia psittaci	VS225
OG1	C013	177	C013_fs11	C013_299	1242	1314	-1	periphery	outer membrane protein 5	2556	Chlamydia psittaci	WC
OG1	C013	177	C013_fs30	C013_640	1239	1314	-1	periphery	outer membrane protein 5	2553	Chlamydia psittaci	WC
OG1	C013	177	C013_fs12	C013_300	1239	1302	-1	periphery	outer membrane protein 5	2541	Chlamydia psittaci	WC
OG1	C013	177	C013_fs13	C013_301	1230	1314	1	periphery	outer membrane protein 5	2544	Chlamydia psittaci	WC
OG1	C014	177	C014_fs40	C014_627	1541	970	1	periphery	outer membrane protein 5	2511	Chlamydia psittaci	WS/RT/E30
OG1	C014	177	C014_fs39	C014_627	1441	1070	3	periphery	outer membrane protein 5	2511	Chlamydia psittaci	WS/RT/E30
OG1	C014	177	C014_fs41	C014_627	1749	762	1	periphery	outer membrane protein 5	2511	Chlamydia psittaci	WS/RT/E30
OG1	C097	177	C097_fs7	C097_301	1218	1302	-1	periphery	outer membrane protein 5	2520	Chlamydia abortus	S26/3
OG1	C097	177	C097_fs25	C097_637	1230	1308	1	periphery	outer membrane protein 5	2538	Chlamydia abortus	S26/3
OG1	C099	177	C099_fs5	C099_386	903	1638	-1	periphery	outer membrane protein 5	2541	Chlamydia felis	Fe/C-56
OG1	C099	177	C099_fs10	C099_748	1491	1317	-1	periphery	outer membrane protein 5	2808	Chlamydia felis	Fe/C-56
OG1	C101	177	C101_fs20	C101_768	1263	504	-1	periphery	outer membrane protein 5	1767	Chlamydia pneumoniae	AR39
OG1	C101	177	C101_fs21	C101_769	480	2304	-1	periphery	outer membrane protein 5	2784	Chlamydia pneumoniae	AR39
OG1	C102	177	C102_fs20	C102_477	918	1866	-1	periphery	outer membrane protein 5	2784	Chlamydia pneumoniae	CWL029
OG1	C102	177	C102_fs5	C102_16	480	2304	-1	periphery	outer membrane protein 5	2784	Chlamydia pneumoniae	CWL029
OG1	C103	177	C103_fs5	C103_16	480	2304	-1	periphery	outer membrane protein 5	2784	Chlamydia pneumoniae	J138
OG1	C103	177	C103_fs6	C103_17	1263	504	-1	periphery	outer membrane protein 5	1767	Chlamydia pneumoniae	J138
OG1	C103	177	C103_fs4	C103_15	2016	507	-1	periphery	outer membrane protein 5	2523	Chlamydia pneumoniae	J138
OG1	C105	177	C105_fs6	C105_16	480	2304	-1	periphery	outer membrane protein 5	2784	Chlamydia pneumoniae	TW-183
OG1	C105	177	C105_fs5	C105_15	2016	507	-1	periphery	outer membrane protein 5	2523	Chlamydia pneumoniae	TW-183
OG1	C106	177	C106_fs28	C106_637	258	2280	1	periphery	outer membrane protein 5	2538	Chlamydia psittaci	01DC11
OG1	C106	177	C106_fs24	C106_636	2075	469	3	periphery	outer membrane protein 5	2544	Chlamydia psittaci	01DC11
OG1	C106	177	C106_fs25	C106_636	2106	438	1	periphery	outer membrane protein 5	2544	Chlamydia psittaci	01DC11
OG1	C106	177	C106_fs19	C106_635	911	1609	1	periphery	outer membrane protein 5	2520	Chlamydia psittaci	01DC11
OG1	C106	177	C106_fs23	C106_636	2057	487	3	periphery	outer membrane protein 5	2544	Chlamydia psittaci	01DC11
OG1	C106	177	C106_fs29	C106_637	1081	1457	1	periphery	outer membrane protein 5	2538	Chlamydia psittaci	01DC11
OG1	C106	177	C106_fs21	C106_636	322	2222	3	periphery	outer membrane protein 5	2544	Chlamydia psittaci	01DC11
OG1	C106	177	C106_fs27	C106_637	248	2290	3	periphery	outer membrane protein 5	2538	Chlamydia psittaci	01DC11
OG1	C106	177	C106_fs17	C106_635	664	1856	1	periphery	outer membrane protein 5	2520	Chlamydia psittaci	01DC11
OG1	C106	177	C106_fs30	C106_637	1236	1302	-1	periphery	outer membrane protein 5	2538	Chlamydia psittaci	01DC11
OG1	C106	177	C106_fs18	C106_635	904	1616	3	periphery	outer membrane protein 5	2520	Chlamydia psittaci	01DC11
OG1	C106	177	C106_fs20	C106_635	1218	1302	1	periphery	outer membrane protein 5	2520	Chlamydia psittaci	01DC11
OG1	C106	177	C106_fs26	C106_637	236	2302	3	periphery	outer membrane protein 5	2538	Chlamydia psittaci	01DC11
OG1	C106	177	C106_fs22	C106_636	332	2212	1	periphery	outer membrane protein 5	2544	Chlamydia psittaci	01DC11
OG1	C107	177	C107_fs21	C107_636	1149	1302	-1	periphery	outer membrane protein 5	2451	Chlamydia psittaci	02DC15
OG1	C107	177	C107_fs10	C107_299	1257	1308	1	periphery	outer membrane protein 5	2565	Chlamydia psittaci	02DC15
OG1	C107	177	C107_fs22	C107_638	1242	1299	-1	periphery	outer membrane protein 5	2541	Chlamydia psittaci	02DC15
OG1	C108	177	C108_fs32	C108_632	913	1616	3	periphery	outer membrane protein 5	2529	Chlamydia psittaci	08DC60
OG1	C108	177	C108_fs30	C108_632	809	1720	3	periphery	outer membrane protein 5	2529	Chlamydia psittaci	08DC60
OG1	C108	177	C108_fs31	C108_632	823	1706	-1	periphery	outer membrane protein 5	2529	Chlamydia psittaci	08DC60
OG1	C108	177	C108_fs29	C108_632	773	1756	6	periphery	outer membrane protein 5	2529	Chlamydia psittaci	08DC60
OG1	C108	177	C108_fs28	C108_632	722	1807	3	periphery	outer membrane protein 5	2529	Chlamydia psittaci	08DC60
OG1	C108	177	C108_fs35	C108_633	313	2231	1	periphery	outer membrane protein 5	2544	Chlamydia psittaci	08DC60
OG1	C108	177	C108_fs13	C108_297	1244	1318	1	periphery	outer membrane protein 5	2562	Chlamydia psittaci	08DC60
OG1	C108	177	C108_fs34	C108_632	1227	1302	1	periphery	outer membrane protein 5	2529	Chlamydia psittaci	08DC60
OG1	C108	177	C108_fs26	C108_632	680	1849	3	periphery	outer membrane protein 5	2529	Chlamydia psittaci	08DC60
OG1	C108	177	C108_fs38	C108_634	1200	1338	3	periphery	outer membrane protein 5	2538	Chlamydia psittaci	08DC60
OG1	C108	177	C108_fs12	C108_297	1449	1113	1	periphery	outer membrane protein 5	2562	Chlamydia psittaci	08DC60
OG1	C108	177	C108_fs36	C108_633	1904	640	1	periphery	outer membrane protein 5	2544	Chlamydia psittaci	08DC60
OG1	C108	177	C108_fs37	C108_633	2055	489	1	periphery	outer membrane protein 5	2544	Chlamydia psittaci	08DC60
OG1	C108	177	C108_fs27	C108_632	716	1813	3	periphery	outer membrane protein 5	2529	Chlamydia psittaci	08DC60
OG1	C108	177	C108_fs14	C108_297	940	1622	1	periphery	outer membrane protein 5	2562	Chlamydia psittaci	08DC60
OG1	C108	177	C108_fs33	C108_632	938	1591	1	periphery	outer membrane protein 5	2529	Chlamydia psittaci	08DC60
OG1	C108	177	C108_fs11	C108_296	1245	1296	1	periphery	outer membrane protein 5	2541	Chlamydia psittaci	08DC60
OG1	C109	177	C109_fs7	C109_298	1257	1308	-1	periphery	outer membrane protein 5	2565	Chlamydia psittaci	6BC
OG1	C109	177	C109_fs18	C109_635	1209	1302	1	periphery	outer membrane protein 5	2511	Chlamydia psittaci	6BC
OG1	C111	177	C111_fs21	C111_637	236	2302	3	periphery	outer membrane protein 5	2538	Chlamydia psittaci	C19/98
OG1	C111	177	C111_fs22	C111_637	248	2290	3	periphery	outer membrane protein 5	2538	Chlamydia psittaci	C19/98
OG1	C111	177	C111_fs20	C111_635	1152	1302	1	periphery	outer membrane protein 5	2454	Chlamydia psittaci	C19/98
OG1	C111	177	C111_fs8	C111_297	1245	1317	1	periphery	outer membrane protein 5	2562	Chlamydia psittaci	C19/98
OG1	C111	177	C111_fs23	C111_637	258	2280	1	periphery	outer membrane protein 5	2538	Chlamydia psittaci	C19/98
OG1	C111	177	C111_fs9	C111_299	1248	1317	1	periphery	outer membrane protein 5	2565	Chlamydia psittaci	C19/98
OG1	C118	177	C118_fs8	C118_305	1227	1314	1	periphery	outer membrane protein 5	2541	Chlamydia abortus	AB7
OG1	C118	177	C118_fs7	C118_304	1218	1302	-1	periphery	outer membrane protein 5	2520	Chlamydia abortus	AB7
OG1	C124	177	C124_fs1	C124_17	480	2304	-1	periphery	outer membrane protein 5	2784	Chlamydia pneumoniae	Wien1
OG1	C125	177	C125_fs6	C125_15	480	2304	-1	periphery	outer membrane protein 5	2784	Chlamydia pneumoniae	K7
OG1	C125	177	C125_fs5	C125_14	2016	507	-1	periphery	outer membrane protein 5	2523	Chlamydia pneumoniae	K7
OG1	C126	177	C126_fs5	C126_16	480	2304	-1	periphery	outer membrane protein 5	2784	Chlamydia pneumoniae	CWL011
OG1	C126	177	C126_fs4	C126_15	2016	507	-1	periphery	outer membrane protein 5	2523	Chlamydia pneumoniae	CWL011
OG1	C127	177	C127_fs4	C127_14	2016	507	-1	periphery	outer membrane protein 5	2523	Chlamydia pneumoniae	Wien3
OG1	C127	177	C127_fs5	C127_15	480	2304	-1	periphery	outer membrane protein 5	2784	Chlamydia pneumoniae	Wien3
OG1	C128	177	C128_fs4	C128_16	480	2304	-1	periphery	outer membrane protein 5	2784	Chlamydia pneumoniae	CV14
OG1	C129	177	C129_fs6	C129_17	1263	504	-1	periphery	outer membrane protein 5	1767	Chlamydia pneumoniae	CM1
OG1	C129	177	C129_fs4	C129_15	2016	516	1	periphery	outer membrane protein 5	2532	Chlamydia pneumoniae	CM1
OG1	C129	177	C129_fs5	C129_16	480	2304	-1	periphery	outer membrane protein 5	2784	Chlamydia pneumoniae	CM1
OG1	C130	177	C130_fs18	C130_480	918	1866	-1	periphery	outer membrane protein 5	2784	Chlamydia pneumoniae	PB2
OG1	C130	177	C130_fs4	C130_15	2016	507	1	periphery	outer membrane protein 5	2523	Chlamydia pneumoniae	PB2
OG1	C130	177	C130_fs5	C130_16	480	2304	-1	periphery	outer membrane protein 5	2784	Chlamydia pneumoniae	PB2
OG1	D001	177	D001_fs26	D001_695	1212	1302	1	periphery	outer membrane protein 5	2514	Chlamydia abortus	99DC7
OG1	D003	177	D003_fs26	D003_703	1215	1302	-1	periphery	outer membrane protein 5	2517	Chlamydia abortus	10DC90
OG1	D032	177	D032_fs3	D032_285	1488	1344	1	periphery	outer membrane protein 5	2832	Chlamydia poikilothermis	S15-834C_S15-834K
OG1	D034	177	D034_fs1	D034_75	1146	1581	3	periphery	outer membrane protein 5	2727	Chlamydia sanzinia	2742-308
OG1	D034	177	D034_fs3	D034_75	1962	765	1	periphery	outer membrane protein 5	2727	Chlamydia sanzinia	2742-308
OG1	D034	177	D034_fs2	D034_75	1151	1576	-1	periphery	outer membrane protein 5	2727	Chlamydia sanzinia	2742-308
OG1	D039	177	D039_fs1	D039_54	1209	1305	1	periphery	outer membrane protein 5	2514	Chlamydia psittaci	Zo_Pa
OG1	D043	177	D043_fs32	D043_1020	1209	1302	-1	periphery	outer membrane protein 5	2511	Chlamydia psittaci	Po_An
OG1	D043	177	D043_fs30	D043_963	1227	1296	1	periphery	outer membrane protein 5	2523	Chlamydia psittaci	Po_An
OG1	D044	177	D044_fs2	D044_3	1221	1326	1	periphery	outer membrane protein 5	2547	Chlamydia psittaci	Ho_Re
OG1	D044	177	D044_fs1	D044_1	1227	1296	1	periphery	outer membrane protein 5	2523	Chlamydia psittaci	Ho_Re
OG1	D053	177	D053_fs10	D053_301	1212	1302	-1	periphery	outer membrane protein 5	2514	Chlamydia abortus	GN6
OG1	D053	177	D053_fs11	D053_302	1230	1311	-1	periphery	outer membrane protein 5	2541	Chlamydia abortus	GN6
OG1	D054	177	D054_fs13	D054_299	1303	1178	3	periphery	outer membrane protein 5	2481	Chlamydia psittaci	GIMC_2003:Cps25SM
OG1	D054	177	D054_fs12	D054_299	1354	1127	3	periphery	outer membrane protein 5	2481	Chlamydia psittaci	GIMC_2003:Cps25SM
OG1	D054	177	D054_fs11	D054_299	1405	1076	3	periphery	outer membrane protein 5	2481	Chlamydia psittaci	GIMC_2003:Cps25SM
OG1	D054	177	D054_fs9	D054_298	1182	1308	1	periphery	outer membrane protein 5	2490	Chlamydia psittaci	GIMC_2003:Cps25SM
OG1	D054	177	D054_fs28	D054_631	1176	1299	-1	periphery	outer membrane protein 5	2475	Chlamydia psittaci	GIMC_2003:Cps25SM
OG1	D054	177	D054_fs29	D054_632	1221	1299	-1	periphery	outer membrane protein 5	2520	Chlamydia psittaci	GIMC_2003:Cps25SM
OG1	D054	177	D054_fs10	D054_299	1440	1041	2	periphery	outer membrane protein 5	2481	Chlamydia psittaci	GIMC_2003:Cps25SM
OG1	D055	177	D055_fs9	D055_297	1230	1299	-1	periphery	outer membrane protein 5	2529	Chlamydia psittaci	GIMC_2004:CpsAP23
OG1	D055	177	D055_fs21	D055_637	1209	1302	-1	periphery	outer membrane protein 5	2511	Chlamydia psittaci	GIMC_2004:CpsAP23
OG1	D055	177	D055_fs10	D055_299	1254	1311	-1	periphery	outer membrane protein 5	2565	Chlamydia psittaci	GIMC_2004:CpsAP23
OG1	D055	177	D055_fs8	D055_296	1248	1314	-1	periphery	outer membrane protein 5	2562	Chlamydia psittaci	GIMC_2004:CpsAP23
OG1	D056	177	D056_fs21	D056_636	1236	1305	-1	periphery	outer membrane protein 5	2541	Chlamydia psittaci	GIMC_2005:CpsCP1
OG1	D056	177	D056_fs20	D056_634	1209	1302	-1	periphery	outer membrane protein 5	2511	Chlamydia psittaci	GIMC_2005:CpsCP1
OG1	D056	177	D056_fs8	D056_296	1248	1314	-1	periphery	outer membrane protein 5	2562	Chlamydia psittaci	GIMC_2005:CpsCP1
OG1	D056	177	D056_fs10	D056_299	1257	1308	-1	periphery	outer membrane protein 5	2565	Chlamydia psittaci	GIMC_2005:CpsCP1
OG1	D056	177	D056_fs9	D056_297	1227	1302	-1	periphery	outer membrane protein 5	2529	Chlamydia psittaci	GIMC_2005:CpsCP1
OG1	D073	177	D073_fs9	D073_299	1248	1314	1	periphery	outer membrane protein 5	2562	Chlamydia psittaci	Horse_pl
OG1	D073	177	D073_fs8	D073_298	1224	1305	1	periphery	outer membrane protein 5	2529	Chlamydia psittaci	Horse_pl
OG1	D073	177	D073_fs20	D073_634	1206	1302	1	periphery	outer membrane protein 5	2508	Chlamydia psittaci	Horse_pl
OG1	D074	177	D074_fs28	D074_641	2025	510	1	periphery	outer membrane protein 5	2535	Chlamydia abortus	GIMC_2006:CabB577,
OG1	D074	177	D074_fs27	D074_641	1229	1306	1	periphery	outer membrane protein 5	2535	Chlamydia abortus	GIMC_2006:CabB577,
OG1	D074	177	D074_fs7	D074_306	1212	1302	1	periphery	outer membrane protein 5	2514	Chlamydia abortus	GIMC_2006:CabB577,
OG1	D086	177	D086_fs17	D086_631	1236	1308	-1	periphery	outer membrane protein 5	2544	Chlamydia psittaci	Ful127
OG1	D086	177	D086_fs18	D086_632	1239	1314	-1	periphery	outer membrane protein 5	2553	Chlamydia psittaci	Ful127
OG1	D086	177	D086_fs19	D086_633	1227	1305	-1	periphery	outer membrane protein 5	2532	Chlamydia psittaci	Ful127
OG1	D086	177	D086_fs10	D086_297	1242	1311	1	periphery	outer membrane protein 5	2553	Chlamydia psittaci	Ful127
OG1	D086	177	D086_fs9	D086_296	1239	1299	1	periphery	outer membrane protein 5	2538	Chlamydia psittaci	Ful127
OG1	D086	177	D086_fs8	D086_294	1248	1314	-1	periphery	outer membrane protein 5	2562	Chlamydia psittaci	Ful127
OG1	D088	177	D088_fs8	D088_304	1227	1314	1	periphery	outer membrane protein 5	2541	Chlamydia abortus	1H
OG1	D088	177	D088_fs7	D088_303	1218	1302	-1	periphery	outer membrane protein 5	2520	Chlamydia abortus	1H
OG1	D091	177	D091_fs40	D091_1038	1215	1302	1	periphery	outer membrane protein 5	2517	Chlamydia abortus	10DC87
OG1	D092	177	D092_fs22	D092_696	1227	1320	1	periphery	outer membrane protein 5	2547	Chlamydia abortus	C1_98
OG1	D093	177	D093_fs21	D093_336	1212	1302	1	periphery	outer membrane protein 5	2514	Chlamydia abortus	S95/3
OG1	D095	177	D095_fs1	D095_1	1212	1302	-1	periphery	outer membrane protein 5	2514	Chlamydia abortus	99DC1
OG1	D095	177	D095_fs27	D095_692	1230	1305	-1	periphery	outer membrane protein 5	2535	Chlamydia abortus	99DC1
OG1	D096	177	D096_fs1	D096_13	1209	1302	1	periphery	outer membrane protein 5	2511	Chlamydia abortus	C15_98
OG1	D097	177	D097_fs4	D097_15	1212	1302	1	periphery	outer membrane protein 5	2514	Chlamydia abortus	A-58
OG1	D098	177	D098_fs1	D098_13	1212	1302	-1	periphery	outer membrane protein 5	2514	Chlamydia abortus	C21_98
OG1	D101	177	D101_fs25	D101_706	1209	1302	1	periphery	outer membrane protein 5	2511	Chlamydia abortus	10DC85
OG1	D102	177	D102_fs25	D102_705	1209	1302	1	periphery	outer membrane protein 5	2511	Chlamydia abortus	10DC89
OG1	D103	177	D103_fs24	D103_707	1215	1302	-1	periphery	outer membrane protein 5	2517	Chlamydia abortus	C13_98
OG1	D103	177	D103_fs25	D103_708	1233	1299	1	periphery	outer membrane protein 5	2532	Chlamydia abortus	C13_98
OG1	D105	177	D105_fs20	D105_333	1272	1263	1	periphery	outer membrane protein 5	2535	Chlamydia abortus	C18_98
OG1	D105	177	D105_fs21	D105_334	1209	1302	1	periphery	outer membrane protein 5	2511	Chlamydia abortus	C18_98
OG1	D106	177	D106_fs23	D106_692	1215	1302	-1	periphery	outer membrane protein 5	2517	Chlamydia abortus	10DC82
OG1	D107	177	D107_fs24	D107_701	1212	1302	1	periphery	outer membrane protein 5	2514	Chlamydia abortus	S3_3
OG684	C006	171	C006_fs140	C006_997	1203	18	3	core	alternate gene name: yzbB	1221	Chlamydia psittaci	84/55
OG684	C006	171	C006_fs141	C006_997	1173	48	3	core	alternate gene name: yzbB	1221	Chlamydia psittaci	84/55
OG684	C006	171	C006_fs142	C006_997	732	489	1	core	alternate gene name: yzbB	1221	Chlamydia psittaci	84/55
OG684	C015	171	C015_fs13	C015_925	184	1223	3	core	alternate gene name: yzbB	1407	Chlamydia trachomatis	434/Bu
OG684	C015	171	C015_fs12	C015_925	189	1218	-1	core	alternate gene name: yzbB	1407	Chlamydia trachomatis	434/Bu
OG684	C015	171	C015_fs14	C015_925	145	1262	3	core	alternate gene name: yzbB	1407	Chlamydia trachomatis	434/Bu
OG684	C027	171	C027_fs13	C027_655	148	1262	3	core	alternate gene name: yzbB	1410	Chlamydia trachomatis	D/SotonD1
OG684	C027	171	C027_fs12	C027_655	159	1251	-1	core	alternate gene name: yzbB	1410	Chlamydia trachomatis	D/SotonD1
OG684	C031	171	C031_fs13	C031_656	148	1262	3	core	alternate gene name: yzbB	1410	Chlamydia trachomatis	E/11023
OG684	C031	171	C031_fs12	C031_656	159	1251	-1	core	alternate gene name: yzbB	1410	Chlamydia trachomatis	E/11023
OG684	C032	171	C032_fs15	C032_654	148	1262	3	core	alternate gene name: yzbB	1410	Chlamydia trachomatis	E/150
OG684	C032	171	C032_fs14	C032_654	159	1251	-1	core	alternate gene name: yzbB	1410	Chlamydia trachomatis	E/150
OG684	C033	171	C033_fs15	C033_657	159	1251	-1	core	alternate gene name: yzbB	1410	Chlamydia trachomatis	E/Bour
OG684	C033	171	C033_fs16	C033_657	148	1262	3	core	alternate gene name: yzbB	1410	Chlamydia trachomatis	E/Bour
OG684	C034	171	C034_fs12	C034_652	159	1251	-1	core	alternate gene name: yzbB	1410	Chlamydia trachomatis	E/C599
OG684	C034	171	C034_fs13	C034_652	148	1262	3	core	alternate gene name: yzbB	1410	Chlamydia trachomatis	E/C599
OG684	C035	171	C035_fs14	C035_659	148	1262	3	core	alternate gene name: yzbB	1410	Chlamydia trachomatis	E/SW3
OG684	C035	171	C035_fs13	C035_659	159	1251	-1	core	alternate gene name: yzbB	1410	Chlamydia trachomatis	E/SW3
OG684	C036	171	C036_fs12	C036_651	159	1251	-1	core	alternate gene name: yzbB	1410	Chlamydia trachomatis	E/SotonE4
OG684	C036	171	C036_fs13	C036_651	148	1262	3	core	alternate gene name: yzbB	1410	Chlamydia trachomatis	E/SotonE4
OG684	C037	171	C037_fs14	C037_661	159	1251	-1	core	alternate gene name: yzbB	1410	Chlamydia trachomatis	E/SotonE8
OG684	C037	171	C037_fs15	C037_661	148	1262	3	core	alternate gene name: yzbB	1410	Chlamydia trachomatis	E/SotonE8
OG684	C038	171	C038_fs15	C038_654	148	1262	3	core	alternate gene name: yzbB	1410	Chlamydia trachomatis	F/SW4
OG684	C038	171	C038_fs14	C038_654	159	1251	-1	core	alternate gene name: yzbB	1410	Chlamydia trachomatis	F/SW4
OG684	C039	171	C039_fs13	C039_651	159	1251	-1	core	alternate gene name: yzbB	1410	Chlamydia trachomatis	F/SW5
OG684	C039	171	C039_fs14	C039_651	148	1262	3	core	alternate gene name: yzbB	1410	Chlamydia trachomatis	F/SW5
OG684	C040	171	C040_fs13	C040_652	148	1262	3	core	alternate gene name: yzbB	1410	Chlamydia trachomatis	F/SWFPminus
OG684	C040	171	C040_fs12	C040_652	159	1251	-1	core	alternate gene name: yzbB	1410	Chlamydia trachomatis	F/SWFPminus
OG684	C046	171	C046_fs15	C046_656	148	1262	3	core	alternate gene name: yzbB	1410	Chlamydia trachomatis	IU824
OG684	C046	171	C046_fs14	C046_656	159	1251	-1	core	alternate gene name: yzbB	1410	Chlamydia trachomatis	IU824
OG684	C047	171	C047_fs14	C047_658	148	1262	3	core	alternate gene name: yzbB	1410	Chlamydia trachomatis	IU888
OG684	C047	171	C047_fs13	C047_658	159	1251	-1	core	alternate gene name: yzbB	1410	Chlamydia trachomatis	IU888
OG684	C048	171	C048_fs13	C048_659	151	1265	3	core	alternate gene name: yzbB	1416	Chlamydia trachomatis	Ia/SotonIa1
OG684	C048	171	C048_fs12	C048_659	190	1226	3	core	alternate gene name: yzbB	1416	Chlamydia trachomatis	Ia/SotonIa1
OG684	C048	171	C048_fs11	C048_659	195	1221	-1	core	alternate gene name: yzbB	1416	Chlamydia trachomatis	Ia/SotonIa1
OG684	C051	171	C051_fs11	C051_648	145	1262	3	core	alternate gene name: yzbB	1407	Chlamydia trachomatis	L1/115
OG684	C051	171	C051_fs10	C051_648	184	1223	3	core	alternate gene name: yzbB	1407	Chlamydia trachomatis	L1/115
OG684	C051	171	C051_fs9	C051_648	189	1218	-1	core	alternate gene name: yzbB	1407	Chlamydia trachomatis	L1/115
OG684	C052	171	C052_fs9	C052_649	189	1218	-1	core	alternate gene name: yzbB	1407	Chlamydia trachomatis	L1/224
OG684	C052	171	C052_fs10	C052_649	184	1223	3	core	alternate gene name: yzbB	1407	Chlamydia trachomatis	L1/224
OG684	C052	171	C052_fs11	C052_649	145	1262	3	core	alternate gene name: yzbB	1407	Chlamydia trachomatis	L1/224
OG684	C053	171	C053_fs11	C053_648	145	1262	3	core	alternate gene name: yzbB	1407	Chlamydia trachomatis	L1/440/LN
OG684	C053	171	C053_fs9	C053_648	189	1218	-1	core	alternate gene name: yzbB	1407	Chlamydia trachomatis	L1/440/LN
OG684	C053	171	C053_fs10	C053_648	184	1223	3	core	alternate gene name: yzbB	1407	Chlamydia trachomatis	L1/440/LN
OG684	C054	171	C054_fs8	C054_651	189	1218	-1	core	alternate gene name: yzbB	1407	Chlamydia trachomatis	L2/25667R
OG684	C054	171	C054_fs9	C054_651	184	1223	3	core	alternate gene name: yzbB	1407	Chlamydia trachomatis	L2/25667R
OG684	C054	171	C054_fs10	C054_651	145	1262	3	core	alternate gene name: yzbB	1407	Chlamydia trachomatis	L2/25667R
OG684	C057	171	C057_fs9	C057_647	184	1223	3	core	alternate gene name: yzbB	1407	Chlamydia trachomatis	L2b/795
OG684	C057	171	C057_fs10	C057_647	145	1262	3	core	alternate gene name: yzbB	1407	Chlamydia trachomatis	L2b/795
OG684	C057	171	C057_fs8	C057_647	189	1218	-1	core	alternate gene name: yzbB	1407	Chlamydia trachomatis	L2b/795
OG684	C058	171	C058_fs10	C058_645	145	1262	3	core	alternate gene name: yzbB	1407	Chlamydia trachomatis	L2b/8200/07
OG684	C058	171	C058_fs8	C058_645	189	1218	-1	core	alternate gene name: yzbB	1407	Chlamydia trachomatis	L2b/8200/07
OG684	C058	171	C058_fs9	C058_645	184	1223	3	core	alternate gene name: yzbB	1407	Chlamydia trachomatis	L2b/8200/07
OG684	C059	171	C059_fs8	C059_648	189	1218	-1	core	alternate gene name: yzbB	1407	Chlamydia trachomatis	L2b/Ams1
OG684	C059	171	C059_fs10	C059_648	145	1262	3	core	alternate gene name: yzbB	1407	Chlamydia trachomatis	L2b/Ams1
OG684	C059	171	C059_fs9	C059_648	184	1223	3	core	alternate gene name: yzbB	1407	Chlamydia trachomatis	L2b/Ams1
OG684	C060	171	C060_fs9	C060_656	184	1223	3	core	alternate gene name: yzbB	1407	Chlamydia trachomatis	L2b/Ams2
OG684	C060	171	C060_fs8	C060_656	189	1218	-1	core	alternate gene name: yzbB	1407	Chlamydia trachomatis	L2b/Ams2
OG684	C060	171	C060_fs10	C060_656	145	1262	3	core	alternate gene name: yzbB	1407	Chlamydia trachomatis	L2b/Ams2
OG684	C061	171	C061_fs8	C061_652	189	1218	-1	core	alternate gene name: yzbB	1407	Chlamydia trachomatis	L2b/Ams3
OG684	C061	171	C061_fs10	C061_652	145	1262	3	core	alternate gene name: yzbB	1407	Chlamydia trachomatis	L2b/Ams3
OG684	C061	171	C061_fs9	C061_652	184	1223	3	core	alternate gene name: yzbB	1407	Chlamydia trachomatis	L2b/Ams3
OG684	C062	171	C062_fs10	C062_652	145	1262	3	core	alternate gene name: yzbB	1407	Chlamydia trachomatis	L2b/Ams4
OG684	C062	171	C062_fs8	C062_652	189	1218	-1	core	alternate gene name: yzbB	1407	Chlamydia trachomatis	L2b/Ams4
OG684	C062	171	C062_fs9	C062_652	184	1223	3	core	alternate gene name: yzbB	1407	Chlamydia trachomatis	L2b/Ams4
OG684	C063	171	C063_fs8	C063_651	189	1218	-1	core	alternate gene name: yzbB	1407	Chlamydia trachomatis	L2b/Ams5
OG684	C063	171	C063_fs9	C063_651	184	1223	3	core	alternate gene name: yzbB	1407	Chlamydia trachomatis	L2b/Ams5
OG684	C063	171	C063_fs10	C063_651	145	1262	3	core	alternate gene name: yzbB	1407	Chlamydia trachomatis	L2b/Ams5
OG684	C064	171	C064_fs9	C064_650	184	1223	3	core	alternate gene name: yzbB	1407	Chlamydia trachomatis	L2b/CV204
OG684	C064	171	C064_fs10	C064_650	145	1262	3	core	alternate gene name: yzbB	1407	Chlamydia trachomatis	L2b/CV204
OG684	C064	171	C064_fs8	C064_650	189	1218	-1	core	alternate gene name: yzbB	1407	Chlamydia trachomatis	L2b/CV204
OG684	C065	171	C065_fs17	C065_647	189	1218	-1	core	alternate gene name: yzbB	1407	Chlamydia trachomatis	L2b/Canada1
OG684	C065	171	C065_fs19	C065_647	145	1262	3	core	alternate gene name: yzbB	1407	Chlamydia trachomatis	L2b/Canada1
OG684	C065	171	C065_fs18	C065_647	184	1223	3	core	alternate gene name: yzbB	1407	Chlamydia trachomatis	L2b/Canada1
OG684	C066	171	C066_fs8	C066_646	189	1218	-1	core	alternate gene name: yzbB	1407	Chlamydia trachomatis	L2b/Canada2
OG684	C066	171	C066_fs10	C066_646	145	1262	3	core	alternate gene name: yzbB	1407	Chlamydia trachomatis	L2b/Canada2
OG684	C066	171	C066_fs9	C066_646	184	1223	3	core	alternate gene name: yzbB	1407	Chlamydia trachomatis	L2b/Canada2
OG684	C067	171	C067_fs8	C067_646	189	1218	-1	core	alternate gene name: yzbB	1407	Chlamydia trachomatis	L2b/LST
OG684	C067	171	C067_fs9	C067_646	184	1223	3	core	alternate gene name: yzbB	1407	Chlamydia trachomatis	L2b/LST
OG684	C067	171	C067_fs10	C067_646	145	1262	3	core	alternate gene name: yzbB	1407	Chlamydia trachomatis	L2b/LST
OG684	C068	171	C068_fs11	C068_914	189	1218	-1	core	alternate gene name: yzbB	1407	Chlamydia trachomatis	L2b/UCH-1/proctiti
OG684	C068	171	C068_fs13	C068_914	145	1262	3	core	alternate gene name: yzbB	1407	Chlamydia trachomatis	L2b/UCH-1/proctiti
OG684	C068	171	C068_fs12	C068_914	184	1223	3	core	alternate gene name: yzbB	1407	Chlamydia trachomatis	L2b/UCH-1/proctiti
OG684	C069	171	C069_fs9	C069_642	184	1223	3	core	alternate gene name: yzbB	1407	Chlamydia trachomatis	L2b/UCH-2
OG684	C069	171	C069_fs10	C069_642	145	1262	3	core	alternate gene name: yzbB	1407	Chlamydia trachomatis	L2b/UCH-2
OG684	C069	171	C069_fs8	C069_642	189	1218	-1	core	alternate gene name: yzbB	1407	Chlamydia trachomatis	L2b/UCH-2
OG684	C070	171	C070_fs12	C070_924	189	1218	-1	core	alternate gene name: yzbB	1407	Chlamydia trachomatis	L2c
OG684	C070	171	C070_fs14	C070_924	145	1262	3	core	alternate gene name: yzbB	1407	Chlamydia trachomatis	L2c
OG684	C070	171	C070_fs13	C070_924	184	1223	3	core	alternate gene name: yzbB	1407	Chlamydia trachomatis	L2c
OG684	C071	171	C071_fs10	C071_650	145	1262	3	core	alternate gene name: yzbB	1407	Chlamydia trachomatis	L3/404/LN
OG684	C071	171	C071_fs9	C071_650	184	1223	3	core	alternate gene name: yzbB	1407	Chlamydia trachomatis	L3/404/LN
OG684	C071	171	C071_fs8	C071_650	189	1218	-1	core	alternate gene name: yzbB	1407	Chlamydia trachomatis	L3/404/LN
OG684	C083	171	C083_fs11	C083_658	159	1251	-1	core	alternate gene name: yzbB	1410	Chlamydia trachomatis	Sweden2
OG684	C083	171	C083_fs12	C083_658	148	1262	3	core	alternate gene name: yzbB	1410	Chlamydia trachomatis	Sweden2
OG684	C084	171	C084_fs11	C084_655	159	1251	-1	core	alternate gene name: yzbB	1410	Chlamydia trachomatis	F/SotonF3
OG684	C084	171	C084_fs12	C084_655	148	1262	3	core	alternate gene name: yzbB	1410	Chlamydia trachomatis	F/SotonF3
OG684	C085	171	C085_fs11	C085_655	190	1226	3	core	alternate gene name: yzbB	1416	Chlamydia trachomatis	Ia/SotonIa3
OG684	C085	171	C085_fs12	C085_655	151	1265	3	core	alternate gene name: yzbB	1416	Chlamydia trachomatis	Ia/SotonIa3
OG684	C085	171	C085_fs10	C085_655	195	1221	-1	core	alternate gene name: yzbB	1416	Chlamydia trachomatis	Ia/SotonIa3
OG684	C087	171	C087_fs13	C087_651	159	1251	-1	core	alternate gene name: yzbB	1410	Chlamydia trachomatis	F/2-93
OG684	C087	171	C087_fs14	C087_651	148	1262	3	core	alternate gene name: yzbB	1410	Chlamydia trachomatis	F/2-93
OG684	C088	171	C088_fs13	C088_654	159	1251	-1	core	alternate gene name: yzbB	1410	Chlamydia trachomatis	F/11-96
OG684	C088	171	C088_fs14	C088_654	148	1262	3	core	alternate gene name: yzbB	1410	Chlamydia trachomatis	F/11-96
OG684	C089	171	C089_fs10	C089_658	159	1251	-1	core	alternate gene name: yzbB	1410	Chlamydia trachomatis	E/12-94
OG684	C089	171	C089_fs11	C089_658	148	1262	3	core	alternate gene name: yzbB	1410	Chlamydia trachomatis	E/12-94
OG684	C092	171	C092_fs17	C092_657	159	1251	-1	core	alternate gene name: yzbB	1410	Chlamydia trachomatis	F/1-93
OG684	C092	171	C092_fs18	C092_657	148	1262	3	core	alternate gene name: yzbB	1410	Chlamydia trachomatis	F/1-93
OG684	C093	171	C093_fs16	C093_655	159	1251	-1	core	alternate gene name: yzbB	1410	Chlamydia trachomatis	F/6-94
OG684	C093	171	C093_fs17	C093_655	148	1262	3	core	alternate gene name: yzbB	1410	Chlamydia trachomatis	F/6-94
OG684	C094	171	C094_fs13	C094_654	148	1262	3	core	alternate gene name: yzbB	1410	Chlamydia trachomatis	D/13-96
OG684	C094	171	C094_fs12	C094_654	159	1251	-1	core	alternate gene name: yzbB	1410	Chlamydia trachomatis	D/13-96
OG684	C134	171	C134_fs16	C134_655	148	1262	3	core	alternate gene name: yzbB	1410	Chlamydia trachomatis	E/CS88(i)
OG684	C134	171	C134_fs15	C134_655	159	1251	-1	core	alternate gene name: yzbB	1410	Chlamydia trachomatis	E/CS88(i)
OG684	C136	171	C136_fs13	C136_914	145	1262	3	core	alternate gene name: yzbB	1407	Chlamydia trachomatis	L2b/CS784/08
OG684	C136	171	C136_fs12	C136_914	184	1223	3	core	alternate gene name: yzbB	1407	Chlamydia trachomatis	L2b/CS784/08
OG684	C136	171	C136_fs11	C136_914	189	1218	-1	core	alternate gene name: yzbB	1407	Chlamydia trachomatis	L2b/CS784/08
OG684	C137	171	C137_fs17	C137_788	148	1262	3	core	alternate gene name: yzbB	1410	Chlamydia trachomatis	R32100IMS
OG684	C137	171	C137_fs16	C137_788	159	1251	-1	core	alternate gene name: yzbB	1410	Chlamydia trachomatis	R32100IMS
OG684	C138	171	C138_fs9	C138_344	159	1251	-1	core	alternate gene name: yzbB	1410	Chlamydia trachomatis	R28017IMS
OG684	C138	171	C138_fs10	C138_344	148	1262	3	core	alternate gene name: yzbB	1410	Chlamydia trachomatis	R28017IMS
OG684	C139	171	C139_fs3	C139_154	159	1251	-1	core	alternate gene name: yzbB	1410	Chlamydia trachomatis	R26833extract
OG684	C139	171	C139_fs2	C139_154	148	1262	3	core	alternate gene name: yzbB	1410	Chlamydia trachomatis	R26833extract
OG684	C140	171	C140_fs12	C140_800	159	1251	-1	core	alternate gene name: yzbB	1410	Chlamydia trachomatis	R32100extract
OG684	C140	171	C140_fs13	C140_800	148	1262	3	core	alternate gene name: yzbB	1410	Chlamydia trachomatis	R32100extract
OG684	C142	171	C142_fs14	C142_657	159	1251	-1	core	alternate gene name: yzbB	1410	Chlamydia trachomatis	E/CS1025/11
OG684	C142	171	C142_fs15	C142_657	148	1262	3	core	alternate gene name: yzbB	1410	Chlamydia trachomatis	E/CS1025/11
OG684	C143	171	C143_fs13	C143_653	159	1251	-1	core	alternate gene name: yzbB	1410	Chlamydia trachomatis	F/CS847/08
OG684	C143	171	C143_fs14	C143_653	148	1262	3	core	alternate gene name: yzbB	1410	Chlamydia trachomatis	F/CS847/08
OG684	D057	171	D057_fs15	D057_664	159	1251	-1	core	alternate gene name: yzbB	1410	Chlamydia trachomatis	SQ32
OG684	D057	171	D057_fs16	D057_664	148	1262	3	core	alternate gene name: yzbB	1410	Chlamydia trachomatis	SQ32
OG684	D058	171	D058_fs19	D058_660	148	1262	3	core	alternate gene name: yzbB	1410	Chlamydia trachomatis	SQ29
OG684	D058	171	D058_fs18	D058_660	159	1251	-1	core	alternate gene name: yzbB	1410	Chlamydia trachomatis	SQ29
OG684	D061	171	D061_fs13	D061_656	151	1265	3	core	alternate gene name: yzbB	1416	Chlamydia trachomatis	SQ07
OG684	D061	171	D061_fs11	D061_656	195	1221	-1	core	alternate gene name: yzbB	1416	Chlamydia trachomatis	SQ07
OG684	D061	171	D061_fs12	D061_656	190	1226	3	core	alternate gene name: yzbB	1416	Chlamydia trachomatis	SQ07
OG684	D062	171	D062_fs17	D062_662	190	1226	3	core	alternate gene name: yzbB	1416	Chlamydia trachomatis	SQ09
OG684	D062	171	D062_fs18	D062_662	151	1265	3	core	alternate gene name: yzbB	1416	Chlamydia trachomatis	SQ09
OG684	D062	171	D062_fs16	D062_662	195	1221	-1	core	alternate gene name: yzbB	1416	Chlamydia trachomatis	SQ09
OG684	D063	171	D063_fs16	D063_663	195	1221	-1	core	alternate gene name: yzbB	1416	Chlamydia trachomatis	SQ10
OG684	D063	171	D063_fs18	D063_663	151	1265	3	core	alternate gene name: yzbB	1416	Chlamydia trachomatis	SQ10
OG684	D063	171	D063_fs17	D063_663	190	1226	3	core	alternate gene name: yzbB	1416	Chlamydia trachomatis	SQ10
OG684	D064	171	D064_fs18	D064_661	151	1265	3	core	alternate gene name: yzbB	1416	Chlamydia trachomatis	SQ14
OG684	D064	171	D064_fs16	D064_661	195	1221	-1	core	alternate gene name: yzbB	1416	Chlamydia trachomatis	SQ14
OG684	D064	171	D064_fs17	D064_661	190	1226	3	core	alternate gene name: yzbB	1416	Chlamydia trachomatis	SQ14
OG684	D068	171	D068_fs13	D068_659	148	1262	3	core	alternate gene name: yzbB	1410	Chlamydia trachomatis	SQ25
OG684	D068	171	D068_fs12	D068_659	159	1251	-1	core	alternate gene name: yzbB	1410	Chlamydia trachomatis	SQ25
OG684	D069	171	D069_fs13	D069_652	148	1262	3	core	alternate gene name: yzbB	1410	Chlamydia trachomatis	SQ28.
OG684	D069	171	D069_fs12	D069_652	159	1251	-1	core	alternate gene name: yzbB	1410	Chlamydia trachomatis	SQ28.
OG684	D075	171	D075_fs16	D075_656	190	1226	3	core	alternate gene name: yzbB	1416	Chlamydia trachomatis	021V1_ct021V1
OG684	D075	171	D075_fs17	D075_656	151	1265	3	core	alternate gene name: yzbB	1416	Chlamydia trachomatis	021V1_ct021V1
OG684	D075	171	D075_fs15	D075_656	195	1221	-1	core	alternate gene name: yzbB	1416	Chlamydia trachomatis	021V1_ct021V1
OG684	D076	171	D076_fs17	D076_870	190	1226	3	core	alternate gene name: yzbB	1416	Chlamydia trachomatis	022V1_ct022V1
OG684	D076	171	D076_fs16	D076_870	195	1221	-1	core	alternate gene name: yzbB	1416	Chlamydia trachomatis	022V1_ct022V1
OG684	D076	171	D076_fs18	D076_870	151	1265	3	core	alternate gene name: yzbB	1416	Chlamydia trachomatis	022V1_ct022V1
OG684	D077	171	D077_fs14	D077_655	159	1251	-1	core	alternate gene name: yzbB	1410	Chlamydia trachomatis	033V1_ct033V1
OG684	D077	171	D077_fs15	D077_655	148	1262	3	core	alternate gene name: yzbB	1410	Chlamydia trachomatis	033V1_ct033V1
OG684	D078	171	D078_fs14	D078_652	148	1262	3	core	alternate gene name: yzbB	1410	Chlamydia trachomatis	114V1_ct114V1
OG684	D078	171	D078_fs13	D078_652	159	1251	-1	core	alternate gene name: yzbB	1410	Chlamydia trachomatis	114V1_ct114V1
OG684	D079	171	D079_fs12	D079_649	159	1251	-1	core	alternate gene name: yzbB	1410	Chlamydia trachomatis	SC103_sc103
OG684	D079	171	D079_fs13	D079_649	148	1262	3	core	alternate gene name: yzbB	1410	Chlamydia trachomatis	SC103_sc103
OG684	D080	171	D080_fs11	D080_594	148	1262	3	core	alternate gene name: yzbB	1410	Chlamydia trachomatis	010V1_ct010V1
OG684	D080	171	D080_fs10	D080_594	159	1251	-1	core	alternate gene name: yzbB	1410	Chlamydia trachomatis	010V1_ct010V1
OG684	D081	171	D081_fs12	D081_653	148	1262	3	core	alternate gene name: yzbB	1410	Chlamydia trachomatis	SC106_sc106
OG684	D081	171	D081_fs11	D081_653	159	1251	-1	core	alternate gene name: yzbB	1410	Chlamydia trachomatis	SC106_sc106
OG684	D083	171	D083_fs18	D083_948	159	1251	-1	core	alternate gene name: yzbB	1410	Chlamydia trachomatis	SC114_sc114
OG684	D083	171	D083_fs19	D083_948	148	1262	3	core	alternate gene name: yzbB	1410	Chlamydia trachomatis	SC114_sc114
OG684	D084	171	D084_fs12	D084_601	148	1262	3	core	alternate gene name: yzbB	1410	Chlamydia trachomatis	SC110_sc110
OG684	D084	171	D084_fs11	D084_601	159	1251	-1	core	alternate gene name: yzbB	1410	Chlamydia trachomatis	SC110_sc110
OG684	D087	171	D087_fs13	D087_941	184	1223	3	core	alternate gene name: yzbB	1407	Chlamydia trachomatis	tet9
OG684	D087	171	D087_fs12	D087_941	189	1218	-1	core	alternate gene name: yzbB	1407	Chlamydia trachomatis	tet9
OG684	D087	171	D087_fs14	D087_941	145	1262	3	core	alternate gene name: yzbB	1407	Chlamydia trachomatis	tet9
OG269	C015	123	C015_fs5	C015_423	468	18	3	core	Protein export cytoplasm protein SecA ATPase RNA helicase (TC 3.A.5.1.1)	486	Chlamydia trachomatis	434/Bu
OG269	C016	123	C016_fs4	C016_155	468	18	3	core	Protein export cytoplasm protein SecA ATPase RNA helicase (TC 3.A.5.1.1)	486	Chlamydia trachomatis	A2497
OG269	C018	123	C018_fs3	C018_152	468	18	3	core	Protein export cytoplasm protein SecA ATPase RNA helicase (TC 3.A.5.1.1)	486	Chlamydia trachomatis	A/363
OG269	C019	123	C019_fs3	C019_154	468	18	3	core	Protein export cytoplasm protein SecA ATPase RNA helicase (TC 3.A.5.1.1)	486	Chlamydia trachomatis	A/5291
OG269	C021	123	C021_fs6	C021_154	468	18	3	core	Protein export cytoplasm protein SecA ATPase RNA helicase (TC 3.A.5.1.1)	486	Chlamydia trachomatis	A/HAR-13
OG269	C022	123	C022_fs6	C022_153	468	18	3	core	Protein export cytoplasm protein SecA ATPase RNA helicase (TC 3.A.5.1.1)	486	Chlamydia trachomatis	B/Jali20/OT
OG269	C023	123	C023_fs3	C023_155	468	18	3	core	Protein export cytoplasm protein SecA ATPase RNA helicase (TC 3.A.5.1.1)	486	Chlamydia trachomatis	B/TZ1A828/OT
OG269	C024	123	C024_fs3	C024_153	468	18	3	core	Protein export cytoplasm protein SecA ATPase RNA helicase (TC 3.A.5.1.1)	486	Chlamydia trachomatis	C/TW-3
OG269	C025	123	C025_fs2	C025_154	468	18	3	core	Protein export cytoplasm protein SecA ATPase RNA helicase (TC 3.A.5.1.1)	486	Chlamydia trachomatis	D-EC
OG269	C026	123	C026_fs2	C026_155	468	18	3	core	Protein export cytoplasm protein SecA ATPase RNA helicase (TC 3.A.5.1.1)	486	Chlamydia trachomatis	D-LC
OG269	C027	123	C027_fs2	C027_153	468	18	3	core	Protein export cytoplasm protein SecA ATPase RNA helicase (TC 3.A.5.1.1)	486	Chlamydia trachomatis	D/SotonD1
OG269	C028	123	C028_fs2	C028_155	468	18	3	core	Protein export cytoplasm protein SecA ATPase RNA helicase (TC 3.A.5.1.1)	486	Chlamydia trachomatis	D/SotonD5
OG269	C029	123	C029_fs2	C029_154	468	18	3	core	Protein export cytoplasm protein SecA ATPase RNA helicase (TC 3.A.5.1.1)	486	Chlamydia trachomatis	D/SotonD6
OG269	C030	123	C030_fs1	C030_154	468	18	3	core	Protein export cytoplasm protein SecA ATPase RNA helicase (TC 3.A.5.1.1)	486	Chlamydia trachomatis	D/UW-3/CX
OG269	C031	123	C031_fs1	C031_154	468	18	3	core	Protein export cytoplasm protein SecA ATPase RNA helicase (TC 3.A.5.1.1)	486	Chlamydia trachomatis	E/11023
OG269	C032	123	C032_fs2	C032_157	468	18	3	core	Protein export cytoplasm protein SecA ATPase RNA helicase (TC 3.A.5.1.1)	486	Chlamydia trachomatis	E/150
OG269	C033	123	C033_fs3	C033_154	183	261	3	core	Protein export cytoplasm protein SecA ATPase RNA helicase (TC 3.A.5.1.1)	444	Chlamydia trachomatis	E/Bour
OG269	C034	123	C034_fs2	C034_156	468	18	3	core	Protein export cytoplasm protein SecA ATPase RNA helicase (TC 3.A.5.1.1)	486	Chlamydia trachomatis	E/C599
OG269	C035	123	C035_fs2	C035_156	468	18	3	core	Protein export cytoplasm protein SecA ATPase RNA helicase (TC 3.A.5.1.1)	486	Chlamydia trachomatis	E/SW3
OG269	C038	123	C038_fs3	C038_151	468	18	3	core	Protein export cytoplasm protein SecA ATPase RNA helicase (TC 3.A.5.1.1)	486	Chlamydia trachomatis	F/SW4
OG269	C039	123	C039_fs3	C039_152	468	18	3	core	Protein export cytoplasm protein SecA ATPase RNA helicase (TC 3.A.5.1.1)	486	Chlamydia trachomatis	F/SW5
OG269	C040	123	C040_fs2	C040_152	468	18	3	core	Protein export cytoplasm protein SecA ATPase RNA helicase (TC 3.A.5.1.1)	486	Chlamydia trachomatis	F/SWFPminus
OG269	C041	123	C041_fs2	C041_155	468	18	3	core	Protein export cytoplasm protein SecA ATPase RNA helicase (TC 3.A.5.1.1)	486	Chlamydia trachomatis	G/11074
OG269	C042	123	C042_fs4	C042_155	468	18	3	core	Protein export cytoplasm protein SecA ATPase RNA helicase (TC 3.A.5.1.1)	486	Chlamydia trachomatis	G/11222
OG269	C043	123	C043_fs2	C043_155	468	18	3	core	Protein export cytoplasm protein SecA ATPase RNA helicase (TC 3.A.5.1.1)	486	Chlamydia trachomatis	G/9301
OG269	C044	123	C044_fs2	C044_156	468	18	3	core	Protein export cytoplasm protein SecA ATPase RNA helicase (TC 3.A.5.1.1)	486	Chlamydia trachomatis	G/9768
OG269	C045	123	C045_fs2	C045_154	468	18	3	core	Protein export cytoplasm protein SecA ATPase RNA helicase (TC 3.A.5.1.1)	486	Chlamydia trachomatis	G/SotonG1
OG269	C046	123	C046_fs3	C046_154	468	18	3	core	Protein export cytoplasm protein SecA ATPase RNA helicase (TC 3.A.5.1.1)	486	Chlamydia trachomatis	IU824
OG269	C047	123	C047_fs3	C047_156	468	18	3	core	Protein export cytoplasm protein SecA ATPase RNA helicase (TC 3.A.5.1.1)	486	Chlamydia trachomatis	IU888
OG269	C050	123	C050_fs2	C050_155	468	18	3	core	Protein export cytoplasm protein SecA ATPase RNA helicase (TC 3.A.5.1.1)	486	Chlamydia trachomatis	K/SotonK1
OG269	C051	123	C051_fs1	C051_153	468	18	3	core	Protein export cytoplasm protein SecA ATPase RNA helicase (TC 3.A.5.1.1)	486	Chlamydia trachomatis	L1/115
OG269	C052	123	C052_fs1	C052_152	468	18	3	core	Protein export cytoplasm protein SecA ATPase RNA helicase (TC 3.A.5.1.1)	486	Chlamydia trachomatis	L1/224
OG269	C053	123	C053_fs1	C053_151	468	18	3	core	Protein export cytoplasm protein SecA ATPase RNA helicase (TC 3.A.5.1.1)	486	Chlamydia trachomatis	L1/440/LN
OG269	C054	123	C054_fs1	C054_151	468	18	3	core	Protein export cytoplasm protein SecA ATPase RNA helicase (TC 3.A.5.1.1)	486	Chlamydia trachomatis	L2/25667R
OG269	C057	123	C057_fs1	C057_153	468	18	3	core	Protein export cytoplasm protein SecA ATPase RNA helicase (TC 3.A.5.1.1)	486	Chlamydia trachomatis	L2b/795
OG269	C058	123	C058_fs1	C058_151	468	18	3	core	Protein export cytoplasm protein SecA ATPase RNA helicase (TC 3.A.5.1.1)	486	Chlamydia trachomatis	L2b/8200/07
OG269	C059	123	C059_fs1	C059_153	468	18	3	core	Protein export cytoplasm protein SecA ATPase RNA helicase (TC 3.A.5.1.1)	486	Chlamydia trachomatis	L2b/Ams1
OG269	C060	123	C060_fs1	C060_153	468	18	3	core	Protein export cytoplasm protein SecA ATPase RNA helicase (TC 3.A.5.1.1)	486	Chlamydia trachomatis	L2b/Ams2
OG269	C061	123	C061_fs1	C061_152	468	18	3	core	Protein export cytoplasm protein SecA ATPase RNA helicase (TC 3.A.5.1.1)	486	Chlamydia trachomatis	L2b/Ams3
OG269	C062	123	C062_fs1	C062_153	468	18	3	core	Protein export cytoplasm protein SecA ATPase RNA helicase (TC 3.A.5.1.1)	486	Chlamydia trachomatis	L2b/Ams4
OG269	C063	123	C063_fs1	C063_153	468	18	3	core	Protein export cytoplasm protein SecA ATPase RNA helicase (TC 3.A.5.1.1)	486	Chlamydia trachomatis	L2b/Ams5
OG269	C064	123	C064_fs1	C064_152	468	18	3	core	Protein export cytoplasm protein SecA ATPase RNA helicase (TC 3.A.5.1.1)	486	Chlamydia trachomatis	L2b/CV204
OG269	C065	123	C065_fs5	C065_152	468	18	3	core	Protein export cytoplasm protein SecA ATPase RNA helicase (TC 3.A.5.1.1)	486	Chlamydia trachomatis	L2b/Canada1
OG269	C066	123	C066_fs1	C066_153	468	18	3	core	Protein export cytoplasm protein SecA ATPase RNA helicase (TC 3.A.5.1.1)	486	Chlamydia trachomatis	L2b/Canada2
OG269	C067	123	C067_fs1	C067_151	468	18	3	core	Protein export cytoplasm protein SecA ATPase RNA helicase (TC 3.A.5.1.1)	486	Chlamydia trachomatis	L2b/LST
OG269	C068	123	C068_fs4	C068_419	468	18	3	core	Protein export cytoplasm protein SecA ATPase RNA helicase (TC 3.A.5.1.1)	486	Chlamydia trachomatis	L2b/UCH-1/proctiti
OG269	C069	123	C069_fs1	C069_150	468	18	3	core	Protein export cytoplasm protein SecA ATPase RNA helicase (TC 3.A.5.1.1)	486	Chlamydia trachomatis	L2b/UCH-2
OG269	C070	123	C070_fs5	C070_423	468	18	3	core	Protein export cytoplasm protein SecA ATPase RNA helicase (TC 3.A.5.1.1)	486	Chlamydia trachomatis	L2c
OG269	C071	123	C071_fs1	C071_153	468	18	3	core	Protein export cytoplasm protein SecA ATPase RNA helicase (TC 3.A.5.1.1)	486	Chlamydia trachomatis	L3/404/LN
OG269	C083	123	C083_fs2	C083_155	468	18	3	core	Protein export cytoplasm protein SecA ATPase RNA helicase (TC 3.A.5.1.1)	486	Chlamydia trachomatis	Sweden2
OG269	C084	123	C084_fs2	C084_153	468	18	3	core	Protein export cytoplasm protein SecA ATPase RNA helicase (TC 3.A.5.1.1)	486	Chlamydia trachomatis	F/SotonF3
OG269	C087	123	C087_fs2	C087_153	468	18	3	core	Protein export cytoplasm protein SecA ATPase RNA helicase (TC 3.A.5.1.1)	486	Chlamydia trachomatis	F/2-93
OG269	C088	123	C088_fs2	C088_152	468	18	3	core	Protein export cytoplasm protein SecA ATPase RNA helicase (TC 3.A.5.1.1)	486	Chlamydia trachomatis	F/11-96
OG269	C089	123	C089_fs1	C089_153	468	18	3	core	Protein export cytoplasm protein SecA ATPase RNA helicase (TC 3.A.5.1.1)	486	Chlamydia trachomatis	E/12-94
OG269	C090	123	C090_fs2	C090_154	468	18	3	core	Protein export cytoplasm protein SecA ATPase RNA helicase (TC 3.A.5.1.1)	486	Chlamydia trachomatis	D/14-96
OG269	C092	123	C092_fs4	C092_153	468	18	3	core	Protein export cytoplasm protein SecA ATPase RNA helicase (TC 3.A.5.1.1)	486	Chlamydia trachomatis	F/1-93
OG269	C093	123	C093_fs2	C093_154	468	18	3	core	Protein export cytoplasm protein SecA ATPase RNA helicase (TC 3.A.5.1.1)	486	Chlamydia trachomatis	F/6-94
OG269	C094	123	C094_fs2	C094_152	468	18	3	core	Protein export cytoplasm protein SecA ATPase RNA helicase (TC 3.A.5.1.1)	486	Chlamydia trachomatis	D/13-96
OG269	C134	123	C134_fs4	C134_153	468	18	3	core	Protein export cytoplasm protein SecA ATPase RNA helicase (TC 3.A.5.1.1)	486	Chlamydia trachomatis	E/CS88(i)
OG269	C136	123	C136_fs4	C136_420	468	18	3	core	Protein export cytoplasm protein SecA ATPase RNA helicase (TC 3.A.5.1.1)	486	Chlamydia trachomatis	L2b/CS784/08
OG269	C137	123	C137_fs5	C137_293	468	18	3	core	Protein export cytoplasm protein SecA ATPase RNA helicase (TC 3.A.5.1.1)	486	Chlamydia trachomatis	R32100IMS
OG269	C138	123	C138_fs16	C138_795	468	18	3	core	Protein export cytoplasm protein SecA ATPase RNA helicase (TC 3.A.5.1.1)	486	Chlamydia trachomatis	R28017IMS
OG269	C139	123	C139_fs14	C139_652	468	18	3	core	Protein export cytoplasm protein SecA ATPase RNA helicase (TC 3.A.5.1.1)	486	Chlamydia trachomatis	R26833extract
OG269	C140	123	C140_fs5	C140_302	468	18	3	core	Protein export cytoplasm protein SecA ATPase RNA helicase (TC 3.A.5.1.1)	486	Chlamydia trachomatis	R32100extract
OG269	C141	123	C141_fs2	C141_154	468	18	3	core	Protein export cytoplasm protein SecA ATPase RNA helicase (TC 3.A.5.1.1)	486	Chlamydia trachomatis	D/CS637/11
OG269	C142	123	C142_fs3	C142_155	468	18	3	core	Protein export cytoplasm protein SecA ATPase RNA helicase (TC 3.A.5.1.1)	486	Chlamydia trachomatis	E/CS1025/11
OG269	C143	123	C143_fs2	C143_154	468	18	3	core	Protein export cytoplasm protein SecA ATPase RNA helicase (TC 3.A.5.1.1)	486	Chlamydia trachomatis	F/CS847/08
OG269	C144	123	C144_fs2	C144_153	468	18	3	core	Protein export cytoplasm protein SecA ATPase RNA helicase (TC 3.A.5.1.1)	486	Chlamydia trachomatis	Ia/CS190/96
OG269	D004	123	D004_fs2	D004_156	15	492	3	core	Protein export cytoplasm protein SecA ATPase RNA helicase (TC 3.A.5.1.1)	507	Chlamydia suis	3-29b
OG269	D006	123	D006_fs2	D006_80	15	492	3	core	Protein export cytoplasm protein SecA ATPase RNA helicase (TC 3.A.5.1.1)	507	Chlamydia suis	17-23a
OG269	D007	123	D007_fs4	D007_325	15	492	3	core	Protein export cytoplasm protein SecA ATPase RNA helicase (TC 3.A.5.1.1)	507	Chlamydia suis	19-23a
OG269	D008	123	D008_fs10	D008_793	15	492	3	core	Protein export cytoplasm protein SecA ATPase RNA helicase (TC 3.A.5.1.1)	507	Chlamydia suis	30-22b
OG269	D009	123	D009_fs10	D009_721	15	492	3	core	Protein export cytoplasm protein SecA ATPase RNA helicase (TC 3.A.5.1.1)	507	Chlamydia suis	17-23b
OG269	D010	123	D010_fs7	D010_793	15	492	3	core	Protein export cytoplasm protein SecA ATPase RNA helicase (TC 3.A.5.1.1)	507	Chlamydia suis	9-1a
OG269	D011	123	D011_fs2	D011_160	15	492	3	core	Protein export cytoplasm protein SecA ATPase RNA helicase (TC 3.A.5.1.1)	507	Chlamydia suis	9-25a
OG269	D012	123	D012_fs2	D012_157	15	492	3	core	Protein export cytoplasm protein SecA ATPase RNA helicase (TC 3.A.5.1.1)	507	Chlamydia suis	9-29b
OG269	D013	123	D013_fs2	D013_155	15	492	3	core	Protein export cytoplasm protein SecA ATPase RNA helicase (TC 3.A.5.1.1)	507	Chlamydia suis	3-25b
OG269	D014	123	D014_fs10	D014_970	15	492	3	core	Protein export cytoplasm protein SecA ATPase RNA helicase (TC 3.A.5.1.1)	507	Chlamydia suis	1-25a
OG269	D015	123	D015_fs2	D015_155	15	492	3	core	Protein export cytoplasm protein SecA ATPase RNA helicase (TC 3.A.5.1.1)	507	Chlamydia suis	10-26b
OG269	D016	123	D016_fs2	D016_155	15	492	3	core	Protein export cytoplasm protein SecA ATPase RNA helicase (TC 3.A.5.1.1)	507	Chlamydia suis	9-1b
OG269	D017	123	D017_fs8	D017_905	15	492	3	core	Protein export cytoplasm protein SecA ATPase RNA helicase (TC 3.A.5.1.1)	507	Chlamydia suis	3-25a
OG269	D018	123	D018_fs6	D018_785	15	492	3	core	Protein export cytoplasm protein SecA ATPase RNA helicase (TC 3.A.5.1.1)	507	Chlamydia suis	1-25b
OG269	D019	123	D019_fs1	D019_154	15	492	3	core	Protein export cytoplasm protein SecA ATPase RNA helicase (TC 3.A.5.1.1)	507	Chlamydia suis	2-26b
OG269	D020	123	D020_fs2	D020_158	15	492	3	core	Protein export cytoplasm protein SecA ATPase RNA helicase (TC 3.A.5.1.1)	507	Chlamydia suis	5-22b
OG269	D021	123	D021_fs2	D021_156	15	492	3	core	Protein export cytoplasm protein SecA ATPase RNA helicase (TC 3.A.5.1.1)	507	Chlamydia suis	1-28a
OG269	D022	123	D022_fs2	D022_96	15	492	3	core	Protein export cytoplasm protein SecA ATPase RNA helicase (TC 3.A.5.1.1)	507	Chlamydia suis	11-17b
OG269	D023	123	D023_fs2	D023_155	15	492	3	core	Protein export cytoplasm protein SecA ATPase RNA helicase (TC 3.A.5.1.1)	507	Chlamydia suis	1-28b
OG269	D024	123	D024_fs2	D024_229	15	492	3	core	Protein export cytoplasm protein SecA ATPase RNA helicase (TC 3.A.5.1.1)	507	Chlamydia suis	22-22b
OG269	D025	123	D025_fs2	D025_153	15	492	3	core	Protein export cytoplasm protein SecA ATPase RNA helicase (TC 3.A.5.1.1)	507	Chlamydia suis	8-29b
OG269	D026	123	D026_fs7	D026_780	15	492	3	core	Protein export cytoplasm protein SecA ATPase RNA helicase (TC 3.A.5.1.1)	507	Chlamydia suis	8-17a
OG269	D027	123	D027_fs2	D027_95	15	492	3	core	Protein export cytoplasm protein SecA ATPase RNA helicase (TC 3.A.5.1.1)	507	Chlamydia suis	11-17a
OG269	D028	123	D028_fs3	D028_157	15	492	3	core	Protein export cytoplasm protein SecA ATPase RNA helicase (TC 3.A.5.1.1)	507	Chlamydia suis	5-27b
OG269	D029	123	D029_fs8	D029_680	15	492	3	core	Protein export cytoplasm protein SecA ATPase RNA helicase (TC 3.A.5.1.1)	507	Chlamydia suis	6-17a
OG269	D030	123	D030_fs8	D030_797	15	492	3	core	Protein export cytoplasm protein SecA ATPase RNA helicase (TC 3.A.5.1.1)	507	Chlamydia suis	15-27b
OG269	D031	123	D031_fs2	D031_154	15	492	3	core	Protein export cytoplasm protein SecA ATPase RNA helicase (TC 3.A.5.1.1)	507	Chlamydia suis	SWA-14
OG269	D035	123	D035_fs2	D035_151	15	492	3	core	Protein export cytoplasm protein SecA ATPase RNA helicase (TC 3.A.5.1.1)	507	Chlamydia suis	SWA-2
OG269	D036	123	D036_fs2	D036_151	15	492	3	core	Protein export cytoplasm protein SecA ATPase RNA helicase (TC 3.A.5.1.1)	507	Chlamydia suis	SWA-86
OG269	D040	123	D040_fs5	D040_153	468	18	3	core	Protein export cytoplasm protein SecA ATPase RNA helicase (TC 3.A.5.1.1)	486	Chlamydia trachomatis	SB006930
OG269	D041	123	D041_fs5	D041_152	468	18	3	core	Protein export cytoplasm protein SecA ATPase RNA helicase (TC 3.A.5.1.1)	486	Chlamydia trachomatis	SB013112
OG269	D042	123	D042_fs6	D042_152	468	18	3	core	Protein export cytoplasm protein SecA ATPase RNA helicase (TC 3.A.5.1.1)	486	Chlamydia trachomatis	SB013321
OG269	D045	123	D045_fs2	D045_153	468	18	3	core	Protein export cytoplasm protein SecA ATPase RNA helicase (TC 3.A.5.1.1)	486	Chlamydia trachomatis	QH111L
OG269	D048	123	D048_fs2	D048_154	468	18	3	core	Protein export cytoplasm protein SecA ATPase RNA helicase (TC 3.A.5.1.1)	486	Chlamydia trachomatis	chxRP4D10
OG269	D049	123	D049_fs3	D049_154	468	18	3	core	Protein export cytoplasm protein SecA ATPase RNA helicase (TC 3.A.5.1.1)	486	Chlamydia trachomatis	chxRP1H1
OG269	D057	123	D057_fs2	D057_154	468	18	3	core	Protein export cytoplasm protein SecA ATPase RNA helicase (TC 3.A.5.1.1)	486	Chlamydia trachomatis	SQ32
OG269	D058	123	D058_fs2	D058_152	468	18	3	core	Protein export cytoplasm protein SecA ATPase RNA helicase (TC 3.A.5.1.1)	486	Chlamydia trachomatis	SQ29
OG269	D059	123	D059_fs2	D059_153	468	18	3	core	Protein export cytoplasm protein SecA ATPase RNA helicase (TC 3.A.5.1.1)	486	Chlamydia trachomatis	SQ20
OG269	D060	123	D060_fs2	D060_154	468	18	3	core	Protein export cytoplasm protein SecA ATPase RNA helicase (TC 3.A.5.1.1)	486	Chlamydia trachomatis	SQ24
OG269	D065	123	D065_fs2	D065_154	468	18	3	core	Protein export cytoplasm protein SecA ATPase RNA helicase (TC 3.A.5.1.1)	486	Chlamydia trachomatis	SQ01
OG269	D066	123	D066_fs2	D066_154	468	18	3	core	Protein export cytoplasm protein SecA ATPase RNA helicase (TC 3.A.5.1.1)	486	Chlamydia trachomatis	SQ02
OG269	D067	123	D067_fs2	D067_153	468	18	3	core	Protein export cytoplasm protein SecA ATPase RNA helicase (TC 3.A.5.1.1)	486	Chlamydia trachomatis	SQ05
OG269	D068	123	D068_fs2	D068_154	468	18	3	core	Protein export cytoplasm protein SecA ATPase RNA helicase (TC 3.A.5.1.1)	486	Chlamydia trachomatis	SQ25
OG269	D069	123	D069_fs2	D069_153	468	18	3	core	Protein export cytoplasm protein SecA ATPase RNA helicase (TC 3.A.5.1.1)	486	Chlamydia trachomatis	SQ28.
OG269	D070	123	D070_fs3	D070_154	468	18	3	core	Protein export cytoplasm protein SecA ATPase RNA helicase (TC 3.A.5.1.1)	486	Chlamydia trachomatis	SQ15
OG269	D071	123	D071_fs3	D071_155	468	18	3	core	Protein export cytoplasm protein SecA ATPase RNA helicase (TC 3.A.5.1.1)	486	Chlamydia trachomatis	SQ19
OG269	D077	123	D077_fs3	D077_97	468	18	3	core	Protein export cytoplasm protein SecA ATPase RNA helicase (TC 3.A.5.1.1)	486	Chlamydia trachomatis	033V1_ct033V1
OG269	D078	123	D078_fs2	D078_160	468	18	3	core	Protein export cytoplasm protein SecA ATPase RNA helicase (TC 3.A.5.1.1)	486	Chlamydia trachomatis	114V1_ct114V1
OG269	D079	123	D079_fs2	D079_156	468	18	3	core	Protein export cytoplasm protein SecA ATPase RNA helicase (TC 3.A.5.1.1)	486	Chlamydia trachomatis	SC103_sc103
OG269	D080	123	D080_fs1	D080_95	468	18	3	core	Protein export cytoplasm protein SecA ATPase RNA helicase (TC 3.A.5.1.1)	486	Chlamydia trachomatis	010V1_ct010V1
OG269	D081	123	D081_fs2	D081_154	468	18	3	core	Protein export cytoplasm protein SecA ATPase RNA helicase (TC 3.A.5.1.1)	486	Chlamydia trachomatis	SC106_sc106
OG269	D083	123	D083_fs5	D083_447	468	18	3	core	Protein export cytoplasm protein SecA ATPase RNA helicase (TC 3.A.5.1.1)	486	Chlamydia trachomatis	SC114_sc114
OG269	D084	123	D084_fs2	D084_98	468	18	3	core	Protein export cytoplasm protein SecA ATPase RNA helicase (TC 3.A.5.1.1)	486	Chlamydia trachomatis	SC110_sc110
OG269	D085	123	D085_fs5	D085_154	468	18	3	core	Protein export cytoplasm protein SecA ATPase RNA helicase (TC 3.A.5.1.1)	486	Chlamydia trachomatis	SC98_sc98
OG269	D087	123	D087_fs5	D087_437	468	18	3	core	Protein export cytoplasm protein SecA ATPase RNA helicase (TC 3.A.5.1.1)	486	Chlamydia trachomatis	tet9
OG670	C015	111	C015_fs9	C015_911	48	717	3	core	Succinate dehydrogenase iron-sulfur protein (EC 1.3.99.1)	765	Chlamydia trachomatis	434/Bu
OG670	C016	111	C016_fs16	C016_643	48	717	3	core	Succinate dehydrogenase iron-sulfur protein (EC 1.3.99.1)	765	Chlamydia trachomatis	A2497
OG670	C018	111	C018_fs17	C018_641	48	717	3	core	Succinate dehydrogenase iron-sulfur protein (EC 1.3.99.1)	765	Chlamydia trachomatis	A/363
OG670	C019	111	C019_fs13	C019_642	48	717	3	core	Succinate dehydrogenase iron-sulfur protein (EC 1.3.99.1)	765	Chlamydia trachomatis	A/5291
OG670	C020	111	C020_fs15	C020_638	48	717	3	core	Succinate dehydrogenase iron-sulfur protein (EC 1.3.99.1)	765	Chlamydia trachomatis	A/7249
OG670	C021	111	C021_fs19	C021_642	48	717	3	core	Succinate dehydrogenase iron-sulfur protein (EC 1.3.99.1)	765	Chlamydia trachomatis	A/HAR-13
OG670	C022	111	C022_fs17	C022_640	48	717	3	core	Succinate dehydrogenase iron-sulfur protein (EC 1.3.99.1)	765	Chlamydia trachomatis	B/Jali20/OT
OG670	C023	111	C023_fs13	C023_644	48	774	3	core	Succinate dehydrogenase iron-sulfur protein (EC 1.3.99.1)	822	Chlamydia trachomatis	B/TZ1A828/OT
OG670	C024	111	C024_fs15	C024_643	48	717	3	core	Succinate dehydrogenase iron-sulfur protein (EC 1.3.99.1)	765	Chlamydia trachomatis	C/TW-3
OG670	C025	111	C025_fs5	C025_645	48	717	3	core	Succinate dehydrogenase iron-sulfur protein (EC 1.3.99.1)	765	Chlamydia trachomatis	D-EC
OG670	C026	111	C026_fs4	C026_645	48	717	3	core	Succinate dehydrogenase iron-sulfur protein (EC 1.3.99.1)	765	Chlamydia trachomatis	D-LC
OG670	C027	111	C027_fs7	C027_641	48	717	3	core	Succinate dehydrogenase iron-sulfur protein (EC 1.3.99.1)	765	Chlamydia trachomatis	D/SotonD1
OG670	C028	111	C028_fs5	C028_644	48	717	3	core	Succinate dehydrogenase iron-sulfur protein (EC 1.3.99.1)	765	Chlamydia trachomatis	D/SotonD5
OG670	C029	111	C029_fs5	C029_645	48	717	3	core	Succinate dehydrogenase iron-sulfur protein (EC 1.3.99.1)	765	Chlamydia trachomatis	D/SotonD6
OG670	C030	111	C030_fs4	C030_646	48	717	3	core	Succinate dehydrogenase iron-sulfur protein (EC 1.3.99.1)	765	Chlamydia trachomatis	D/UW-3/CX
OG670	C031	111	C031_fs7	C031_642	48	717	3	core	Succinate dehydrogenase iron-sulfur protein (EC 1.3.99.1)	765	Chlamydia trachomatis	E/11023
OG670	C032	111	C032_fs9	C032_640	48	717	3	core	Succinate dehydrogenase iron-sulfur protein (EC 1.3.99.1)	765	Chlamydia trachomatis	E/150
OG670	C033	111	C033_fs10	C033_643	48	717	3	core	Succinate dehydrogenase iron-sulfur protein (EC 1.3.99.1)	765	Chlamydia trachomatis	E/Bour
OG670	C034	111	C034_fs7	C034_638	48	717	3	core	Succinate dehydrogenase iron-sulfur protein (EC 1.3.99.1)	765	Chlamydia trachomatis	E/C599
OG670	C035	111	C035_fs8	C035_645	48	717	3	core	Succinate dehydrogenase iron-sulfur protein (EC 1.3.99.1)	765	Chlamydia trachomatis	E/SW3
OG670	C036	111	C036_fs7	C036_637	48	717	3	core	Succinate dehydrogenase iron-sulfur protein (EC 1.3.99.1)	765	Chlamydia trachomatis	E/SotonE4
OG670	C037	111	C037_fs9	C037_647	48	717	3	core	Succinate dehydrogenase iron-sulfur protein (EC 1.3.99.1)	765	Chlamydia trachomatis	E/SotonE8
OG670	C038	111	C038_fs9	C038_640	48	717	3	core	Succinate dehydrogenase iron-sulfur protein (EC 1.3.99.1)	765	Chlamydia trachomatis	F/SW4
OG670	C039	111	C039_fs8	C039_637	48	717	3	core	Succinate dehydrogenase iron-sulfur protein (EC 1.3.99.1)	765	Chlamydia trachomatis	F/SW5
OG670	C040	111	C040_fs7	C040_638	48	717	3	core	Succinate dehydrogenase iron-sulfur protein (EC 1.3.99.1)	765	Chlamydia trachomatis	F/SWFPminus
OG670	C041	111	C041_fs5	C041_642	48	717	3	core	Succinate dehydrogenase iron-sulfur protein (EC 1.3.99.1)	765	Chlamydia trachomatis	G/11074
OG670	C042	111	C042_fs9	C042_640	48	717	3	core	Succinate dehydrogenase iron-sulfur protein (EC 1.3.99.1)	765	Chlamydia trachomatis	G/11222
OG670	C043	111	C043_fs5	C043_642	48	717	3	core	Succinate dehydrogenase iron-sulfur protein (EC 1.3.99.1)	765	Chlamydia trachomatis	G/9301
OG670	C044	111	C044_fs5	C044_644	48	717	3	core	Succinate dehydrogenase iron-sulfur protein (EC 1.3.99.1)	765	Chlamydia trachomatis	G/9768
OG670	C045	111	C045_fs5	C045_645	48	717	3	core	Succinate dehydrogenase iron-sulfur protein (EC 1.3.99.1)	765	Chlamydia trachomatis	G/SotonG1
OG670	C046	111	C046_fs9	C046_642	48	717	3	core	Succinate dehydrogenase iron-sulfur protein (EC 1.3.99.1)	765	Chlamydia trachomatis	IU824
OG670	C047	111	C047_fs8	C047_644	48	717	3	core	Succinate dehydrogenase iron-sulfur protein (EC 1.3.99.1)	765	Chlamydia trachomatis	IU888
OG670	C048	111	C048_fs5	C048_644	48	717	3	core	Succinate dehydrogenase iron-sulfur protein (EC 1.3.99.1)	765	Chlamydia trachomatis	Ia/SotonIa1
OG670	C049	111	C049_fs6	C049_644	48	717	3	core	Succinate dehydrogenase iron-sulfur protein (EC 1.3.99.1)	765	Chlamydia trachomatis	J/6276tet1
OG670	C050	111	C050_fs5	C050_647	48	717	3	core	Succinate dehydrogenase iron-sulfur protein (EC 1.3.99.1)	765	Chlamydia trachomatis	K/SotonK1
OG670	C051	111	C051_fs6	C051_634	48	717	3	core	Succinate dehydrogenase iron-sulfur protein (EC 1.3.99.1)	765	Chlamydia trachomatis	L1/115
OG670	C052	111	C052_fs6	C052_635	48	717	3	core	Succinate dehydrogenase iron-sulfur protein (EC 1.3.99.1)	765	Chlamydia trachomatis	L1/224
OG670	C053	111	C053_fs6	C053_634	48	717	3	core	Succinate dehydrogenase iron-sulfur protein (EC 1.3.99.1)	765	Chlamydia trachomatis	L1/440/LN
OG670	C054	111	C054_fs5	C054_637	48	717	3	core	Succinate dehydrogenase iron-sulfur protein (EC 1.3.99.1)	765	Chlamydia trachomatis	L2/25667R
OG670	C057	111	C057_fs5	C057_633	48	717	3	core	Succinate dehydrogenase iron-sulfur protein (EC 1.3.99.1)	765	Chlamydia trachomatis	L2b/795
OG670	C058	111	C058_fs5	C058_631	48	717	3	core	Succinate dehydrogenase iron-sulfur protein (EC 1.3.99.1)	765	Chlamydia trachomatis	L2b/8200/07
OG670	C059	111	C059_fs5	C059_634	48	717	3	core	Succinate dehydrogenase iron-sulfur protein (EC 1.3.99.1)	765	Chlamydia trachomatis	L2b/Ams1
OG670	C060	111	C060_fs5	C060_642	48	717	3	core	Succinate dehydrogenase iron-sulfur protein (EC 1.3.99.1)	765	Chlamydia trachomatis	L2b/Ams2
OG670	C061	111	C061_fs5	C061_638	48	717	3	core	Succinate dehydrogenase iron-sulfur protein (EC 1.3.99.1)	765	Chlamydia trachomatis	L2b/Ams3
OG670	C062	111	C062_fs5	C062_638	48	717	3	core	Succinate dehydrogenase iron-sulfur protein (EC 1.3.99.1)	765	Chlamydia trachomatis	L2b/Ams4
OG670	C063	111	C063_fs5	C063_637	48	717	3	core	Succinate dehydrogenase iron-sulfur protein (EC 1.3.99.1)	765	Chlamydia trachomatis	L2b/Ams5
OG670	C064	111	C064_fs5	C064_636	48	717	3	core	Succinate dehydrogenase iron-sulfur protein (EC 1.3.99.1)	765	Chlamydia trachomatis	L2b/CV204
OG670	C065	111	C065_fs14	C065_633	48	717	3	core	Succinate dehydrogenase iron-sulfur protein (EC 1.3.99.1)	765	Chlamydia trachomatis	L2b/Canada1
OG670	C066	111	C066_fs5	C066_632	48	717	3	core	Succinate dehydrogenase iron-sulfur protein (EC 1.3.99.1)	765	Chlamydia trachomatis	L2b/Canada2
OG670	C067	111	C067_fs5	C067_632	48	717	3	core	Succinate dehydrogenase iron-sulfur protein (EC 1.3.99.1)	765	Chlamydia trachomatis	L2b/LST
OG670	C068	111	C068_fs8	C068_900	48	717	3	core	Succinate dehydrogenase iron-sulfur protein (EC 1.3.99.1)	765	Chlamydia trachomatis	L2b/UCH-1/proctiti
OG670	C069	111	C069_fs5	C069_628	48	717	3	core	Succinate dehydrogenase iron-sulfur protein (EC 1.3.99.1)	765	Chlamydia trachomatis	L2b/UCH-2
OG670	C070	111	C070_fs9	C070_910	48	717	3	core	Succinate dehydrogenase iron-sulfur protein (EC 1.3.99.1)	765	Chlamydia trachomatis	L2c
OG670	C071	111	C071_fs5	C071_636	48	717	3	core	Succinate dehydrogenase iron-sulfur protein (EC 1.3.99.1)	765	Chlamydia trachomatis	L3/404/LN
OG670	C083	111	C083_fs6	C083_644	48	717	3	core	Succinate dehydrogenase iron-sulfur protein (EC 1.3.99.1)	765	Chlamydia trachomatis	Sweden2
OG670	C084	111	C084_fs6	C084_641	48	717	3	core	Succinate dehydrogenase iron-sulfur protein (EC 1.3.99.1)	765	Chlamydia trachomatis	F/SotonF3
OG670	C085	111	C085_fs5	C085_641	48	717	3	core	Succinate dehydrogenase iron-sulfur protein (EC 1.3.99.1)	765	Chlamydia trachomatis	Ia/SotonIa3
OG670	C087	111	C087_fs7	C087_637	48	717	3	core	Succinate dehydrogenase iron-sulfur protein (EC 1.3.99.1)	765	Chlamydia trachomatis	F/2-93
OG670	C088	111	C088_fs8	C088_640	48	717	3	core	Succinate dehydrogenase iron-sulfur protein (EC 1.3.99.1)	765	Chlamydia trachomatis	F/11-96
OG670	C089	111	C089_fs5	C089_644	48	717	3	core	Succinate dehydrogenase iron-sulfur protein (EC 1.3.99.1)	765	Chlamydia trachomatis	E/12-94
OG670	C090	111	C090_fs5	C090_646	48	717	3	core	Succinate dehydrogenase iron-sulfur protein (EC 1.3.99.1)	765	Chlamydia trachomatis	D/14-96
OG670	C092	111	C092_fs12	C092_643	48	717	3	core	Succinate dehydrogenase iron-sulfur protein (EC 1.3.99.1)	765	Chlamydia trachomatis	F/1-93
OG670	C093	111	C093_fs11	C093_641	48	717	3	core	Succinate dehydrogenase iron-sulfur protein (EC 1.3.99.1)	765	Chlamydia trachomatis	F/6-94
OG670	C094	111	C094_fs7	C094_640	48	717	3	core	Succinate dehydrogenase iron-sulfur protein (EC 1.3.99.1)	765	Chlamydia trachomatis	D/13-96
OG670	C095	111	C095_fs5	C095_642	48	717	3	core	Succinate dehydrogenase iron-sulfur protein (EC 1.3.99.1)	765	Chlamydia trachomatis	Ia20-97
OG670	C096	111	C096_fs5	C096_646	48	717	3	core	Succinate dehydrogenase iron-sulfur protein (EC 1.3.99.1)	765	Chlamydia trachomatis	J/31-98
OG670	C133	111	C133_fs45	C133_924	360	435	-1	core	Succinate dehydrogenase iron-sulfur protein (EC 1.3.99.1)	795	Chlamydia muridarum	Weiss
OG670	C134	111	C134_fs10	C134_641	48	717	3	core	Succinate dehydrogenase iron-sulfur protein (EC 1.3.99.1)	765	Chlamydia trachomatis	E/CS88(i)
OG670	C136	111	C136_fs8	C136_900	48	717	3	core	Succinate dehydrogenase iron-sulfur protein (EC 1.3.99.1)	765	Chlamydia trachomatis	L2b/CS784/08
OG670	C137	111	C137_fs11	C137_774	48	717	3	core	Succinate dehydrogenase iron-sulfur protein (EC 1.3.99.1)	765	Chlamydia trachomatis	R32100IMS
OG670	C138	111	C138_fs4	C138_330	48	717	3	core	Succinate dehydrogenase iron-sulfur protein (EC 1.3.99.1)	765	Chlamydia trachomatis	R28017IMS
OG670	C139	111	C139_fs8	C139_168	48	717	3	core	Succinate dehydrogenase iron-sulfur protein (EC 1.3.99.1)	765	Chlamydia trachomatis	R26833extract
OG670	C140	111	C140_fs10	C140_785	48	717	3	core	Succinate dehydrogenase iron-sulfur protein (EC 1.3.99.1)	765	Chlamydia trachomatis	R32100extract
OG670	C141	111	C141_fs5	C141_647	48	717	3	core	Succinate dehydrogenase iron-sulfur protein (EC 1.3.99.1)	765	Chlamydia trachomatis	D/CS637/11
OG670	C142	111	C142_fs9	C142_643	48	717	3	core	Succinate dehydrogenase iron-sulfur protein (EC 1.3.99.1)	765	Chlamydia trachomatis	E/CS1025/11
OG670	C143	111	C143_fs8	C143_639	48	717	3	core	Succinate dehydrogenase iron-sulfur protein (EC 1.3.99.1)	765	Chlamydia trachomatis	F/CS847/08
OG670	C144	111	C144_fs5	C144_644	48	717	3	core	Succinate dehydrogenase iron-sulfur protein (EC 1.3.99.1)	765	Chlamydia trachomatis	Ia/CS190/96
OG670	D040	111	D040_fs16	D040_643	48	717	3	core	Succinate dehydrogenase iron-sulfur protein (EC 1.3.99.1)	765	Chlamydia trachomatis	SB006930
OG670	D041	111	D041_fs16	D041_643	48	717	3	core	Succinate dehydrogenase iron-sulfur protein (EC 1.3.99.1)	765	Chlamydia trachomatis	SB013112
OG670	D042	111	D042_fs17	D042_641	48	717	3	core	Succinate dehydrogenase iron-sulfur protein (EC 1.3.99.1)	765	Chlamydia trachomatis	SB013321
OG670	D045	111	D045_fs10	D045_644	48	717	3	core	Succinate dehydrogenase iron-sulfur protein (EC 1.3.99.1)	765	Chlamydia trachomatis	QH111L
OG670	D047	111	D047_fs6	D047_647	48	717	3	core	Succinate dehydrogenase iron-sulfur protein (EC 1.3.99.1)	765	Chlamydia trachomatis	chxRP4F1
OG670	D048	111	D048_fs4	D048_645	48	717	3	core	Succinate dehydrogenase iron-sulfur protein (EC 1.3.99.1)	765	Chlamydia trachomatis	chxRP4D10
OG670	D049	111	D049_fs8	D049_644	48	717	3	core	Succinate dehydrogenase iron-sulfur protein (EC 1.3.99.1)	765	Chlamydia trachomatis	chxRP1H1
OG670	D057	111	D057_fs13	D057_649	48	717	3	core	Succinate dehydrogenase iron-sulfur protein (EC 1.3.99.1)	765	Chlamydia trachomatis	SQ32
OG670	D058	111	D058_fs13	D058_646	48	717	3	core	Succinate dehydrogenase iron-sulfur protein (EC 1.3.99.1)	765	Chlamydia trachomatis	SQ29
OG670	D059	111	D059_fs8	D059_646	48	717	3	core	Succinate dehydrogenase iron-sulfur protein (EC 1.3.99.1)	765	Chlamydia trachomatis	SQ20
OG670	D060	111	D060_fs8	D060_651	48	717	3	core	Succinate dehydrogenase iron-sulfur protein (EC 1.3.99.1)	765	Chlamydia trachomatis	SQ24
OG670	D061	111	D061_fs5	D061_641	48	717	3	core	Succinate dehydrogenase iron-sulfur protein (EC 1.3.99.1)	765	Chlamydia trachomatis	SQ07
OG670	D062	111	D062_fs10	D062_647	48	717	3	core	Succinate dehydrogenase iron-sulfur protein (EC 1.3.99.1)	765	Chlamydia trachomatis	SQ09
OG670	D063	111	D063_fs10	D063_648	48	717	3	core	Succinate dehydrogenase iron-sulfur protein (EC 1.3.99.1)	765	Chlamydia trachomatis	SQ10
OG670	D064	111	D064_fs10	D064_646	48	717	3	core	Succinate dehydrogenase iron-sulfur protein (EC 1.3.99.1)	765	Chlamydia trachomatis	SQ14
OG670	D065	111	D065_fs8	D065_642	48	717	3	core	Succinate dehydrogenase iron-sulfur protein (EC 1.3.99.1)	765	Chlamydia trachomatis	SQ01
OG670	D066	111	D066_fs8	D066_645	48	717	3	core	Succinate dehydrogenase iron-sulfur protein (EC 1.3.99.1)	765	Chlamydia trachomatis	SQ02
OG670	D067	111	D067_fs8	D067_641	48	717	3	core	Succinate dehydrogenase iron-sulfur protein (EC 1.3.99.1)	765	Chlamydia trachomatis	SQ05
OG670	D068	111	D068_fs7	D068_645	48	717	3	core	Succinate dehydrogenase iron-sulfur protein (EC 1.3.99.1)	765	Chlamydia trachomatis	SQ25
OG670	D069	111	D069_fs7	D069_638	48	717	3	core	Succinate dehydrogenase iron-sulfur protein (EC 1.3.99.1)	765	Chlamydia trachomatis	SQ28.
OG670	D070	111	D070_fs9	D070_648	48	717	3	core	Succinate dehydrogenase iron-sulfur protein (EC 1.3.99.1)	765	Chlamydia trachomatis	SQ15
OG670	D071	111	D071_fs9	D071_647	48	717	3	core	Succinate dehydrogenase iron-sulfur protein (EC 1.3.99.1)	765	Chlamydia trachomatis	SQ19
OG670	D075	111	D075_fs9	D075_641	48	717	3	core	Succinate dehydrogenase iron-sulfur protein (EC 1.3.99.1)	765	Chlamydia trachomatis	021V1_ct021V1
OG670	D076	111	D076_fs11	D076_856	48	717	3	core	Succinate dehydrogenase iron-sulfur protein (EC 1.3.99.1)	765	Chlamydia trachomatis	022V1_ct022V1
OG670	D077	111	D077_fs9	D077_641	48	717	3	core	Succinate dehydrogenase iron-sulfur protein (EC 1.3.99.1)	765	Chlamydia trachomatis	033V1_ct033V1
OG670	D078	111	D078_fs8	D078_638	48	717	3	core	Succinate dehydrogenase iron-sulfur protein (EC 1.3.99.1)	765	Chlamydia trachomatis	114V1_ct114V1
OG670	D079	111	D079_fs7	D079_635	48	717	3	core	Succinate dehydrogenase iron-sulfur protein (EC 1.3.99.1)	765	Chlamydia trachomatis	SC103_sc103
OG670	D080	111	D080_fs5	D080_580	48	747	3	core	Succinate dehydrogenase iron-sulfur protein (EC 1.3.99.1)	795	Chlamydia trachomatis	010V1_ct010V1
OG670	D081	111	D081_fs6	D081_639	48	717	3	core	Succinate dehydrogenase iron-sulfur protein (EC 1.3.99.1)	765	Chlamydia trachomatis	SC106_sc106
OG670	D082	111	D082_fs3	D082_589	48	717	3	core	Succinate dehydrogenase iron-sulfur protein (EC 1.3.99.1)	765	Chlamydia trachomatis	031V1_ct031V1
OG670	D083	111	D083_fs13	D083_934	48	717	3	core	Succinate dehydrogenase iron-sulfur protein (EC 1.3.99.1)	765	Chlamydia trachomatis	SC114_sc114
OG670	D084	111	D084_fs6	D084_587	48	717	3	core	Succinate dehydrogenase iron-sulfur protein (EC 1.3.99.1)	765	Chlamydia trachomatis	SC110_sc110
OG670	D085	111	D085_fs8	D085_650	48	717	3	core	Succinate dehydrogenase iron-sulfur protein (EC 1.3.99.1)	765	Chlamydia trachomatis	SC98_sc98
OG670	D087	111	D087_fs9	D087_927	48	717	3	core	Succinate dehydrogenase iron-sulfur protein (EC 1.3.99.1)	765	Chlamydia trachomatis	tet9
OG964	C002	111	C002_fs8	C002_841	159	480	2	periphery	hypothetical protein	639	Chlamydia pecorum	P787
OG964	C005	111	C005_fs30	C005_857	160	479	3	periphery	hypothetical protein	639	Chlamydia psittaci	01DC12
OG964	C005	111	C005_fs29	C005_857	177	462	-1	periphery	hypothetical protein	639	Chlamydia psittaci	01DC12
OG964	C006	111	C006_fs114	C006_867	291	345	1	periphery	hypothetical protein	636	Chlamydia psittaci	84/55
OG964	C006	111	C006_fs115	C006_867	155	481	1	periphery	hypothetical protein	636	Chlamydia psittaci	84/55
OG964	C007	111	C007_fs108	C007_868	177	462	-1	periphery	hypothetical protein	639	Chlamydia psittaci	CP3
OG964	C007	111	C007_fs109	C007_868	160	479	3	periphery	hypothetical protein	639	Chlamydia psittaci	CP3
OG964	C008	111	C008_fs41	C008_853	47	589	3	periphery	hypothetical protein	636	Chlamydia psittaci	GR9
OG964	C008	111	C008_fs40	C008_853	156	480	1	periphery	hypothetical protein	636	Chlamydia psittaci	GR9
OG964	C011	111	C011_fs31	C011_862	160	479	3	periphery	hypothetical protein	639	Chlamydia psittaci	NJ1
OG964	C011	111	C011_fs30	C011_862	177	462	-1	periphery	hypothetical protein	639	Chlamydia psittaci	NJ1
OG964	C012	111	C012_fs104	C012_875	162	474	1	periphery	hypothetical protein	636	Chlamydia psittaci	VS225
OG964	C013	111	C013_fs40	C013_863	177	462	-1	periphery	hypothetical protein	639	Chlamydia psittaci	WC
OG964	C013	111	C013_fs41	C013_863	160	479	3	periphery	hypothetical protein	639	Chlamydia psittaci	WC
OG964	C014	111	C014_fs55	C014_849	162	474	1	periphery	hypothetical protein	636	Chlamydia psittaci	WS/RT/E30
OG964	C097	111	C097_fs38	C097_866	177	462	-1	periphery	hypothetical protein	639	Chlamydia abortus	S26/3
OG964	C097	111	C097_fs39	C097_866	160	479	3	periphery	hypothetical protein	639	Chlamydia abortus	S26/3
OG964	C101	111	C101_fs29	C101_954	165	474	-1	periphery	hypothetical protein	639	Chlamydia pneumoniae	AR39
OG964	C102	111	C102_fs32	C102_958	165	474	-1	periphery	hypothetical protein	639	Chlamydia pneumoniae	CWL029
OG964	C103	111	C103_fs35	C103_958	165	474	-1	periphery	hypothetical protein	639	Chlamydia pneumoniae	J138
OG964	C104	111	C104_fs14	C104_951	165	474	-1	periphery	hypothetical protein	639	Chlamydia pneumoniae	LPCoLN
OG964	C105	111	C105_fs29	C105_954	165	474	-1	periphery	hypothetical protein	639	Chlamydia pneumoniae	TW-183
OG964	C106	111	C106_fs39	C106_859	160	479	3	periphery	hypothetical protein	639	Chlamydia psittaci	01DC11
OG964	C106	111	C106_fs38	C106_859	177	462	-1	periphery	hypothetical protein	639	Chlamydia psittaci	01DC11
OG964	C107	111	C107_fs31	C107_862	160	479	3	periphery	hypothetical protein	639	Chlamydia psittaci	02DC15
OG964	C107	111	C107_fs30	C107_862	177	462	-1	periphery	hypothetical protein	639	Chlamydia psittaci	02DC15
OG964	C108	111	C108_fs48	C108_858	177	462	-1	periphery	hypothetical protein	639	Chlamydia psittaci	08DC60
OG964	C108	111	C108_fs49	C108_858	160	479	3	periphery	hypothetical protein	639	Chlamydia psittaci	08DC60
OG964	C109	111	C109_fs27	C109_860	160	479	3	periphery	hypothetical protein	639	Chlamydia psittaci	6BC
OG964	C109	111	C109_fs26	C109_860	177	462	-1	periphery	hypothetical protein	639	Chlamydia psittaci	6BC
OG964	C111	111	C111_fs35	C111_860	160	479	3	periphery	hypothetical protein	639	Chlamydia psittaci	C19/98
OG964	C111	111	C111_fs34	C111_860	177	462	-1	periphery	hypothetical protein	639	Chlamydia psittaci	C19/98
OG964	C114	111	C114_fs7	C114_470	159	477	-1	periphery	hypothetical protein	636	Chlamydia ibidis	10-1398/6
OG964	C121	111	C121_fs2	C121_113	159	483	-1	periphery	hypothetical protein	642	Chlamydia pecorum	VR629
OG964	C122	111	C122_fs6	C122_487	156	483	1	periphery	hypothetical protein	639	Chlamydia pecorum	NSW/Bov/SBE
OG964	C124	111	C124_fs28	C124_961	165	474	-1	periphery	hypothetical protein	639	Chlamydia pneumoniae	Wien1
OG964	C125	111	C125_fs33	C125_960	165	474	-1	periphery	hypothetical protein	639	Chlamydia pneumoniae	K7
OG964	C126	111	C126_fs30	C126_957	165	474	-1	periphery	hypothetical protein	639	Chlamydia pneumoniae	CWL011
OG964	C127	111	C127_fs30	C127_957	165	474	-1	periphery	hypothetical protein	639	Chlamydia pneumoniae	Wien3
OG964	C128	111	C128_fs30	C128_963	165	474	-1	periphery	hypothetical protein	639	Chlamydia pneumoniae	CV14
OG964	C129	111	C129_fs28	C129_959	165	474	-1	periphery	hypothetical protein	639	Chlamydia pneumoniae	CM1
OG964	C130	111	C130_fs31	C130_962	165	474	-1	periphery	hypothetical protein	639	Chlamydia pneumoniae	PB2
OG964	C132	111	C132_fs16	C132_559	177	462	-1	periphery	hypothetical protein	639	Chlamydia psittaci	DD34
OG964	C132	111	C132_fs17	C132_559	160	479	3	periphery	hypothetical protein	639	Chlamydia psittaci	DD34
OG964	C145	111	C145_fs3	C145_267	159	486	-1	periphery	hypothetical protein	645	Chlamydia pecorum	L17
OG964	D001	111	D001_fs17	D001_229	177	462	-1	periphery	hypothetical protein	639	Chlamydia abortus	99DC7
OG964	D001	111	D001_fs18	D001_229	160	479	3	periphery	hypothetical protein	639	Chlamydia abortus	99DC7
OG964	D002	111	D002_fs8	D002_475	177	462	-1	periphery	hypothetical protein	639	Chlamydia abortus	10DC83
OG964	D002	111	D002_fs7	D002_475	160	479	3	periphery	hypothetical protein	639	Chlamydia abortus	10DC83
OG964	D003	111	D003_fs18	D003_239	160	479	3	periphery	hypothetical protein	639	Chlamydia abortus	10DC90
OG964	D003	111	D003_fs17	D003_239	177	462	-1	periphery	hypothetical protein	639	Chlamydia abortus	10DC90
OG964	D033	111	D033_fs12	D033_891	159	480	-1	periphery	hypothetical protein	639	Chlamydia serpentis	H15-1957-10C
OG964	D038	111	D038_fs8	D038_224	177	462	-1	periphery	hypothetical protein	639	Chlamydia psittaci	Fr_Da
OG964	D038	111	D038_fs9	D038_224	160	479	3	periphery	hypothetical protein	639	Chlamydia psittaci	Fr_Da
OG964	D039	111	D039_fs20	D039_561	177	462	-1	periphery	hypothetical protein	639	Chlamydia psittaci	Zo_Pa
OG964	D039	111	D039_fs21	D039_561	160	479	3	periphery	hypothetical protein	639	Chlamydia psittaci	Zo_Pa
OG964	D043	111	D043_fs18	D043_505	160	479	3	periphery	hypothetical protein	639	Chlamydia psittaci	Po_An
OG964	D043	111	D043_fs17	D043_505	177	462	-1	periphery	hypothetical protein	639	Chlamydia psittaci	Po_An
OG964	D044	111	D044_fs11	D044_230	160	479	3	periphery	hypothetical protein	639	Chlamydia psittaci	Ho_Re
OG964	D044	111	D044_fs10	D044_230	177	462	-1	periphery	hypothetical protein	639	Chlamydia psittaci	Ho_Re
OG964	D053	111	D053_fs59	D053_861	160	479	3	periphery	hypothetical protein	639	Chlamydia abortus	GN6
OG964	D053	111	D053_fs58	D053_861	177	462	-1	periphery	hypothetical protein	639	Chlamydia abortus	GN6
OG964	D054	111	D054_fs37	D054_855	177	462	-1	periphery	hypothetical protein	639	Chlamydia psittaci	GIMC_2003:Cps25SM
OG964	D054	111	D054_fs38	D054_855	160	479	3	periphery	hypothetical protein	639	Chlamydia psittaci	GIMC_2003:Cps25SM
OG964	D055	111	D055_fs30	D055_861	160	479	3	periphery	hypothetical protein	639	Chlamydia psittaci	GIMC_2004:CpsAP23
OG964	D055	111	D055_fs29	D055_861	177	462	-1	periphery	hypothetical protein	639	Chlamydia psittaci	GIMC_2004:CpsAP23
OG964	D056	111	D056_fs30	D056_859	160	479	3	periphery	hypothetical protein	639	Chlamydia psittaci	GIMC_2005:CpsCP1
OG964	D056	111	D056_fs29	D056_859	177	462	-1	periphery	hypothetical protein	639	Chlamydia psittaci	GIMC_2005:CpsCP1
OG964	D072	111	D072_fs8	D072_350	165	474	-1	periphery	hypothetical protein	639	Chlamydia corallus	G3/2742-324
OG964	D073	111	D073_fs28	D073_858	177	462	-1	periphery	hypothetical protein	639	Chlamydia psittaci	Horse_pl
OG964	D073	111	D073_fs29	D073_858	160	479	3	periphery	hypothetical protein	639	Chlamydia psittaci	Horse_pl
OG964	D074	111	D074_fs43	D074_870	160	479	3	periphery	hypothetical protein	639	Chlamydia abortus	GIMC_2006:CabB577,
OG964	D074	111	D074_fs42	D074_870	177	462	-1	periphery	hypothetical protein	639	Chlamydia abortus	GIMC_2006:CabB577,
OG964	D086	111	D086_fs28	D086_852	160	479	3	periphery	hypothetical protein	639	Chlamydia psittaci	Ful127
OG964	D086	111	D086_fs27	D086_852	177	462	-1	periphery	hypothetical protein	639	Chlamydia psittaci	Ful127
OG964	D090	111	D090_fs8	D090_467	160	479	3	periphery	hypothetical protein	639	Chlamydia abortus	C11_98
OG964	D090	111	D090_fs9	D090_467	177	462	-1	periphery	hypothetical protein	639	Chlamydia abortus	C11_98
OG964	D091	111	D091_fs31	D091_567	177	462	-1	periphery	hypothetical protein	639	Chlamydia abortus	10DC87
OG964	D091	111	D091_fs32	D091_567	160	479	3	periphery	hypothetical protein	639	Chlamydia abortus	10DC87
OG964	D092	111	D092_fs8	D092_468	160	479	3	periphery	hypothetical protein	639	Chlamydia abortus	C1_98
OG964	D092	111	D092_fs9	D092_468	177	462	-1	periphery	hypothetical protein	639	Chlamydia abortus	C1_98
OG964	D093	111	D093_fs37	D093_564	160	479	3	periphery	hypothetical protein	639	Chlamydia abortus	S95/3
OG964	D093	111	D093_fs36	D093_564	177	462	-1	periphery	hypothetical protein	639	Chlamydia abortus	S95/3
OG964	D094	111	D094_fs25	D094_811	160	479	3	periphery	hypothetical protein	639	Chlamydia abortus	99DC2
OG964	D094	111	D094_fs26	D094_811	177	462	-1	periphery	hypothetical protein	639	Chlamydia abortus	99DC2
OG964	D095	111	D095_fs9	D095_464	177	462	-1	periphery	hypothetical protein	639	Chlamydia abortus	99DC1
OG964	D095	111	D095_fs8	D095_464	160	479	3	periphery	hypothetical protein	639	Chlamydia abortus	99DC1
OG964	D096	111	D096_fs11	D096_479	177	462	-1	periphery	hypothetical protein	639	Chlamydia abortus	C15_98
OG964	D096	111	D096_fs10	D096_479	160	479	3	periphery	hypothetical protein	639	Chlamydia abortus	C15_98
OG964	D097	111	D097_fs20	D097_244	160	479	3	periphery	hypothetical protein	639	Chlamydia abortus	A-58
OG964	D097	111	D097_fs19	D097_244	177	462	-1	periphery	hypothetical protein	639	Chlamydia abortus	A-58
OG964	D098	111	D098_fs15	D098_475	177	462	-1	periphery	hypothetical protein	639	Chlamydia abortus	C21_98
OG964	D098	111	D098_fs14	D098_475	160	479	3	periphery	hypothetical protein	639	Chlamydia abortus	C21_98
OG964	D099	111	D099_fs15	D099_226	160	479	3	periphery	hypothetical protein	639	Chlamydia abortus	10DC86
OG964	D099	111	D099_fs14	D099_226	177	462	-1	periphery	hypothetical protein	639	Chlamydia abortus	10DC86
OG964	D100	111	D100_fs32	D100_800	160	479	3	periphery	hypothetical protein	639	Chlamydia abortus	C23_98
OG964	D100	111	D100_fs33	D100_800	177	462	-1	periphery	hypothetical protein	639	Chlamydia abortus	C23_98
OG964	D101	111	D101_fs8	D101_476	177	462	-1	periphery	hypothetical protein	639	Chlamydia abortus	10DC85
OG964	D101	111	D101_fs7	D101_476	160	479	3	periphery	hypothetical protein	639	Chlamydia abortus	10DC85
OG964	D102	111	D102_fs18	D102_240	160	479	3	periphery	hypothetical protein	639	Chlamydia abortus	10DC89
OG964	D102	111	D102_fs17	D102_240	177	462	-1	periphery	hypothetical protein	639	Chlamydia abortus	10DC89
OG964	D103	111	D103_fs15	D103_239	160	479	3	periphery	hypothetical protein	639	Chlamydia abortus	C13_98
OG964	D103	111	D103_fs14	D103_239	177	462	-1	periphery	hypothetical protein	639	Chlamydia abortus	C13_98
OG964	D104	111	D104_fs9	D104_468	177	462	-1	periphery	hypothetical protein	639	Chlamydia abortus	03DC34
OG964	D104	111	D104_fs8	D104_468	160	479	3	periphery	hypothetical protein	639	Chlamydia abortus	03DC34
OG964	D105	111	D105_fs31	D105_801	160	479	3	periphery	hypothetical protein	639	Chlamydia abortus	C18_98
OG964	D105	111	D105_fs32	D105_801	177	462	-1	periphery	hypothetical protein	639	Chlamydia abortus	C18_98
OG964	D106	111	D106_fs9	D106_464	177	462	-1	periphery	hypothetical protein	639	Chlamydia abortus	10DC82
OG964	D106	111	D106_fs8	D106_464	160	479	3	periphery	hypothetical protein	639	Chlamydia abortus	10DC82
OG964	D107	111	D107_fs9	D107_472	160	479	3	periphery	hypothetical protein	639	Chlamydia abortus	S3_3
OG964	D107	111	D107_fs10	D107_472	177	462	-1	periphery	hypothetical protein	639	Chlamydia abortus	S3_3
OG70	C015	110	C015_fs1	C015_160	69	696	3	core	hypothetical protein	765	Chlamydia trachomatis	434/Bu
OG70	C016	110	C016_fs21	C016_851	69	696	3	core	hypothetical protein	765	Chlamydia trachomatis	A2497
OG70	C018	110	C018_fs22	C018_848	69	696	3	core	hypothetical protein	765	Chlamydia trachomatis	A/363
OG70	C019	110	C019_fs18	C019_846	69	696	3	core	hypothetical protein	765	Chlamydia trachomatis	A/5291
OG70	C020	110	C020_fs20	C020_843	69	696	3	core	hypothetical protein	765	Chlamydia trachomatis	A/7249
OG70	C021	110	C021_fs23	C021_848	69	696	3	core	hypothetical protein	765	Chlamydia trachomatis	A/HAR-13
OG70	C022	110	C022_fs21	C022_845	69	696	3	core	hypothetical protein	765	Chlamydia trachomatis	B/Jali20/OT
OG70	C023	110	C023_fs18	C023_850	69	696	3	core	hypothetical protein	765	Chlamydia trachomatis	B/TZ1A828/OT
OG70	C024	110	C024_fs19	C024_853	69	696	3	core	hypothetical protein	765	Chlamydia trachomatis	C/TW-3
OG70	C025	110	C025_fs9	C025_853	69	696	3	core	hypothetical protein	765	Chlamydia trachomatis	D-EC
OG70	C026	110	C026_fs8	C026_852	69	696	3	core	hypothetical protein	765	Chlamydia trachomatis	D-LC
OG70	C027	110	C027_fs15	C027_850	69	696	3	core	hypothetical protein	765	Chlamydia trachomatis	D/SotonD1
OG70	C028	110	C028_fs9	C028_850	69	696	3	core	hypothetical protein	765	Chlamydia trachomatis	D/SotonD5
OG70	C029	110	C029_fs10	C029_851	69	696	3	core	hypothetical protein	765	Chlamydia trachomatis	D/SotonD6
OG70	C030	110	C030_fs9	C030_852	69	696	3	core	hypothetical protein	765	Chlamydia trachomatis	D/UW-3/CX
OG70	C031	110	C031_fs15	C031_850	69	696	3	core	hypothetical protein	765	Chlamydia trachomatis	E/11023
OG70	C032	110	C032_fs17	C032_849	69	696	3	core	hypothetical protein	765	Chlamydia trachomatis	E/150
OG70	C033	110	C033_fs18	C033_851	69	696	3	core	hypothetical protein	765	Chlamydia trachomatis	E/Bour
OG70	C034	110	C034_fs15	C034_849	69	696	3	core	hypothetical protein	765	Chlamydia trachomatis	E/C599
OG70	C035	110	C035_fs16	C035_855	69	696	3	core	hypothetical protein	765	Chlamydia trachomatis	E/SW3
OG70	C036	110	C036_fs15	C036_847	69	696	3	core	hypothetical protein	765	Chlamydia trachomatis	E/SotonE4
OG70	C037	110	C037_fs17	C037_857	69	696	3	core	hypothetical protein	765	Chlamydia trachomatis	E/SotonE8
OG70	C038	110	C038_fs17	C038_849	69	696	3	core	hypothetical protein	765	Chlamydia trachomatis	F/SW4
OG70	C039	110	C039_fs16	C039_846	69	696	3	core	hypothetical protein	765	Chlamydia trachomatis	F/SW5
OG70	C040	110	C040_fs15	C040_848	69	696	3	core	hypothetical protein	765	Chlamydia trachomatis	F/SWFPminus
OG70	C041	110	C041_fs9	C041_850	69	696	3	core	hypothetical protein	765	Chlamydia trachomatis	G/11074
OG70	C042	110	C042_fs14	C042_849	69	696	3	core	hypothetical protein	765	Chlamydia trachomatis	G/11222
OG70	C043	110	C043_fs9	C043_849	69	696	3	core	hypothetical protein	765	Chlamydia trachomatis	G/9301
OG70	C044	110	C044_fs9	C044_849	69	696	3	core	hypothetical protein	765	Chlamydia trachomatis	G/9768
OG70	C045	110	C045_fs9	C045_853	69	696	3	core	hypothetical protein	765	Chlamydia trachomatis	G/SotonG1
OG70	C046	110	C046_fs18	C046_850	69	696	3	core	hypothetical protein	765	Chlamydia trachomatis	IU824
OG70	C047	110	C047_fs16	C047_856	69	696	3	core	hypothetical protein	765	Chlamydia trachomatis	IU888
OG70	C048	110	C048_fs14	C048_851	69	696	3	core	hypothetical protein	765	Chlamydia trachomatis	Ia/SotonIa1
OG70	C049	110	C049_fs10	C049_876	69	696	3	core	hypothetical protein	765	Chlamydia trachomatis	J/6276tet1
OG70	C050	110	C050_fs10	C050_853	69	696	3	core	hypothetical protein	765	Chlamydia trachomatis	K/SotonK1
OG70	C051	110	C051_fs12	C051_840	69	696	3	core	hypothetical protein	765	Chlamydia trachomatis	L1/115
OG70	C052	110	C052_fs12	C052_840	69	696	3	core	hypothetical protein	765	Chlamydia trachomatis	L1/224
OG70	C053	110	C053_fs12	C053_839	69	696	3	core	hypothetical protein	765	Chlamydia trachomatis	L1/440/LN
OG70	C054	110	C054_fs11	C054_841	69	696	3	core	hypothetical protein	765	Chlamydia trachomatis	L2/25667R
OG70	C057	110	C057_fs11	C057_840	69	696	3	core	hypothetical protein	765	Chlamydia trachomatis	L2b/795
OG70	C058	110	C058_fs11	C058_837	69	696	3	core	hypothetical protein	765	Chlamydia trachomatis	L2b/8200/07
OG70	C059	110	C059_fs11	C059_841	69	696	3	core	hypothetical protein	765	Chlamydia trachomatis	L2b/Ams1
OG70	C060	110	C060_fs11	C060_850	69	696	3	core	hypothetical protein	765	Chlamydia trachomatis	L2b/Ams2
OG70	C061	110	C061_fs11	C061_845	69	696	3	core	hypothetical protein	765	Chlamydia trachomatis	L2b/Ams3
OG70	C062	110	C062_fs11	C062_844	69	696	3	core	hypothetical protein	765	Chlamydia trachomatis	L2b/Ams4
OG70	C063	110	C063_fs11	C063_843	69	696	3	core	hypothetical protein	765	Chlamydia trachomatis	L2b/Ams5
OG70	C064	110	C064_fs11	C064_844	69	696	3	core	hypothetical protein	765	Chlamydia trachomatis	L2b/CV204
OG70	C065	110	C065_fs22	C065_840	69	696	3	core	hypothetical protein	765	Chlamydia trachomatis	L2b/Canada1
OG70	C066	110	C066_fs11	C066_838	69	696	3	core	hypothetical protein	765	Chlamydia trachomatis	L2b/Canada2
OG70	C067	110	C067_fs11	C067_838	69	696	3	core	hypothetical protein	765	Chlamydia trachomatis	L2b/LST
OG70	C068	110	C068_fs1	C068_161	69	696	3	core	hypothetical protein	765	Chlamydia trachomatis	L2b/UCH-1/proctiti
OG70	C069	110	C069_fs11	C069_834	69	696	3	core	hypothetical protein	765	Chlamydia trachomatis	L2b/UCH-2
OG70	C070	110	C070_fs1	C070_159	69	696	3	core	hypothetical protein	765	Chlamydia trachomatis	L2c
OG70	C071	110	C071_fs11	C071_843	69	696	3	core	hypothetical protein	765	Chlamydia trachomatis	L3/404/LN
OG70	C083	110	C083_fs14	C083_853	69	696	3	core	hypothetical protein	765	Chlamydia trachomatis	Sweden2
OG70	C084	110	C084_fs14	C084_852	69	696	3	core	hypothetical protein	765	Chlamydia trachomatis	F/SotonF3
OG70	C085	110	C085_fs13	C085_849	69	696	3	core	hypothetical protein	765	Chlamydia trachomatis	Ia/SotonIa3
OG70	C087	110	C087_fs16	C087_848	69	696	3	core	hypothetical protein	765	Chlamydia trachomatis	F/2-93
OG70	C088	110	C088_fs16	C088_852	69	696	3	core	hypothetical protein	765	Chlamydia trachomatis	F/11-96
OG70	C089	110	C089_fs13	C089_843	69	696	3	core	hypothetical protein	765	Chlamydia trachomatis	E/12-94
OG70	C090	110	C090_fs10	C090_850	69	696	3	core	hypothetical protein	765	Chlamydia trachomatis	D/14-96
OG70	C092	110	C092_fs21	C092_854	69	696	3	core	hypothetical protein	765	Chlamydia trachomatis	F/1-93
OG70	C093	110	C093_fs19	C093_850	69	696	3	core	hypothetical protein	765	Chlamydia trachomatis	F/6-94
OG70	C094	110	C094_fs15	C094_849	69	696	3	core	hypothetical protein	765	Chlamydia trachomatis	D/13-96
OG70	C095	110	C095_fs11	C095_851	69	696	3	core	hypothetical protein	765	Chlamydia trachomatis	Ia20-97
OG70	C096	110	C096_fs9	C096_854	69	696	3	core	hypothetical protein	765	Chlamydia trachomatis	J/31-98
OG70	C134	110	C134_fs18	C134_848	69	696	3	core	hypothetical protein	765	Chlamydia trachomatis	E/CS88(i)
OG70	C136	110	C136_fs1	C136_161	69	696	3	core	hypothetical protein	765	Chlamydia trachomatis	L2b/CS784/08
OG70	C137	110	C137_fs1	C137_31	69	696	3	core	hypothetical protein	765	Chlamydia trachomatis	R32100IMS
OG70	C138	110	C138_fs12	C138_532	69	696	3	core	hypothetical protein	765	Chlamydia trachomatis	R28017IMS
OG70	C139	110	C139_fs18	C139_914	69	696	3	core	hypothetical protein	765	Chlamydia trachomatis	R26833extract
OG70	C140	110	C140_fs1	C140_39	69	696	3	core	hypothetical protein	765	Chlamydia trachomatis	R32100extract
OG70	C141	110	C141_fs10	C141_854	69	696	3	core	hypothetical protein	765	Chlamydia trachomatis	D/CS637/11
OG70	C142	110	C142_fs17	C142_851	69	696	3	core	hypothetical protein	765	Chlamydia trachomatis	E/CS1025/11
OG70	C143	110	C143_fs16	C143_851	69	696	3	core	hypothetical protein	765	Chlamydia trachomatis	F/CS847/08
OG70	C144	110	C144_fs9	C144_853	69	696	3	core	hypothetical protein	765	Chlamydia trachomatis	Ia/CS190/96
OG70	D040	110	D040_fs21	D040_853	69	696	3	core	hypothetical protein	765	Chlamydia trachomatis	SB006930
OG70	D041	110	D041_fs21	D041_852	69	696	3	core	hypothetical protein	765	Chlamydia trachomatis	SB013112
OG70	D042	110	D042_fs22	D042_851	69	696	3	core	hypothetical protein	765	Chlamydia trachomatis	SB013321
OG70	D045	110	D045_fs14	D045_841	69	696	3	core	hypothetical protein	765	Chlamydia trachomatis	QH111L
OG70	D047	110	D047_fs12	D047_854	69	696	3	core	hypothetical protein	765	Chlamydia trachomatis	chxRP4F1
OG70	D048	110	D048_fs8	D048_851	69	696	3	core	hypothetical protein	765	Chlamydia trachomatis	chxRP4D10
OG70	D049	110	D049_fs13	D049_852	69	696	3	core	hypothetical protein	765	Chlamydia trachomatis	chxRP1H1
OG70	D057	110	D057_fs18	D057_858	69	696	3	core	hypothetical protein	765	Chlamydia trachomatis	SQ32
OG70	D058	110	D058_fs21	D058_855	69	696	3	core	hypothetical protein	765	Chlamydia trachomatis	SQ29
OG70	D059	110	D059_fs13	D059_852	69	696	3	core	hypothetical protein	765	Chlamydia trachomatis	SQ20
OG70	D060	110	D060_fs13	D060_858	69	696	3	core	hypothetical protein	765	Chlamydia trachomatis	SQ24
OG70	D061	110	D061_fs14	D061_849	69	696	3	core	hypothetical protein	765	Chlamydia trachomatis	SQ07
OG70	D062	110	D062_fs19	D062_854	69	696	3	core	hypothetical protein	765	Chlamydia trachomatis	SQ09
OG70	D063	110	D063_fs19	D063_854	69	696	3	core	hypothetical protein	765	Chlamydia trachomatis	SQ10
OG70	D064	110	D064_fs19	D064_852	69	696	3	core	hypothetical protein	765	Chlamydia trachomatis	SQ14
OG70	D065	110	D065_fs12	D065_851	69	696	3	core	hypothetical protein	765	Chlamydia trachomatis	SQ01
OG70	D066	110	D066_fs12	D066_855	69	696	3	core	hypothetical protein	765	Chlamydia trachomatis	SQ02
OG70	D067	110	D067_fs12	D067_850	69	696	3	core	hypothetical protein	765	Chlamydia trachomatis	SQ05
OG70	D068	110	D068_fs16	D068_855	69	696	3	core	hypothetical protein	765	Chlamydia trachomatis	SQ25
OG70	D069	110	D069_fs15	D069_847	69	696	3	core	hypothetical protein	765	Chlamydia trachomatis	SQ28.
OG70	D070	110	D070_fs13	D070_856	69	696	3	core	hypothetical protein	765	Chlamydia trachomatis	SQ15
OG70	D071	110	D071_fs13	D071_855	69	696	3	core	hypothetical protein	765	Chlamydia trachomatis	SQ19
OG70	D075	110	D075_fs18	D075_849	69	696	3	core	hypothetical protein	765	Chlamydia trachomatis	021V1_ct021V1
OG70	D076	110	D076_fs1	D076_106	69	696	3	core	hypothetical protein	765	Chlamydia trachomatis	022V1_ct022V1
OG70	D077	110	D077_fs19	D077_850	69	696	3	core	hypothetical protein	765	Chlamydia trachomatis	033V1_ct033V1
OG70	D078	110	D078_fs17	D078_846	69	696	3	core	hypothetical protein	765	Chlamydia trachomatis	114V1_ct114V1
OG70	D079	110	D079_fs15	D079_848	69	696	3	core	hypothetical protein	765	Chlamydia trachomatis	SC103_sc103
OG70	D080	110	D080_fs14	D080_789	69	696	3	core	hypothetical protein	765	Chlamydia trachomatis	010V1_ct010V1
OG70	D081	110	D081_fs14	D081_850	69	696	3	core	hypothetical protein	765	Chlamydia trachomatis	SC106_sc106
OG70	D082	110	D082_fs7	D082_798	69	696	3	core	hypothetical protein	765	Chlamydia trachomatis	031V1_ct031V1
OG70	D083	110	D083_fs2	D083_182	69	696	3	core	hypothetical protein	765	Chlamydia trachomatis	SC114_sc114
OG70	D084	110	D084_fs15	D084_854	69	696	3	core	hypothetical protein	765	Chlamydia trachomatis	SC110_sc110
OG70	D085	110	D085_fs13	D085_857	69	696	3	core	hypothetical protein	765	Chlamydia trachomatis	SC98_sc98
OG70	D087	110	D087_fs1	D087_174	69	696	3	core	hypothetical protein	765	Chlamydia trachomatis	tet9
OG1082	C005	82	C005_fs22	C005_648	546	822	3	periphery	hypothetical protein	1368	Chlamydia psittaci	01DC12
OG1082	C007	82	C007_fs90	C007_658	546	822	3	periphery	hypothetical protein	1368	Chlamydia psittaci	CP3
OG1082	C010	82	C010_fs36	C010_644	546	822	3	periphery	hypothetical protein	1368	Chlamydia psittaci	MN
OG1082	C097	82	C097_fs28	C097_651	340	1325	3	periphery	hypothetical protein	1665	Chlamydia abortus	S26/3
OG1082	C097	82	C097_fs29	C097_651	328	1337	3	periphery	hypothetical protein	1665	Chlamydia abortus	S26/3
OG1082	C097	82	C097_fs27	C097_651	342	1323	-1	periphery	hypothetical protein	1665	Chlamydia abortus	S26/3
OG1082	C118	82	C118_fs28	C118_650	328	1337	3	periphery	hypothetical protein	1665	Chlamydia abortus	AB7
OG1082	C118	82	C118_fs27	C118_650	340	1325	3	periphery	hypothetical protein	1665	Chlamydia abortus	AB7
OG1082	C118	82	C118_fs26	C118_650	342	1323	-1	periphery	hypothetical protein	1665	Chlamydia abortus	AB7
OG1082	D001	82	D001_fs7	D001_13	328	1337	3	periphery	hypothetical protein	1665	Chlamydia abortus	99DC7
OG1082	D001	82	D001_fs4	D001_13	747	918	3	periphery	hypothetical protein	1665	Chlamydia abortus	99DC7
OG1082	D001	82	D001_fs6	D001_13	340	1325	3	periphery	hypothetical protein	1665	Chlamydia abortus	99DC7
OG1082	D001	82	D001_fs5	D001_13	342	1323	-1	periphery	hypothetical protein	1665	Chlamydia abortus	99DC7
OG1082	D002	82	D002_fs22	D002_691	342	1323	-1	periphery	hypothetical protein	1665	Chlamydia abortus	10DC83
OG1082	D002	82	D002_fs21	D002_691	340	1325	3	periphery	hypothetical protein	1665	Chlamydia abortus	10DC83
OG1082	D002	82	D002_fs20	D002_691	328	1337	3	periphery	hypothetical protein	1665	Chlamydia abortus	10DC83
OG1082	D003	82	D003_fs6	D003_24	340	1325	3	periphery	hypothetical protein	1665	Chlamydia abortus	10DC90
OG1082	D003	82	D003_fs4	D003_24	747	918	3	periphery	hypothetical protein	1665	Chlamydia abortus	10DC90
OG1082	D003	82	D003_fs7	D003_24	328	1337	3	periphery	hypothetical protein	1665	Chlamydia abortus	10DC90
OG1082	D003	82	D003_fs5	D003_24	342	1323	-1	periphery	hypothetical protein	1665	Chlamydia abortus	10DC90
OG1082	D037	82	D037_fs23	D037_642	927	459	3	periphery	hypothetical protein	1386	Chlamydia abortus	LLG
OG1082	D053	82	D053_fs38	D053_647	328	1337	3	periphery	hypothetical protein	1665	Chlamydia abortus	GN6
OG1082	D053	82	D053_fs37	D053_647	340	1325	3	periphery	hypothetical protein	1665	Chlamydia abortus	GN6
OG1082	D053	82	D053_fs36	D053_647	342	1323	-1	periphery	hypothetical protein	1665	Chlamydia abortus	GN6
OG1082	D074	82	D074_fs33	D074_655	328	1337	3	periphery	hypothetical protein	1665	Chlamydia abortus	GIMC_2006:CabB577,
OG1082	D074	82	D074_fs31	D074_655	342	1323	-1	periphery	hypothetical protein	1665	Chlamydia abortus	GIMC_2006:CabB577,
OG1082	D074	82	D074_fs32	D074_655	340	1325	3	periphery	hypothetical protein	1665	Chlamydia abortus	GIMC_2006:CabB577,
OG1082	D088	82	D088_fs28	D088_649	340	1325	3	periphery	hypothetical protein	1665	Chlamydia abortus	1H
OG1082	D088	82	D088_fs27	D088_649	342	1323	-1	periphery	hypothetical protein	1665	Chlamydia abortus	1H
OG1082	D088	82	D088_fs29	D088_649	328	1337	3	periphery	hypothetical protein	1665	Chlamydia abortus	1H
OG1082	D090	82	D090_fs21	D090_680	342	1323	-1	periphery	hypothetical protein	1665	Chlamydia abortus	C11_98
OG1082	D090	82	D090_fs20	D090_680	340	1325	3	periphery	hypothetical protein	1665	Chlamydia abortus	C11_98
OG1082	D090	82	D090_fs19	D090_680	328	1337	3	periphery	hypothetical protein	1665	Chlamydia abortus	C11_98
OG1082	D091	82	D091_fs21	D091_354	328	1337	3	periphery	hypothetical protein	1665	Chlamydia abortus	10DC87
OG1082	D091	82	D091_fs20	D091_354	340	1325	3	periphery	hypothetical protein	1665	Chlamydia abortus	10DC87
OG1082	D091	82	D091_fs19	D091_354	342	1323	-1	periphery	hypothetical protein	1665	Chlamydia abortus	10DC87
OG1082	D092	82	D092_fs18	D092_682	328	1337	3	periphery	hypothetical protein	1665	Chlamydia abortus	C1_98
OG1082	D092	82	D092_fs20	D092_682	342	1323	-1	periphery	hypothetical protein	1665	Chlamydia abortus	C1_98
OG1082	D092	82	D092_fs19	D092_682	340	1325	3	periphery	hypothetical protein	1665	Chlamydia abortus	C1_98
OG1082	D093	82	D093_fs23	D093_349	342	1323	-1	periphery	hypothetical protein	1665	Chlamydia abortus	S95/3
OG1082	D093	82	D093_fs24	D093_349	340	1325	3	periphery	hypothetical protein	1665	Chlamydia abortus	S95/3
OG1082	D093	82	D093_fs25	D093_349	328	1337	3	periphery	hypothetical protein	1665	Chlamydia abortus	S95/3
OG1082	D094	82	D094_fs38	D094_1024	342	1323	-1	periphery	hypothetical protein	1665	Chlamydia abortus	99DC2
OG1082	D094	82	D094_fs36	D094_1024	328	1337	3	periphery	hypothetical protein	1665	Chlamydia abortus	99DC2
OG1082	D094	82	D094_fs37	D094_1024	340	1325	3	periphery	hypothetical protein	1665	Chlamydia abortus	99DC2
OG1082	D095	82	D095_fs22	D095_679	328	1337	3	periphery	hypothetical protein	1665	Chlamydia abortus	99DC1
OG1082	D095	82	D095_fs23	D095_679	340	1325	3	periphery	hypothetical protein	1665	Chlamydia abortus	99DC1
OG1082	D095	82	D095_fs24	D095_679	342	1323	-1	periphery	hypothetical protein	1665	Chlamydia abortus	99DC1
OG1082	D096	82	D096_fs23	D096_693	340	1325	3	periphery	hypothetical protein	1665	Chlamydia abortus	C15_98
OG1082	D096	82	D096_fs22	D096_693	328	1337	3	periphery	hypothetical protein	1665	Chlamydia abortus	C15_98
OG1082	D096	82	D096_fs24	D096_693	342	1323	-1	periphery	hypothetical protein	1665	Chlamydia abortus	C15_98
OG1082	D097	82	D097_fs9	D097_29	328	1337	3	periphery	hypothetical protein	1665	Chlamydia abortus	A-58
OG1082	D097	82	D097_fs8	D097_29	340	1325	3	periphery	hypothetical protein	1665	Chlamydia abortus	A-58
OG1082	D097	82	D097_fs7	D097_29	342	1323	-1	periphery	hypothetical protein	1665	Chlamydia abortus	A-58
OG1082	D098	82	D098_fs27	D098_689	342	1323	-1	periphery	hypothetical protein	1665	Chlamydia abortus	C21_98
OG1082	D098	82	D098_fs25	D098_689	328	1337	3	periphery	hypothetical protein	1665	Chlamydia abortus	C21_98
OG1082	D098	82	D098_fs26	D098_689	340	1325	3	periphery	hypothetical protein	1665	Chlamydia abortus	C21_98
OG1082	D099	82	D099_fs2	D099_13	342	1323	-1	periphery	hypothetical protein	1665	Chlamydia abortus	10DC86
OG1082	D099	82	D099_fs4	D099_13	328	1337	3	periphery	hypothetical protein	1665	Chlamydia abortus	10DC86
OG1082	D099	82	D099_fs3	D099_13	340	1325	3	periphery	hypothetical protein	1665	Chlamydia abortus	10DC86
OG1082	D100	82	D100_fs45	D100_1015	342	1323	-1	periphery	hypothetical protein	1665	Chlamydia abortus	C23_98
OG1082	D100	82	D100_fs43	D100_1015	328	1337	3	periphery	hypothetical protein	1665	Chlamydia abortus	C23_98
OG1082	D100	82	D100_fs44	D100_1015	340	1325	3	periphery	hypothetical protein	1665	Chlamydia abortus	C23_98
OG1082	D101	82	D101_fs21	D101_693	340	1325	3	periphery	hypothetical protein	1665	Chlamydia abortus	10DC85
OG1082	D101	82	D101_fs20	D101_693	328	1337	3	periphery	hypothetical protein	1665	Chlamydia abortus	10DC85
OG1082	D101	82	D101_fs22	D101_693	342	1323	-1	periphery	hypothetical protein	1665	Chlamydia abortus	10DC85
OG1082	D102	82	D102_fs3	D102_24	342	1323	-1	periphery	hypothetical protein	1665	Chlamydia abortus	10DC89
OG1082	D102	82	D102_fs5	D102_24	328	1337	3	periphery	hypothetical protein	1665	Chlamydia abortus	10DC89
OG1082	D102	82	D102_fs4	D102_24	340	1325	3	periphery	hypothetical protein	1665	Chlamydia abortus	10DC89
OG1082	D103	82	D103_fs4	D103_23	340	1325	3	periphery	hypothetical protein	1665	Chlamydia abortus	C13_98
OG1082	D103	82	D103_fs3	D103_23	342	1323	-1	periphery	hypothetical protein	1665	Chlamydia abortus	C13_98
OG1082	D103	82	D103_fs5	D103_23	328	1337	3	periphery	hypothetical protein	1665	Chlamydia abortus	C13_98
OG1082	D104	82	D104_fs21	D104_681	342	1323	-1	periphery	hypothetical protein	1665	Chlamydia abortus	03DC34
OG1082	D104	82	D104_fs19	D104_681	328	1337	3	periphery	hypothetical protein	1665	Chlamydia abortus	03DC34
OG1082	D104	82	D104_fs20	D104_681	340	1325	3	periphery	hypothetical protein	1665	Chlamydia abortus	03DC34
OG1082	D105	82	D105_fs43	D105_1016	342	1323	-1	periphery	hypothetical protein	1665	Chlamydia abortus	C18_98
OG1082	D105	82	D105_fs41	D105_1016	328	1337	3	periphery	hypothetical protein	1665	Chlamydia abortus	C18_98
OG1082	D105	82	D105_fs42	D105_1016	340	1325	3	periphery	hypothetical protein	1665	Chlamydia abortus	C18_98
OG1082	D106	82	D106_fs19	D106_679	498	918	3	periphery	hypothetical protein	1416	Chlamydia abortus	10DC82
OG1082	D107	82	D107_fs21	D107_688	340	1325	3	periphery	hypothetical protein	1665	Chlamydia abortus	S3_3
OG1082	D107	82	D107_fs22	D107_688	342	1323	-1	periphery	hypothetical protein	1665	Chlamydia abortus	S3_3
OG1082	D107	82	D107_fs20	D107_688	328	1337	3	periphery	hypothetical protein	1665	Chlamydia abortus	S3_3
OG1085	C009	74	C009_fs20	C009_573	583	821	3	periphery	hypothetical protein	1404	Chlamydia psittaci	M56
OG1085	C009	74	C009_fs21	C009_573	1084	320	3	periphery	hypothetical protein	1404	Chlamydia psittaci	M56
OG1085	C009	74	C009_fs19	C009_573	139	1265	3	periphery	hypothetical protein	1404	Chlamydia psittaci	M56
OG1085	C009	74	C009_fs22	C009_573	1110	294	-1	periphery	hypothetical protein	1404	Chlamydia psittaci	M56
OG1085	C011	74	C011_fs14	C011_575	1389	39	3	periphery	hypothetical protein	1428	Chlamydia psittaci	NJ1
OG1085	C118	74	C118_fs16	C118_582	294	1149	3	periphery	hypothetical protein	1443	Chlamydia abortus	AB7
OG1085	C118	74	C118_fs18	C118_582	564	879	1	periphery	hypothetical protein	1443	Chlamydia abortus	AB7
OG1085	C118	74	C118_fs17	C118_582	317	1126	-1	periphery	hypothetical protein	1443	Chlamydia abortus	AB7
OG1085	D001	74	D001_fs36	D001_973	317	1126	-1	periphery	hypothetical protein	1443	Chlamydia abortus	99DC7
OG1085	D001	74	D001_fs35	D001_973	294	1149	3	periphery	hypothetical protein	1443	Chlamydia abortus	99DC7
OG1085	D001	74	D001_fs37	D001_973	564	879	1	periphery	hypothetical protein	1443	Chlamydia abortus	99DC7
OG1085	D002	74	D002_fs36	D002_981	294	1149	3	periphery	hypothetical protein	1443	Chlamydia abortus	10DC83
OG1085	D002	74	D002_fs37	D002_981	317	1126	-1	periphery	hypothetical protein	1443	Chlamydia abortus	10DC83
OG1085	D002	74	D002_fs38	D002_981	564	879	1	periphery	hypothetical protein	1443	Chlamydia abortus	10DC83
OG1085	D003	74	D003_fs35	D003_983	294	1149	3	periphery	hypothetical protein	1443	Chlamydia abortus	10DC90
OG1085	D003	74	D003_fs36	D003_983	317	1126	-1	periphery	hypothetical protein	1443	Chlamydia abortus	10DC90
OG1085	D003	74	D003_fs37	D003_983	564	879	1	periphery	hypothetical protein	1443	Chlamydia abortus	10DC90
OG1085	D037	74	D037_fs15	D037_574	294	1074	3	periphery	hypothetical protein	1368	Chlamydia abortus	LLG
OG1085	D037	74	D037_fs16	D037_574	317	1051	-1	periphery	hypothetical protein	1368	Chlamydia abortus	LLG
OG1085	D037	74	D037_fs17	D037_574	564	804	1	periphery	hypothetical protein	1368	Chlamydia abortus	LLG
OG1085	D053	74	D053_fs26	D053_578	317	1126	-1	periphery	hypothetical protein	1443	Chlamydia abortus	GN6
OG1085	D053	74	D053_fs27	D053_578	564	879	1	periphery	hypothetical protein	1443	Chlamydia abortus	GN6
OG1085	D053	74	D053_fs25	D053_578	294	1149	3	periphery	hypothetical protein	1443	Chlamydia abortus	GN6
OG1085	D088	74	D088_fs19	D088_581	564	879	1	periphery	hypothetical protein	1443	Chlamydia abortus	1H
OG1085	D088	74	D088_fs18	D088_581	317	1126	-1	periphery	hypothetical protein	1443	Chlamydia abortus	1H
OG1085	D088	74	D088_fs17	D088_581	294	1149	3	periphery	hypothetical protein	1443	Chlamydia abortus	1H
OG1085	D090	74	D090_fs35	D090_973	564	879	1	periphery	hypothetical protein	1443	Chlamydia abortus	C11_98
OG1085	D090	74	D090_fs34	D090_973	317	1126	-1	periphery	hypothetical protein	1443	Chlamydia abortus	C11_98
OG1085	D090	74	D090_fs33	D090_973	294	1149	3	periphery	hypothetical protein	1443	Chlamydia abortus	C11_98
OG1085	D091	74	D091_fs11	D091_280	294	1149	3	periphery	hypothetical protein	1443	Chlamydia abortus	10DC87
OG1085	D091	74	D091_fs13	D091_280	564	879	1	periphery	hypothetical protein	1443	Chlamydia abortus	10DC87
OG1085	D091	74	D091_fs12	D091_280	317	1126	-1	periphery	hypothetical protein	1443	Chlamydia abortus	10DC87
OG1085	D092	74	D092_fs35	D092_974	564	879	1	periphery	hypothetical protein	1443	Chlamydia abortus	C1_98
OG1085	D092	74	D092_fs34	D092_974	317	1126	-1	periphery	hypothetical protein	1443	Chlamydia abortus	C1_98
OG1085	D092	74	D092_fs33	D092_974	294	1149	3	periphery	hypothetical protein	1443	Chlamydia abortus	C1_98
OG1085	D093	74	D093_fs12	D093_281	317	1126	-1	periphery	hypothetical protein	1443	Chlamydia abortus	S95/3
OG1085	D093	74	D093_fs13	D093_281	564	879	1	periphery	hypothetical protein	1443	Chlamydia abortus	S95/3
OG1085	D093	74	D093_fs11	D093_281	294	1149	3	periphery	hypothetical protein	1443	Chlamydia abortus	S95/3
OG1085	D094	74	D094_fs5	D094_65	564	879	1	periphery	hypothetical protein	1443	Chlamydia abortus	99DC2
OG1085	D094	74	D094_fs7	D094_65	294	1149	3	periphery	hypothetical protein	1443	Chlamydia abortus	99DC2
OG1085	D094	74	D094_fs6	D094_65	317	1126	-1	periphery	hypothetical protein	1443	Chlamydia abortus	99DC2
OG1085	D095	74	D095_fs35	D095_745	294	1149	3	periphery	hypothetical protein	1443	Chlamydia abortus	99DC1
OG1085	D095	74	D095_fs34	D095_745	317	1126	-1	periphery	hypothetical protein	1443	Chlamydia abortus	99DC1
OG1085	D095	74	D095_fs33	D095_745	564	879	1	periphery	hypothetical protein	1443	Chlamydia abortus	99DC1
OG1085	D096	74	D096_fs34	D096_759	317	1126	-1	periphery	hypothetical protein	1443	Chlamydia abortus	C15_98
OG1085	D096	74	D096_fs33	D096_759	564	879	1	periphery	hypothetical protein	1443	Chlamydia abortus	C15_98
OG1085	D096	74	D096_fs35	D096_759	294	1149	3	periphery	hypothetical protein	1443	Chlamydia abortus	C15_98
OG1085	D098	74	D098_fs38	D098_979	294	1149	3	periphery	hypothetical protein	1443	Chlamydia abortus	C21_98
OG1085	D098	74	D098_fs39	D098_979	317	1126	-1	periphery	hypothetical protein	1443	Chlamydia abortus	C21_98
OG1085	D098	74	D098_fs40	D098_979	564	879	1	periphery	hypothetical protein	1443	Chlamydia abortus	C21_98
OG1085	D099	74	D099_fs28	D099_744	317	1126	-1	periphery	hypothetical protein	1443	Chlamydia abortus	10DC86
OG1085	D099	74	D099_fs27	D099_744	564	879	1	periphery	hypothetical protein	1443	Chlamydia abortus	10DC86
OG1085	D099	74	D099_fs29	D099_744	294	1149	3	periphery	hypothetical protein	1443	Chlamydia abortus	10DC86
OG1085	D100	74	D100_fs9	D100_58	317	1126	-1	periphery	hypothetical protein	1443	Chlamydia abortus	C23_98
OG1085	D100	74	D100_fs10	D100_58	294	1149	3	periphery	hypothetical protein	1443	Chlamydia abortus	C23_98
OG1085	D100	74	D100_fs8	D100_58	564	879	1	periphery	hypothetical protein	1443	Chlamydia abortus	C23_98
OG1085	D101	74	D101_fs37	D101_984	294	1149	3	periphery	hypothetical protein	1443	Chlamydia abortus	10DC85
OG1085	D101	74	D101_fs39	D101_984	564	879	1	periphery	hypothetical protein	1443	Chlamydia abortus	10DC85
OG1085	D101	74	D101_fs38	D101_984	317	1126	-1	periphery	hypothetical protein	1443	Chlamydia abortus	10DC85
OG1085	D102	74	D102_fs38	D102_985	317	1126	-1	periphery	hypothetical protein	1443	Chlamydia abortus	10DC89
OG1085	D102	74	D102_fs39	D102_985	564	879	1	periphery	hypothetical protein	1443	Chlamydia abortus	10DC89
OG1085	D102	74	D102_fs37	D102_985	294	1149	3	periphery	hypothetical protein	1443	Chlamydia abortus	10DC89
OG1085	D103	74	D103_fs35	D103_761	294	1149	3	periphery	hypothetical protein	1443	Chlamydia abortus	C13_98
OG1085	D103	74	D103_fs34	D103_761	317	1126	-1	periphery	hypothetical protein	1443	Chlamydia abortus	C13_98
OG1085	D103	74	D103_fs33	D103_761	564	879	1	periphery	hypothetical protein	1443	Chlamydia abortus	C13_98
OG1085	D104	74	D104_fs34	D104_973	317	1126	-1	periphery	hypothetical protein	1443	Chlamydia abortus	03DC34
OG1085	D104	74	D104_fs35	D104_973	564	879	1	periphery	hypothetical protein	1443	Chlamydia abortus	03DC34
OG1085	D104	74	D104_fs33	D104_973	294	1149	3	periphery	hypothetical protein	1443	Chlamydia abortus	03DC34
OG1085	D106	74	D106_fs32	D106_971	294	1149	3	periphery	hypothetical protein	1443	Chlamydia abortus	10DC82
OG1085	D106	74	D106_fs33	D106_971	317	1126	-1	periphery	hypothetical protein	1443	Chlamydia abortus	10DC82
OG1085	D106	74	D106_fs34	D106_971	564	879	1	periphery	hypothetical protein	1443	Chlamydia abortus	10DC82
OG1085	D107	74	D107_fs32	D107_757	564	879	1	periphery	hypothetical protein	1443	Chlamydia abortus	S3_3
OG1085	D107	74	D107_fs33	D107_757	317	1126	-1	periphery	hypothetical protein	1443	Chlamydia abortus	S3_3
OG1085	D107	74	D107_fs34	D107_757	294	1149	3	periphery	hypothetical protein	1443	Chlamydia abortus	S3_3
OG803	C015	68	C015_fs7	C015_618	192	1350	-1	periphery	hypothetical protein	1542	Chlamydia trachomatis	434/Bu
OG803	C027	68	C027_fs5	C027_348	1137	609	-1	periphery	hypothetical protein	1746	Chlamydia trachomatis	D/SotonD1
OG803	C031	68	C031_fs4	C031_349	1137	609	-1	periphery	hypothetical protein	1746	Chlamydia trachomatis	E/11023
OG803	C032	68	C032_fs6	C032_348	1167	609	-1	periphery	hypothetical protein	1776	Chlamydia trachomatis	E/150
OG803	C033	68	C033_fs6	C033_349	1137	609	-1	periphery	hypothetical protein	1746	Chlamydia trachomatis	E/Bour
OG803	C034	68	C034_fs5	C034_349	1113	663	-1	periphery	hypothetical protein	1776	Chlamydia trachomatis	E/C599
OG803	C035	68	C035_fs5	C035_350	1167	609	-1	periphery	hypothetical protein	1776	Chlamydia trachomatis	E/SW3
OG803	C036	68	C036_fs4	C036_347	1113	663	-1	periphery	hypothetical protein	1776	Chlamydia trachomatis	E/SotonE4
OG803	C037	68	C037_fs6	C037_354	1113	663	-1	periphery	hypothetical protein	1776	Chlamydia trachomatis	E/SotonE8
OG803	C038	68	C038_fs7	C038_345	1083	663	-1	periphery	hypothetical protein	1746	Chlamydia trachomatis	F/SW4
OG803	C039	68	C039_fs6	C039_345	1137	609	-1	periphery	hypothetical protein	1746	Chlamydia trachomatis	F/SW5
OG803	C040	68	C040_fs5	C040_345	1137	609	-1	periphery	hypothetical protein	1746	Chlamydia trachomatis	F/SWFPminus
OG803	C045	68	C045_fs3	C045_350	1098	591	1	periphery	hypothetical protein	1689	Chlamydia trachomatis	G/SotonG1
OG803	C046	68	C046_fs6	C046_347	1083	663	-1	periphery	hypothetical protein	1746	Chlamydia trachomatis	IU824
OG803	C047	68	C047_fs6	C047_349	1083	663	-1	periphery	hypothetical protein	1746	Chlamydia trachomatis	IU888
OG803	C052	68	C052_fs3	C052_343	192	1350	-1	periphery	hypothetical protein	1542	Chlamydia trachomatis	L1/224
OG803	C053	68	C053_fs4	C053_344	192	1350	-1	periphery	hypothetical protein	1542	Chlamydia trachomatis	L1/440/LN
OG803	C054	68	C054_fs3	C054_344	192	1350	-1	periphery	hypothetical protein	1542	Chlamydia trachomatis	L2/25667R
OG803	C057	68	C057_fs2	C057_346	1605	234	-1	periphery	hypothetical protein	1839	Chlamydia trachomatis	L2b/795
OG803	C057	68	C057_fs3	C057_346	1399	440	-1	periphery	hypothetical protein	1839	Chlamydia trachomatis	L2b/795
OG803	C058	68	C058_fs2	C058_344	1605	234	-1	periphery	hypothetical protein	1839	Chlamydia trachomatis	L2b/8200/07
OG803	C058	68	C058_fs3	C058_344	1399	440	-1	periphery	hypothetical protein	1839	Chlamydia trachomatis	L2b/8200/07
OG803	C059	68	C059_fs3	C059_345	1399	440	-1	periphery	hypothetical protein	1839	Chlamydia trachomatis	L2b/Ams1
OG803	C059	68	C059_fs2	C059_345	1605	234	-1	periphery	hypothetical protein	1839	Chlamydia trachomatis	L2b/Ams1
OG803	C060	68	C060_fs2	C060_350	1605	234	-1	periphery	hypothetical protein	1839	Chlamydia trachomatis	L2b/Ams2
OG803	C060	68	C060_fs3	C060_350	1399	440	-1	periphery	hypothetical protein	1839	Chlamydia trachomatis	L2b/Ams2
OG803	C061	68	C061_fs2	C061_346	1605	234	-1	periphery	hypothetical protein	1839	Chlamydia trachomatis	L2b/Ams3
OG803	C061	68	C061_fs3	C061_346	1399	440	-1	periphery	hypothetical protein	1839	Chlamydia trachomatis	L2b/Ams3
OG803	C062	68	C062_fs3	C062_346	1399	440	-1	periphery	hypothetical protein	1839	Chlamydia trachomatis	L2b/Ams4
OG803	C062	68	C062_fs2	C062_346	1605	234	-1	periphery	hypothetical protein	1839	Chlamydia trachomatis	L2b/Ams4
OG803	C063	68	C063_fs2	C063_347	1605	234	-1	periphery	hypothetical protein	1839	Chlamydia trachomatis	L2b/Ams5
OG803	C063	68	C063_fs3	C063_347	1399	440	-1	periphery	hypothetical protein	1839	Chlamydia trachomatis	L2b/Ams5
OG803	C064	68	C064_fs3	C064_345	1399	440	-1	periphery	hypothetical protein	1839	Chlamydia trachomatis	L2b/CV204
OG803	C064	68	C064_fs2	C064_345	1605	234	-1	periphery	hypothetical protein	1839	Chlamydia trachomatis	L2b/CV204
OG803	C065	68	C065_fs12	C065_345	1399	440	-1	periphery	hypothetical protein	1839	Chlamydia trachomatis	L2b/Canada1
OG803	C065	68	C065_fs11	C065_345	1605	234	-1	periphery	hypothetical protein	1839	Chlamydia trachomatis	L2b/Canada1
OG803	C066	68	C066_fs3	C066_346	1399	440	-1	periphery	hypothetical protein	1839	Chlamydia trachomatis	L2b/Canada2
OG803	C066	68	C066_fs2	C066_346	1605	234	-1	periphery	hypothetical protein	1839	Chlamydia trachomatis	L2b/Canada2
OG803	C067	68	C067_fs3	C067_343	1399	440	-1	periphery	hypothetical protein	1839	Chlamydia trachomatis	L2b/LST
OG803	C067	68	C067_fs2	C067_343	1605	234	-1	periphery	hypothetical protein	1839	Chlamydia trachomatis	L2b/LST
OG803	C068	68	C068_fs6	C068_611	1399	440	-1	periphery	hypothetical protein	1839	Chlamydia trachomatis	L2b/UCH-1/proctiti
OG803	C068	68	C068_fs5	C068_611	1605	234	-1	periphery	hypothetical protein	1839	Chlamydia trachomatis	L2b/UCH-1/proctiti
OG803	C069	68	C069_fs3	C069_341	1399	440	-1	periphery	hypothetical protein	1839	Chlamydia trachomatis	L2b/UCH-2
OG803	C069	68	C069_fs2	C069_341	1605	234	-1	periphery	hypothetical protein	1839	Chlamydia trachomatis	L2b/UCH-2
OG803	C070	68	C070_fs7	C070_618	192	1350	-1	periphery	hypothetical protein	1542	Chlamydia trachomatis	L2c
OG803	C071	68	C071_fs3	C071_346	192	1350	-1	periphery	hypothetical protein	1542	Chlamydia trachomatis	L3/404/LN
OG803	C083	68	C083_fs4	C083_350	1113	663	-1	periphery	hypothetical protein	1776	Chlamydia trachomatis	Sweden2
OG803	C084	68	C084_fs4	C084_347	1083	663	-1	periphery	hypothetical protein	1746	Chlamydia trachomatis	F/SotonF3
OG803	C089	68	C089_fs3	C089_350	1083	663	-1	periphery	hypothetical protein	1746	Chlamydia trachomatis	E/12-94
OG803	C092	68	C092_fs10	C092_349	1083	663	-1	periphery	hypothetical protein	1746	Chlamydia trachomatis	F/1-93
OG803	C093	68	C093_fs5	C093_348	1137	609	-1	periphery	hypothetical protein	1746	Chlamydia trachomatis	F/6-94
OG803	C094	68	C094_fs5	C094_346	1083	663	-1	periphery	hypothetical protein	1746	Chlamydia trachomatis	D/13-96
OG803	C134	68	C134_fs7	C134_346	1137	609	-1	periphery	hypothetical protein	1746	Chlamydia trachomatis	E/CS88(i)
OG803	C136	68	C136_fs6	C136_612	1399	440	-1	periphery	hypothetical protein	1839	Chlamydia trachomatis	L2b/CS784/08
OG803	C136	68	C136_fs5	C136_612	1605	234	-1	periphery	hypothetical protein	1839	Chlamydia trachomatis	L2b/CS784/08
OG803	C137	68	C137_fs8	C137_484	1113	663	-1	periphery	hypothetical protein	1776	Chlamydia trachomatis	R32100IMS
OG803	C138	68	C138_fs3	C138_298	1167	609	-1	periphery	hypothetical protein	1776	Chlamydia trachomatis	R28017IMS
OG803	C139	68	C139_fs11	C139_460	1167	609	-1	periphery	hypothetical protein	1776	Chlamydia trachomatis	R26833extract
OG803	C140	68	C140_fs8	C140_495	1113	663	-1	periphery	hypothetical protein	1776	Chlamydia trachomatis	R32100extract
OG803	C142	68	C142_fs7	C142_349	1083	663	-1	periphery	hypothetical protein	1746	Chlamydia trachomatis	E/CS1025/11
OG803	C143	68	C143_fs6	C143_347	1083	663	-1	periphery	hypothetical protein	1746	Chlamydia trachomatis	F/CS847/08
OG803	D057	68	D057_fs10	D057_354	1086	663	-1	periphery	hypothetical protein	1749	Chlamydia trachomatis	SQ32
OG803	D057	68	D057_fs11	D057_354	778	971	-1	periphery	hypothetical protein	1749	Chlamydia trachomatis	SQ32
OG803	D058	68	D058_fs11	D058_353	778	971	-1	periphery	hypothetical protein	1749	Chlamydia trachomatis	SQ29
OG803	D058	68	D058_fs10	D058_353	1140	609	-1	periphery	hypothetical protein	1749	Chlamydia trachomatis	SQ29
OG803	D068	68	D068_fs5	D068_349	1083	663	-1	periphery	hypothetical protein	1746	Chlamydia trachomatis	SQ25
OG803	D069	68	D069_fs5	D069_346	1083	663	-1	periphery	hypothetical protein	1746	Chlamydia trachomatis	SQ28.
OG803	D087	68	D087_fs7	D087_633	192	1350	-1	periphery	hypothetical protein	1542	Chlamydia trachomatis	tet9
OG1005	C101	65	C101_fs23	C101_774	2235	87	3	periphery	hypothetical protein	2322	Chlamydia pneumoniae	AR39
OG1005	C101	65	C101_fs25	C101_805	1557	750	-1	periphery	hypothetical protein	2307	Chlamydia pneumoniae	AR39
OG1005	C101	65	C101_fs18	C101_739	1755	462	1	periphery	hypothetical protein	2217	Chlamydia pneumoniae	AR39
OG1005	C101	65	C101_fs24	C101_774	801	1521	3	periphery	hypothetical protein	2322	Chlamydia pneumoniae	AR39
OG1005	C101	65	C101_fs22	C101_774	2250	72	3	periphery	hypothetical protein	2322	Chlamydia pneumoniae	AR39
OG1005	C102	65	C102_fs2	C102_10	2235	87	3	periphery	hypothetical protein	2322	Chlamydia pneumoniae	CWL029
OG1005	C102	65	C102_fs7	C102_46	1755	462	1	periphery	hypothetical protein	2217	Chlamydia pneumoniae	CWL029
OG1005	C102	65	C102_fs4	C102_11	843	1470	-1	periphery	hypothetical protein	2313	Chlamydia pneumoniae	CWL029
OG1005	C102	65	C102_fs3	C102_10	2250	72	3	periphery	hypothetical protein	2322	Chlamydia pneumoniae	CWL029
OG1005	C102	65	C102_fs1	C102_10	801	1521	3	periphery	hypothetical protein	2322	Chlamydia pneumoniae	CWL029
OG1005	C102	65	C102_fs8	C102_47	1707	489	-1	periphery	hypothetical protein	2196	Chlamydia pneumoniae	CWL029
OG1005	C103	65	C103_fs41	C103_1104	417	1875	3	periphery	hypothetical protein	2292	Chlamydia pneumoniae	J138
OG1005	C103	65	C103_fs39	C103_1104	270	2022	3	periphery	hypothetical protein	2292	Chlamydia pneumoniae	J138
OG1005	C103	65	C103_fs42	C103_1104	439	1853	1	periphery	hypothetical protein	2292	Chlamydia pneumoniae	J138
OG1005	C103	65	C103_fs40	C103_1104	312	1980	3	periphery	hypothetical protein	2292	Chlamydia pneumoniae	J138
OG1005	C103	65	C103_fs2	C103_10	2235	87	3	periphery	hypothetical protein	2322	Chlamydia pneumoniae	J138
OG1005	C103	65	C103_fs1	C103_10	801	1521	3	periphery	hypothetical protein	2322	Chlamydia pneumoniae	J138
OG1005	C103	65	C103_fs43	C103_1104	511	1781	3	periphery	hypothetical protein	2292	Chlamydia pneumoniae	J138
OG1005	C103	65	C103_fs44	C103_1104	813	1479	-1	periphery	hypothetical protein	2292	Chlamydia pneumoniae	J138
OG1005	C103	65	C103_fs3	C103_10	2250	72	3	periphery	hypothetical protein	2322	Chlamydia pneumoniae	J138
OG1005	C103	65	C103_fs38	C103_1104	159	2133	1	periphery	hypothetical protein	2292	Chlamydia pneumoniae	J138
OG1005	C103	65	C103_fs8	C103_47	1755	462	1	periphery	hypothetical protein	2217	Chlamydia pneumoniae	J138
OG1005	C104	65	C104_fs11	C104_766	2265	87	3	periphery	hypothetical protein	2352	Chlamydia pneumoniae	LPCoLN
OG1005	C104	65	C104_fs10	C104_766	2280	72	3	periphery	hypothetical protein	2352	Chlamydia pneumoniae	LPCoLN
OG1005	C104	65	C104_fs9	C104_765	768	1512	-1	periphery	hypothetical protein	2280	Chlamydia pneumoniae	LPCoLN
OG1005	C105	65	C105_fs1	C105_10	801	1521	3	periphery	hypothetical protein	2322	Chlamydia pneumoniae	TW-183
OG1005	C105	65	C105_fs3	C105_10	2250	72	3	periphery	hypothetical protein	2322	Chlamydia pneumoniae	TW-183
OG1005	C105	65	C105_fs4	C105_11	162	2151	3	periphery	hypothetical protein	2313	Chlamydia pneumoniae	TW-183
OG1005	C105	65	C105_fs2	C105_10	2235	87	3	periphery	hypothetical protein	2322	Chlamydia pneumoniae	TW-183
OG1005	C124	65	C124_fs3	C124_48	1755	462	1	periphery	hypothetical protein	2217	Chlamydia pneumoniae	Wien1
OG1005	C124	65	C124_fs4	C124_49	1707	489	-1	periphery	hypothetical protein	2196	Chlamydia pneumoniae	Wien1
OG1005	C125	65	C125_fs9	C125_46	1755	462	1	periphery	hypothetical protein	2217	Chlamydia pneumoniae	K7
OG1005	C125	65	C125_fs3	C125_9	2250	72	3	periphery	hypothetical protein	2322	Chlamydia pneumoniae	K7
OG1005	C125	65	C125_fs1	C125_9	801	1521	3	periphery	hypothetical protein	2322	Chlamydia pneumoniae	K7
OG1005	C125	65	C125_fs10	C125_47	1707	489	-1	periphery	hypothetical protein	2196	Chlamydia pneumoniae	K7
OG1005	C125	65	C125_fs2	C125_9	2235	87	3	periphery	hypothetical protein	2322	Chlamydia pneumoniae	K7
OG1005	C125	65	C125_fs7	C125_44	1347	840	3	periphery	hypothetical protein	2187	Chlamydia pneumoniae	K7
OG1005	C125	65	C125_fs4	C125_10	951	1470	-1	periphery	hypothetical protein	2421	Chlamydia pneumoniae	K7
OG1005	C126	65	C126_fs8	C126_48	1707	489	-1	periphery	hypothetical protein	2196	Chlamydia pneumoniae	CWL011
OG1005	C126	65	C126_fs7	C126_47	1755	462	1	periphery	hypothetical protein	2217	Chlamydia pneumoniae	CWL011
OG1005	C126	65	C126_fs3	C126_10	2250	72	3	periphery	hypothetical protein	2322	Chlamydia pneumoniae	CWL011
OG1005	C126	65	C126_fs2	C126_10	2235	87	3	periphery	hypothetical protein	2322	Chlamydia pneumoniae	CWL011
OG1005	C126	65	C126_fs1	C126_10	801	1521	3	periphery	hypothetical protein	2322	Chlamydia pneumoniae	CWL011
OG1005	C127	65	C127_fs7	C127_47	1755	462	1	periphery	hypothetical protein	2217	Chlamydia pneumoniae	Wien3
OG1005	C127	65	C127_fs8	C127_48	1707	489	-1	periphery	hypothetical protein	2196	Chlamydia pneumoniae	Wien3
OG1005	C127	65	C127_fs2	C127_10	2235	87	3	periphery	hypothetical protein	2322	Chlamydia pneumoniae	Wien3
OG1005	C127	65	C127_fs1	C127_10	801	1521	3	periphery	hypothetical protein	2322	Chlamydia pneumoniae	Wien3
OG1005	C127	65	C127_fs3	C127_10	2250	72	3	periphery	hypothetical protein	2322	Chlamydia pneumoniae	Wien3
OG1005	C128	65	C128_fs2	C128_9	2235	87	3	periphery	hypothetical protein	2322	Chlamydia pneumoniae	CV14
OG1005	C128	65	C128_fs1	C128_9	801	1521	3	periphery	hypothetical protein	2322	Chlamydia pneumoniae	CV14
OG1005	C128	65	C128_fs3	C128_9	2250	72	3	periphery	hypothetical protein	2322	Chlamydia pneumoniae	CV14
OG1005	C128	65	C128_fs8	C128_47	1707	489	-1	periphery	hypothetical protein	2196	Chlamydia pneumoniae	CV14
OG1005	C128	65	C128_fs5	C128_44	1347	840	3	periphery	hypothetical protein	2187	Chlamydia pneumoniae	CV14
OG1005	C128	65	C128_fs7	C128_46	1755	462	1	periphery	hypothetical protein	2217	Chlamydia pneumoniae	CV14
OG1005	C129	65	C129_fs1	C129_10	801	1521	3	periphery	hypothetical protein	2322	Chlamydia pneumoniae	CM1
OG1005	C129	65	C129_fs2	C129_10	2235	87	3	periphery	hypothetical protein	2322	Chlamydia pneumoniae	CM1
OG1005	C129	65	C129_fs3	C129_10	2250	72	3	periphery	hypothetical protein	2322	Chlamydia pneumoniae	CM1
OG1005	C129	65	C129_fs32	C129_1108	1554	756	1	periphery	hypothetical protein	2310	Chlamydia pneumoniae	CM1
OG1005	C129	65	C129_fs8	C129_46	1755	462	1	periphery	hypothetical protein	2217	Chlamydia pneumoniae	CM1
OG1005	C130	65	C130_fs8	C130_46	1755	462	1	periphery	hypothetical protein	2217	Chlamydia pneumoniae	PB2
OG1005	C130	65	C130_fs6	C130_44	1347	840	3	periphery	hypothetical protein	2187	Chlamydia pneumoniae	PB2
OG1005	C130	65	C130_fs9	C130_47	1707	489	-1	periphery	hypothetical protein	2196	Chlamydia pneumoniae	PB2
OG1005	C130	65	C130_fs1	C130_9	801	1521	3	periphery	hypothetical protein	2322	Chlamydia pneumoniae	PB2
OG1005	C130	65	C130_fs2	C130_9	2235	87	3	periphery	hypothetical protein	2322	Chlamydia pneumoniae	PB2
OG1005	C130	65	C130_fs3	C130_9	2250	72	3	periphery	hypothetical protein	2322	Chlamydia pneumoniae	PB2
OG169	C002	64	C002_fs6	C002_649	864	42	3	core	Protein-N(5)-glutamine methyltransferase PrmC, methylates polypeptide chain release factors RF1 and RF2	906	Chlamydia pecorum	P787
OG169	C003	64	C003_fs8	C003_648	864	42	3	core	Protein-N(5)-glutamine methyltransferase PrmC, methylates polypeptide chain release factors RF1 and RF2	906	Chlamydia pecorum	PV3056/3
OG169	C004	64	C004_fs8	C004_652	864	42	3	core	Protein-N(5)-glutamine methyltransferase PrmC, methylates polypeptide chain release factors RF1 and RF2	906	Chlamydia pecorum	W73
OG169	C005	64	C005_fs23	C005_667	873	12	3	core	Protein-N(5)-glutamine methyltransferase PrmC, methylates polypeptide chain release factors RF1 and RF2	885	Chlamydia psittaci	01DC12
OG169	C006	64	C006_fs85	C006_677	873	12	3	core	Protein-N(5)-glutamine methyltransferase PrmC, methylates polypeptide chain release factors RF1 and RF2	885	Chlamydia psittaci	84/55
OG169	C008	64	C008_fs32	C008_658	873	12	3	core	Protein-N(5)-glutamine methyltransferase PrmC, methylates polypeptide chain release factors RF1 and RF2	885	Chlamydia psittaci	GR9
OG169	C009	64	C009_fs36	C009_666	873	12	3	core	Protein-N(5)-glutamine methyltransferase PrmC, methylates polypeptide chain release factors RF1 and RF2	885	Chlamydia psittaci	M56
OG169	C010	64	C010_fs37	C010_663	873	12	3	core	Protein-N(5)-glutamine methyltransferase PrmC, methylates polypeptide chain release factors RF1 and RF2	885	Chlamydia psittaci	MN
OG169	C011	64	C011_fs17	C011_670	873	12	3	core	Protein-N(5)-glutamine methyltransferase PrmC, methylates polypeptide chain release factors RF1 and RF2	885	Chlamydia psittaci	NJ1
OG169	C012	64	C012_fs82	C012_679	873	12	3	core	Protein-N(5)-glutamine methyltransferase PrmC, methylates polypeptide chain release factors RF1 and RF2	885	Chlamydia psittaci	VS225
OG169	C013	64	C013_fs32	C013_672	873	12	3	core	Protein-N(5)-glutamine methyltransferase PrmC, methylates polypeptide chain release factors RF1 and RF2	885	Chlamydia psittaci	WC
OG169	C014	64	C014_fs45	C014_657	873	12	3	core	Protein-N(5)-glutamine methyltransferase PrmC, methylates polypeptide chain release factors RF1 and RF2	885	Chlamydia psittaci	WS/RT/E30
OG169	C097	64	C097_fs30	C097_670	909	12	3	core	Protein-N(5)-glutamine methyltransferase PrmC, methylates polypeptide chain release factors RF1 and RF2	921	Chlamydia abortus	S26/3
OG169	C098	64	C098_fs5	C098_692	873	12	3	core	Protein-N(5)-glutamine methyltransferase PrmC, methylates polypeptide chain release factors RF1 and RF2	885	Chlamydia caviae	GPIC
OG169	C099	64	C099_fs4	C099_359	849	12	3	core	Protein-N(5)-glutamine methyltransferase PrmC, methylates polypeptide chain release factors RF1 and RF2	861	Chlamydia felis	Fe/C-56
OG169	C100	64	C100_fs10	C100_917	864	42	3	core	Protein-N(5)-glutamine methyltransferase PrmC, methylates polypeptide chain release factors RF1 and RF2	906	Chlamydia pecorum	E58
OG169	C106	64	C106_fs31	C106_669	873	12	3	core	Protein-N(5)-glutamine methyltransferase PrmC, methylates polypeptide chain release factors RF1 and RF2	885	Chlamydia psittaci	01DC11
OG169	C107	64	C107_fs23	C107_670	873	12	3	core	Protein-N(5)-glutamine methyltransferase PrmC, methylates polypeptide chain release factors RF1 and RF2	885	Chlamydia psittaci	02DC15
OG169	C108	64	C108_fs39	C108_666	873	12	3	core	Protein-N(5)-glutamine methyltransferase PrmC, methylates polypeptide chain release factors RF1 and RF2	885	Chlamydia psittaci	08DC60
OG169	C109	64	C109_fs19	C109_669	873	12	3	core	Protein-N(5)-glutamine methyltransferase PrmC, methylates polypeptide chain release factors RF1 and RF2	885	Chlamydia psittaci	6BC
OG169	C111	64	C111_fs24	C111_669	873	12	3	core	Protein-N(5)-glutamine methyltransferase PrmC, methylates polypeptide chain release factors RF1 and RF2	885	Chlamydia psittaci	C19/98
OG169	C118	64	C118_fs29	C118_669	909	12	3	core	Protein-N(5)-glutamine methyltransferase PrmC, methylates polypeptide chain release factors RF1 and RF2	921	Chlamydia abortus	AB7
OG169	C120	64	C120_fs8	C120_916	864	42	3	core	Protein-N(5)-glutamine methyltransferase PrmC, methylates polypeptide chain release factors RF1 and RF2	906	Chlamydia pecorum	DBDeUG
OG169	C121	64	C121_fs10	C121_918	864	42	3	core	Protein-N(5)-glutamine methyltransferase PrmC, methylates polypeptide chain release factors RF1 and RF2	906	Chlamydia pecorum	VR629
OG169	C122	64	C122_fs4	C122_299	864	42	3	core	Protein-N(5)-glutamine methyltransferase PrmC, methylates polypeptide chain release factors RF1 and RF2	906	Chlamydia pecorum	NSW/Bov/SBE
OG169	C123	64	C123_fs1	C123_67	864	42	3	core	Protein-N(5)-glutamine methyltransferase PrmC, methylates polypeptide chain release factors RF1 and RF2	906	Chlamydia pecorum	L1
OG169	C132	64	C132_fs9	C132_370	873	12	3	core	Protein-N(5)-glutamine methyltransferase PrmC, methylates polypeptide chain release factors RF1 and RF2	885	Chlamydia psittaci	DD34
OG169	C145	64	C145_fs1	C145_76	864	42	3	core	Protein-N(5)-glutamine methyltransferase PrmC, methylates polypeptide chain release factors RF1 and RF2	906	Chlamydia pecorum	L17
OG169	C146	64	C146_fs1	C146_60	864	42	3	core	Protein-N(5)-glutamine methyltransferase PrmC, methylates polypeptide chain release factors RF1 and RF2	906	Chlamydia pecorum	L71
OG169	D001	64	D001_fs8	D001_32	909	12	3	core	Protein-N(5)-glutamine methyltransferase PrmC, methylates polypeptide chain release factors RF1 and RF2	921	Chlamydia abortus	99DC7
OG169	D002	64	D002_fs19	D002_672	909	12	3	core	Protein-N(5)-glutamine methyltransferase PrmC, methylates polypeptide chain release factors RF1 and RF2	921	Chlamydia abortus	10DC83
OG169	D003	64	D003_fs8	D003_43	909	12	3	core	Protein-N(5)-glutamine methyltransferase PrmC, methylates polypeptide chain release factors RF1 and RF2	921	Chlamydia abortus	10DC90
OG169	D032	64	D032_fs5	D032_654	873	12	3	core	Protein-N(5)-glutamine methyltransferase PrmC, methylates polypeptide chain release factors RF1 and RF2	885	Chlamydia poikilothermis	S15-834C_S15-834K
OG169	D037	64	D037_fs26	D037_660	909	12	3	core	Protein-N(5)-glutamine methyltransferase PrmC, methylates polypeptide chain release factors RF1 and RF2	921	Chlamydia abortus	LLG
OG169	D038	64	D038_fs1	D038_33	873	12	3	core	Protein-N(5)-glutamine methyltransferase PrmC, methylates polypeptide chain release factors RF1 and RF2	885	Chlamydia psittaci	Fr_Da
OG169	D039	64	D039_fs13	D039_371	873	12	3	core	Protein-N(5)-glutamine methyltransferase PrmC, methylates polypeptide chain release factors RF1 and RF2	885	Chlamydia psittaci	Zo_Pa
OG169	D043	64	D043_fs10	D043_314	873	12	3	core	Protein-N(5)-glutamine methyltransferase PrmC, methylates polypeptide chain release factors RF1 and RF2	885	Chlamydia psittaci	Po_An
OG169	D044	64	D044_fs3	D044_38	873	12	3	core	Protein-N(5)-glutamine methyltransferase PrmC, methylates polypeptide chain release factors RF1 and RF2	885	Chlamydia psittaci	Ho_Re
OG169	D053	64	D053_fs39	D053_666	909	12	3	core	Protein-N(5)-glutamine methyltransferase PrmC, methylates polypeptide chain release factors RF1 and RF2	921	Chlamydia abortus	GN6
OG169	D054	64	D054_fs30	D054_664	873	12	3	core	Protein-N(5)-glutamine methyltransferase PrmC, methylates polypeptide chain release factors RF1 and RF2	885	Chlamydia psittaci	GIMC_2003:Cps25SM
OG169	D055	64	D055_fs22	D055_671	873	12	3	core	Protein-N(5)-glutamine methyltransferase PrmC, methylates polypeptide chain release factors RF1 and RF2	885	Chlamydia psittaci	GIMC_2004:CpsAP23
OG169	D056	64	D056_fs22	D056_668	873	12	3	core	Protein-N(5)-glutamine methyltransferase PrmC, methylates polypeptide chain release factors RF1 and RF2	885	Chlamydia psittaci	GIMC_2005:CpsCP1
OG169	D073	64	D073_fs21	D073_668	873	12	3	core	Protein-N(5)-glutamine methyltransferase PrmC, methylates polypeptide chain release factors RF1 and RF2	885	Chlamydia psittaci	Horse_pl
OG169	D074	64	D074_fs34	D074_674	909	12	3	core	Protein-N(5)-glutamine methyltransferase PrmC, methylates polypeptide chain release factors RF1 and RF2	921	Chlamydia abortus	GIMC_2006:CabB577,
OG169	D086	64	D086_fs20	D086_664	873	12	3	core	Protein-N(5)-glutamine methyltransferase PrmC, methylates polypeptide chain release factors RF1 and RF2	885	Chlamydia psittaci	Ful127
OG169	D088	64	D088_fs30	D088_668	909	12	3	core	Protein-N(5)-glutamine methyltransferase PrmC, methylates polypeptide chain release factors RF1 and RF2	921	Chlamydia abortus	1H
OG169	D090	64	D090_fs18	D090_661	909	12	3	core	Protein-N(5)-glutamine methyltransferase PrmC, methylates polypeptide chain release factors RF1 and RF2	921	Chlamydia abortus	C11_98
OG169	D091	64	D091_fs22	D091_373	909	12	3	core	Protein-N(5)-glutamine methyltransferase PrmC, methylates polypeptide chain release factors RF1 and RF2	921	Chlamydia abortus	10DC87
OG169	D092	64	D092_fs17	D092_663	909	12	3	core	Protein-N(5)-glutamine methyltransferase PrmC, methylates polypeptide chain release factors RF1 and RF2	921	Chlamydia abortus	C1_98
OG169	D093	64	D093_fs26	D093_368	909	12	3	core	Protein-N(5)-glutamine methyltransferase PrmC, methylates polypeptide chain release factors RF1 and RF2	921	Chlamydia abortus	S95/3
OG169	D094	64	D094_fs35	D094_1005	909	12	3	core	Protein-N(5)-glutamine methyltransferase PrmC, methylates polypeptide chain release factors RF1 and RF2	921	Chlamydia abortus	99DC2
OG169	D095	64	D095_fs21	D095_660	909	12	3	core	Protein-N(5)-glutamine methyltransferase PrmC, methylates polypeptide chain release factors RF1 and RF2	921	Chlamydia abortus	99DC1
OG169	D096	64	D096_fs21	D096_674	909	12	3	core	Protein-N(5)-glutamine methyltransferase PrmC, methylates polypeptide chain release factors RF1 and RF2	921	Chlamydia abortus	C15_98
OG169	D097	64	D097_fs10	D097_48	909	12	3	core	Protein-N(5)-glutamine methyltransferase PrmC, methylates polypeptide chain release factors RF1 and RF2	921	Chlamydia abortus	A-58
OG169	D098	64	D098_fs24	D098_670	909	12	3	core	Protein-N(5)-glutamine methyltransferase PrmC, methylates polypeptide chain release factors RF1 and RF2	921	Chlamydia abortus	C21_98
OG169	D099	64	D099_fs5	D099_32	909	12	3	core	Protein-N(5)-glutamine methyltransferase PrmC, methylates polypeptide chain release factors RF1 and RF2	921	Chlamydia abortus	10DC86
OG169	D100	64	D100_fs42	D100_996	909	12	3	core	Protein-N(5)-glutamine methyltransferase PrmC, methylates polypeptide chain release factors RF1 and RF2	921	Chlamydia abortus	C23_98
OG169	D101	64	D101_fs19	D101_674	909	12	3	core	Protein-N(5)-glutamine methyltransferase PrmC, methylates polypeptide chain release factors RF1 and RF2	921	Chlamydia abortus	10DC85
OG169	D102	64	D102_fs6	D102_43	909	12	3	core	Protein-N(5)-glutamine methyltransferase PrmC, methylates polypeptide chain release factors RF1 and RF2	921	Chlamydia abortus	10DC89
OG169	D103	64	D103_fs6	D103_42	909	12	3	core	Protein-N(5)-glutamine methyltransferase PrmC, methylates polypeptide chain release factors RF1 and RF2	921	Chlamydia abortus	C13_98
OG169	D104	64	D104_fs18	D104_662	909	12	3	core	Protein-N(5)-glutamine methyltransferase PrmC, methylates polypeptide chain release factors RF1 and RF2	921	Chlamydia abortus	03DC34
OG169	D105	64	D105_fs40	D105_997	909	12	3	core	Protein-N(5)-glutamine methyltransferase PrmC, methylates polypeptide chain release factors RF1 and RF2	921	Chlamydia abortus	C18_98
OG169	D106	64	D106_fs18	D106_660	909	12	3	core	Protein-N(5)-glutamine methyltransferase PrmC, methylates polypeptide chain release factors RF1 and RF2	921	Chlamydia abortus	10DC82
OG169	D107	64	D107_fs19	D107_669	909	12	3	core	Protein-N(5)-glutamine methyltransferase PrmC, methylates polypeptide chain release factors RF1 and RF2	921	Chlamydia abortus	S3_3
OG360	C003	63	C003_fs6	C003_378	54	1233	3	core	hypothetical protein	1287	Chlamydia pecorum	PV3056/3
OG360	C003	63	C003_fs7	C003_378	1245	42	3	core	hypothetical protein	1287	Chlamydia pecorum	PV3056/3
OG360	C004	63	C004_fs6	C004_382	54	1233	3	core	hypothetical protein	1287	Chlamydia pecorum	W73
OG360	C004	63	C004_fs7	C004_382	1245	42	3	core	hypothetical protein	1287	Chlamydia pecorum	W73
OG360	C005	63	C005_fs7	C005_389	15	1182	3	core	hypothetical protein	1197	Chlamydia psittaci	01DC12
OG360	C006	63	C006_fs48	C006_392	15	1182	3	core	hypothetical protein	1197	Chlamydia psittaci	84/55
OG360	C007	63	C007_fs38	C007_396	15	1182	3	core	hypothetical protein	1197	Chlamydia psittaci	CP3
OG360	C008	63	C008_fs16	C008_386	15	1182	3	core	hypothetical protein	1197	Chlamydia psittaci	GR9
OG360	C009	63	C009_fs13	C009_390	15	1182	3	core	hypothetical protein	1197	Chlamydia psittaci	M56
OG360	C010	63	C010_fs18	C010_386	15	1182	3	core	hypothetical protein	1197	Chlamydia psittaci	MN
OG360	C011	63	C011_fs7	C011_392	15	1182	3	core	hypothetical protein	1197	Chlamydia psittaci	NJ1
OG360	C012	63	C012_fs51	C012_395	15	1182	3	core	hypothetical protein	1197	Chlamydia psittaci	VS225
OG360	C013	63	C013_fs20	C013_394	15	1182	3	core	hypothetical protein	1197	Chlamydia psittaci	WC
OG360	C014	63	C014_fs20	C014_389	15	1230	3	core	hypothetical protein	1245	Chlamydia psittaci	WS/RT/E30
OG360	C014	63	C014_fs21	C014_389	1185	60	3	core	hypothetical protein	1245	Chlamydia psittaci	WS/RT/E30
OG360	C097	63	C097_fs13	C097_396	15	1185	3	core	hypothetical protein	1200	Chlamydia abortus	S26/3
OG360	C106	63	C106_fs13	C106_392	15	1182	3	core	hypothetical protein	1197	Chlamydia psittaci	01DC11
OG360	C107	63	C107_fs14	C107_391	15	1182	3	core	hypothetical protein	1197	Chlamydia psittaci	02DC15
OG360	C108	63	C108_fs18	C108_389	15	1182	3	core	hypothetical protein	1197	Chlamydia psittaci	08DC60
OG360	C109	63	C109_fs11	C109_389	15	1182	3	core	hypothetical protein	1197	Chlamydia psittaci	6BC
OG360	C111	63	C111_fs13	C111_390	15	1182	3	core	hypothetical protein	1197	Chlamydia psittaci	C19/98
OG360	C118	63	C118_fs10	C118_398	15	1185	3	core	hypothetical protein	1200	Chlamydia abortus	AB7
OG360	C122	63	C122_fs2	C122_28	54	1233	3	core	hypothetical protein	1287	Chlamydia pecorum	NSW/Bov/SBE
OG360	C122	63	C122_fs3	C122_28	1245	42	3	core	hypothetical protein	1287	Chlamydia pecorum	NSW/Bov/SBE
OG360	C123	63	C123_fs10	C123_790	1245	42	3	core	hypothetical protein	1287	Chlamydia pecorum	L1
OG360	C123	63	C123_fs9	C123_790	54	1233	3	core	hypothetical protein	1287	Chlamydia pecorum	L1
OG360	C132	63	C132_fs4	C132_91	15	1182	3	core	hypothetical protein	1197	Chlamydia psittaci	DD34
OG360	C145	63	C145_fs10	C145_798	54	1233	3	core	hypothetical protein	1287	Chlamydia pecorum	L17
OG360	C145	63	C145_fs11	C145_798	1245	42	3	core	hypothetical protein	1287	Chlamydia pecorum	L17
OG360	C146	63	C146_fs10	C146_788	54	1197	3	core	hypothetical protein	1251	Chlamydia pecorum	L71
OG360	D001	63	D001_fs28	D001_789	15	1185	3	core	hypothetical protein	1200	Chlamydia abortus	99DC7
OG360	D002	63	D002_fs26	D002_797	15	1185	3	core	hypothetical protein	1200	Chlamydia abortus	10DC83
OG360	D003	63	D003_fs28	D003_799	15	1185	3	core	hypothetical protein	1200	Chlamydia abortus	10DC90
OG360	D038	63	D038_fs23	D038_833	15	1182	3	core	hypothetical protein	1197	Chlamydia psittaci	Fr_Da
OG360	D039	63	D039_fs7	D039_148	15	1182	3	core	hypothetical protein	1197	Chlamydia psittaci	Zo_Pa
OG360	D043	63	D043_fs4	D043_91	15	1182	3	core	hypothetical protein	1197	Chlamydia psittaci	Po_An
OG360	D044	63	D044_fs24	D044_780	15	1182	3	core	hypothetical protein	1197	Chlamydia psittaci	Ho_Re
OG360	D053	63	D053_fs14	D053_395	15	1185	3	core	hypothetical protein	1200	Chlamydia abortus	GN6
OG360	D054	63	D054_fs18	D054_390	15	1182	3	core	hypothetical protein	1197	Chlamydia psittaci	GIMC_2003:Cps25SM
OG360	D055	63	D055_fs14	D055_390	15	1182	3	core	hypothetical protein	1197	Chlamydia psittaci	GIMC_2004:CpsAP23
OG360	D056	63	D056_fs14	D056_390	15	1182	3	core	hypothetical protein	1197	Chlamydia psittaci	GIMC_2005:CpsCP1
OG360	D073	63	D073_fs13	D073_390	15	1182	3	core	hypothetical protein	1197	Chlamydia psittaci	Horse_pl
OG360	D074	63	D074_fs13	D074_401	15	1185	3	core	hypothetical protein	1200	Chlamydia abortus	GIMC_2006:CabB577,
OG360	D086	63	D086_fs12	D086_389	15	1182	3	core	hypothetical protein	1197	Chlamydia psittaci	Ful127
OG360	D088	63	D088_fs11	D088_398	15	1185	3	core	hypothetical protein	1200	Chlamydia abortus	1H
OG360	D090	63	D090_fs26	D090_789	15	1185	3	core	hypothetical protein	1200	Chlamydia abortus	C11_98
OG360	D091	63	D091_fs4	D091_95	15	1185	3	core	hypothetical protein	1200	Chlamydia abortus	10DC87
OG360	D092	63	D092_fs26	D092_789	15	1185	3	core	hypothetical protein	1200	Chlamydia abortus	C1_98
OG360	D093	63	D093_fs6	D093_96	15	1185	3	core	hypothetical protein	1200	Chlamydia abortus	S95/3
OG360	D094	63	D094_fs14	D094_248	15	1185	3	core	hypothetical protein	1200	Chlamydia abortus	99DC2
OG360	D095	63	D095_fs42	D095_930	15	1185	3	core	hypothetical protein	1200	Chlamydia abortus	99DC1
OG360	D096	63	D096_fs40	D096_944	15	1185	3	core	hypothetical protein	1200	Chlamydia abortus	C15_98
OG360	D097	63	D097_fs34	D097_515	15	1185	3	core	hypothetical protein	1200	Chlamydia abortus	A-58
OG360	D098	63	D098_fs32	D098_794	15	1185	3	core	hypothetical protein	1200	Chlamydia abortus	C21_98
OG360	D099	63	D099_fs36	D099_928	15	1185	3	core	hypothetical protein	1200	Chlamydia abortus	10DC86
OG360	D100	63	D100_fs17	D100_240	15	1185	3	core	hypothetical protein	1200	Chlamydia abortus	C23_98
OG360	D101	63	D101_fs27	D101_800	15	1185	3	core	hypothetical protein	1200	Chlamydia abortus	10DC85
OG360	D102	63	D102_fs27	D102_800	15	1185	3	core	hypothetical protein	1200	Chlamydia abortus	10DC89
OG360	D103	63	D103_fs42	D103_946	15	1185	3	core	hypothetical protein	1200	Chlamydia abortus	C13_98
OG360	D104	63	D104_fs26	D104_789	15	1185	3	core	hypothetical protein	1200	Chlamydia abortus	03DC34
OG360	D105	63	D105_fs6	D105_95	15	1185	3	core	hypothetical protein	1200	Chlamydia abortus	C18_98
OG360	D106	63	D106_fs25	D106_787	15	1185	3	core	hypothetical protein	1200	Chlamydia abortus	10DC82
OG360	D107	63	D107_fs39	D107_942	15	1185	3	core	hypothetical protein	1200	Chlamydia abortus	S3_3
OG744	C007	59	C007_fs55	C007_492	285	147	2	periphery	Inclusion membrane protein A	432	Chlamydia psittaci	CP3
OG744	C007	59	C007_fs56	C007_492	259	173	6	periphery	Inclusion membrane protein A	432	Chlamydia psittaci	CP3
OG744	C027	59	C027_fs1	C027_110	264	195	-1	periphery	Inclusion membrane protein A	459	Chlamydia trachomatis	D/SotonD1
OG744	C028	59	C028_fs1	C028_112	264	195	-1	periphery	Inclusion membrane protein A	459	Chlamydia trachomatis	D/SotonD5
OG744	C029	59	C029_fs1	C029_111	264	195	-1	periphery	Inclusion membrane protein A	459	Chlamydia trachomatis	D/SotonD6
OG744	C032	59	C032_fs1	C032_113	264	195	-1	periphery	Inclusion membrane protein A	459	Chlamydia trachomatis	E/150
OG744	C034	59	C034_fs1	C034_112	264	195	-1	periphery	Inclusion membrane protein A	459	Chlamydia trachomatis	E/C599
OG744	C035	59	C035_fs1	C035_112	264	195	-1	periphery	Inclusion membrane protein A	459	Chlamydia trachomatis	E/SW3
OG744	C036	59	C036_fs1	C036_110	264	195	-1	periphery	Inclusion membrane protein A	459	Chlamydia trachomatis	E/SotonE4
OG744	C037	59	C037_fs1	C037_111	264	195	-1	periphery	Inclusion membrane protein A	459	Chlamydia trachomatis	E/SotonE8
OG744	C038	59	C038_fs1	C038_108	264	195	-1	periphery	Inclusion membrane protein A	459	Chlamydia trachomatis	F/SW4
OG744	C039	59	C039_fs2	C039_109	264	195	-1	periphery	Inclusion membrane protein A	459	Chlamydia trachomatis	F/SW5
OG744	C040	59	C040_fs1	C040_109	264	195	-1	periphery	Inclusion membrane protein A	459	Chlamydia trachomatis	F/SWFPminus
OG744	C041	59	C041_fs1	C041_111	264	195	-1	periphery	Inclusion membrane protein A	459	Chlamydia trachomatis	G/11074
OG744	C042	59	C042_fs3	C042_112	264	195	-1	periphery	Inclusion membrane protein A	459	Chlamydia trachomatis	G/11222
OG744	C043	59	C043_fs1	C043_111	264	195	-1	periphery	Inclusion membrane protein A	459	Chlamydia trachomatis	G/9301
OG744	C044	59	C044_fs1	C044_112	264	195	-1	periphery	Inclusion membrane protein A	459	Chlamydia trachomatis	G/9768
OG744	C045	59	C045_fs1	C045_111	264	195	-1	periphery	Inclusion membrane protein A	459	Chlamydia trachomatis	G/SotonG1
OG744	C048	59	C048_fs1	C048_111	264	195	-1	periphery	Inclusion membrane protein A	459	Chlamydia trachomatis	Ia/SotonIa1
OG744	C049	59	C049_fs1	C049_110	264	195	-1	periphery	Inclusion membrane protein A	459	Chlamydia trachomatis	J/6276tet1
OG744	C050	59	C050_fs1	C050_112	264	195	-1	periphery	Inclusion membrane protein A	459	Chlamydia trachomatis	K/SotonK1
OG744	C083	59	C083_fs1	C083_111	264	195	-1	periphery	Inclusion membrane protein A	459	Chlamydia trachomatis	Sweden2
OG744	C084	59	C084_fs1	C084_110	264	195	-1	periphery	Inclusion membrane protein A	459	Chlamydia trachomatis	F/SotonF3
OG744	C085	59	C085_fs1	C085_110	264	195	-1	periphery	Inclusion membrane protein A	459	Chlamydia trachomatis	Ia/SotonIa3
OG744	C087	59	C087_fs1	C087_109	264	195	-1	periphery	Inclusion membrane protein A	459	Chlamydia trachomatis	F/2-93
OG744	C088	59	C088_fs1	C088_109	264	195	-1	periphery	Inclusion membrane protein A	459	Chlamydia trachomatis	F/11-96
OG744	C092	59	C092_fs2	C092_110	264	195	-1	periphery	Inclusion membrane protein A	459	Chlamydia trachomatis	F/1-93
OG744	C093	59	C093_fs1	C093_110	264	195	-1	periphery	Inclusion membrane protein A	459	Chlamydia trachomatis	F/6-94
OG744	C094	59	C094_fs1	C094_109	264	195	-1	periphery	Inclusion membrane protein A	459	Chlamydia trachomatis	D/13-96
OG744	C095	59	C095_fs1	C095_111	264	195	-1	periphery	Inclusion membrane protein A	459	Chlamydia trachomatis	Ia20-97
OG744	C096	59	C096_fs1	C096_111	264	195	-1	periphery	Inclusion membrane protein A	459	Chlamydia trachomatis	J/31-98
OG744	C137	59	C137_fs4	C137_250	264	195	-1	periphery	Inclusion membrane protein A	459	Chlamydia trachomatis	R32100IMS
OG744	C138	59	C138_fs15	C138_751	264	195	-1	periphery	Inclusion membrane protein A	459	Chlamydia trachomatis	R28017IMS
OG744	C139	59	C139_fs15	C139_696	264	195	-1	periphery	Inclusion membrane protein A	459	Chlamydia trachomatis	R26833extract
OG744	C140	59	C140_fs4	C140_259	264	195	-1	periphery	Inclusion membrane protein A	459	Chlamydia trachomatis	R32100extract
OG744	C141	59	C141_fs1	C141_111	264	165	-1	periphery	Inclusion membrane protein A	429	Chlamydia trachomatis	D/CS637/11
OG744	C144	59	C144_fs1	C144_110	264	195	-1	periphery	Inclusion membrane protein A	459	Chlamydia trachomatis	Ia/CS190/96
OG744	D057	59	D057_fs1	D057_111	264	195	-1	periphery	Inclusion membrane protein A	459	Chlamydia trachomatis	SQ32
OG744	D058	59	D058_fs1	D058_109	264	195	-1	periphery	Inclusion membrane protein A	459	Chlamydia trachomatis	SQ29
OG744	D059	59	D059_fs1	D059_110	264	195	-1	periphery	Inclusion membrane protein A	459	Chlamydia trachomatis	SQ20
OG744	D060	59	D060_fs1	D060_111	264	195	-1	periphery	Inclusion membrane protein A	459	Chlamydia trachomatis	SQ24
OG744	D061	59	D061_fs1	D061_111	264	195	-1	periphery	Inclusion membrane protein A	459	Chlamydia trachomatis	SQ07
OG744	D062	59	D062_fs3	D062_112	237	219	1	periphery	Inclusion membrane protein A	456	Chlamydia trachomatis	SQ09
OG744	D063	59	D063_fs3	D063_114	237	219	1	periphery	Inclusion membrane protein A	456	Chlamydia trachomatis	SQ10
OG744	D064	59	D064_fs3	D064_113	237	219	1	periphery	Inclusion membrane protein A	456	Chlamydia trachomatis	SQ14
OG744	D065	59	D065_fs1	D065_111	264	195	-1	periphery	Inclusion membrane protein A	459	Chlamydia trachomatis	SQ01
OG744	D066	59	D066_fs1	D066_111	264	195	-1	periphery	Inclusion membrane protein A	459	Chlamydia trachomatis	SQ02
OG744	D067	59	D067_fs1	D067_110	264	195	-1	periphery	Inclusion membrane protein A	459	Chlamydia trachomatis	SQ05
OG744	D068	59	D068_fs1	D068_110	264	195	-1	periphery	Inclusion membrane protein A	459	Chlamydia trachomatis	SQ25
OG744	D069	59	D069_fs1	D069_110	264	195	-1	periphery	Inclusion membrane protein A	459	Chlamydia trachomatis	SQ28.
OG744	D070	59	D070_fs2	D070_111	264	195	-1	periphery	Inclusion membrane protein A	459	Chlamydia trachomatis	SQ15
OG744	D071	59	D071_fs2	D071_112	264	195	-1	periphery	Inclusion membrane protein A	459	Chlamydia trachomatis	SQ19
OG744	D075	59	D075_fs4	D075_111	264	195	-1	periphery	Inclusion membrane protein A	459	Chlamydia trachomatis	021V1_ct021V1
OG744	D076	59	D076_fs6	D076_327	264	195	-1	periphery	Inclusion membrane protein A	459	Chlamydia trachomatis	022V1_ct022V1
OG744	D079	59	D079_fs1	D079_112	264	195	-1	periphery	Inclusion membrane protein A	459	Chlamydia trachomatis	SC103_sc103
OG744	D081	59	D081_fs1	D081_111	264	195	-1	periphery	Inclusion membrane protein A	459	Chlamydia trachomatis	SC106_sc106
OG744	D082	59	D082_fs1	D082_53	264	195	-1	periphery	Inclusion membrane protein A	459	Chlamydia trachomatis	031V1_ct031V1
OG744	D084	59	D084_fs1	D084_55	264	195	-1	periphery	Inclusion membrane protein A	459	Chlamydia trachomatis	SC110_sc110
OG744	D085	59	D085_fs4	D085_111	264	195	-1	periphery	Inclusion membrane protein A	459	Chlamydia trachomatis	SC98_sc98
OG1061	C005	58	C005_fs4	C005_292	705	1905	1	periphery	hypothetical protein	2610	Chlamydia psittaci	01DC12
OG1061	C006	58	C006_fs31	C006_293	177	2427	1	periphery	hypothetical protein	2604	Chlamydia psittaci	84/55
OG1061	C007	58	C007_fs20	C007_292	706	1907	1	periphery	hypothetical protein	2613	Chlamydia psittaci	CP3
OG1061	C007	58	C007_fs19	C007_292	1887	726	-1	periphery	hypothetical protein	2613	Chlamydia psittaci	CP3
OG1061	C009	58	C009_fs10	C009_290	2109	495	1	periphery	hypothetical protein	2604	Chlamydia psittaci	M56
OG1061	C010	58	C010_fs9	C010_289	705	1905	1	periphery	hypothetical protein	2610	Chlamydia psittaci	MN
OG1061	C012	58	C012_fs37	C012_297	810	1794	-1	periphery	hypothetical protein	2604	Chlamydia psittaci	VS225
OG1061	C097	58	C097_fs5	C097_293	1548	1053	-1	periphery	hypothetical protein	2601	Chlamydia abortus	S26/3
OG1061	C097	58	C097_fs6	C097_293	766	1835	-1	periphery	hypothetical protein	2601	Chlamydia abortus	S26/3
OG1061	C106	58	C106_fs9	C106_293	177	2427	1	periphery	hypothetical protein	2604	Chlamydia psittaci	01DC11
OG1061	C107	58	C107_fs8	C107_291	2487	117	3	periphery	hypothetical protein	2604	Chlamydia psittaci	02DC15
OG1061	C107	58	C107_fs9	C107_291	177	2427	1	periphery	hypothetical protein	2604	Chlamydia psittaci	02DC15
OG1061	C108	58	C108_fs9	C108_289	177	2427	1	periphery	hypothetical protein	2604	Chlamydia psittaci	08DC60
OG1061	C111	58	C111_fs7	C111_292	177	2427	1	periphery	hypothetical protein	2604	Chlamydia psittaci	C19/98
OG1061	C118	58	C118_fs5	C118_296	765	1836	-1	periphery	hypothetical protein	2601	Chlamydia abortus	AB7
OG1061	C118	58	C118_fs6	C118_296	622	1979	3	periphery	hypothetical protein	2601	Chlamydia abortus	AB7
OG1061	D001	58	D001_fs25	D001_685	765	1836	-1	periphery	hypothetical protein	2601	Chlamydia abortus	99DC7
OG1061	D002	58	D002_fs1	D002_19	765	1836	-1	periphery	hypothetical protein	2601	Chlamydia abortus	10DC83
OG1061	D003	58	D003_fs25	D003_694	765	1836	-1	periphery	hypothetical protein	2601	Chlamydia abortus	10DC90
OG1061	D037	58	D037_fs3	D037_294	2034	489	3	periphery	hypothetical protein	2523	Chlamydia abortus	LLG
OG1061	D038	58	D038_fs18	D038_677	177	2427	1	periphery	hypothetical protein	2604	Chlamydia psittaci	Fr_Da
OG1061	D039	58	D039_fs30	D039_1013	177	2427	1	periphery	hypothetical protein	2604	Chlamydia psittaci	Zo_Pa
OG1061	D043	58	D043_fs29	D043_954	177	2427	1	periphery	hypothetical protein	2604	Chlamydia psittaci	Po_An
OG1061	D044	58	D044_fs20	D044_683	177	2427	1	periphery	hypothetical protein	2604	Chlamydia psittaci	Ho_Re
OG1061	D053	58	D053_fs9	D053_294	765	1836	-1	periphery	hypothetical protein	2601	Chlamydia abortus	GN6
OG1061	D054	58	D054_fs8	D054_292	177	2427	1	periphery	hypothetical protein	2604	Chlamydia psittaci	GIMC_2003:Cps25SM
OG1061	D055	58	D055_fs7	D055_292	177	2427	1	periphery	hypothetical protein	2604	Chlamydia psittaci	GIMC_2004:CpsAP23
OG1061	D056	58	D056_fs7	D056_292	177	2427	1	periphery	hypothetical protein	2604	Chlamydia psittaci	GIMC_2005:CpsCP1
OG1061	D073	58	D073_fs7	D073_292	177	2427	1	periphery	hypothetical protein	2604	Chlamydia psittaci	Horse_pl
OG1061	D074	58	D074_fs6	D074_297	766	1835	-1	periphery	hypothetical protein	2601	Chlamydia abortus	GIMC_2006:CabB577,
OG1061	D074	58	D074_fs5	D074_297	1548	1053	-1	periphery	hypothetical protein	2601	Chlamydia abortus	GIMC_2006:CabB577,
OG1061	D088	58	D088_fs6	D088_295	622	1979	3	periphery	hypothetical protein	2601	Chlamydia abortus	1H
OG1061	D088	58	D088_fs5	D088_295	765	1836	-1	periphery	hypothetical protein	2601	Chlamydia abortus	1H
OG1061	D090	58	D090_fs1	D090_8	765	1836	-1	periphery	hypothetical protein	2601	Chlamydia abortus	C11_98
OG1061	D091	58	D091_fs39	D091_1030	765	1836	-1	periphery	hypothetical protein	2601	Chlamydia abortus	10DC87
OG1061	D092	58	D092_fs1	D092_8	765	1836	-1	periphery	hypothetical protein	2601	Chlamydia abortus	C1_98
OG1061	D093	58	D093_fs41	D093_676	1548	1053	-1	periphery	hypothetical protein	2601	Chlamydia abortus	S95/3
OG1061	D093	58	D093_fs40	D093_676	766	1835	-1	periphery	hypothetical protein	2601	Chlamydia abortus	S95/3
OG1061	D094	58	D094_fs18	D094_351	765	1836	-1	periphery	hypothetical protein	2601	Chlamydia abortus	99DC2
OG1061	D095	58	D095_fs2	D095_9	765	1836	-1	periphery	hypothetical protein	2601	Chlamydia abortus	99DC1
OG1061	D096	58	D096_fs2	D096_21	766	1835	-1	periphery	hypothetical protein	2601	Chlamydia abortus	C15_98
OG1061	D096	58	D096_fs3	D096_21	1548	1053	-1	periphery	hypothetical protein	2601	Chlamydia abortus	C15_98
OG1061	D097	58	D097_fs2	D097_7	1548	1053	-1	periphery	hypothetical protein	2601	Chlamydia abortus	A-58
OG1061	D097	58	D097_fs3	D097_7	766	1835	-1	periphery	hypothetical protein	2601	Chlamydia abortus	A-58
OG1061	D098	58	D098_fs2	D098_21	765	1836	-1	periphery	hypothetical protein	2601	Chlamydia abortus	C21_98
OG1061	D099	58	D099_fs22	D099_683	765	1836	-1	periphery	hypothetical protein	2601	Chlamydia abortus	10DC86
OG1061	D100	58	D100_fs24	D100_344	1548	1053	-1	periphery	hypothetical protein	2601	Chlamydia abortus	C23_98
OG1061	D100	58	D100_fs23	D100_344	766	1835	-1	periphery	hypothetical protein	2601	Chlamydia abortus	C23_98
OG1061	D101	58	D101_fs1	D101_17	765	1836	-1	periphery	hypothetical protein	2601	Chlamydia abortus	10DC85
OG1061	D102	58	D102_fs24	D102_697	765	1836	-1	periphery	hypothetical protein	2601	Chlamydia abortus	10DC89
OG1061	D103	58	D103_fs22	D103_698	1548	1053	-1	periphery	hypothetical protein	2601	Chlamydia abortus	C13_98
OG1061	D103	58	D103_fs23	D103_698	766	1835	-1	periphery	hypothetical protein	2601	Chlamydia abortus	C13_98
OG1061	D104	58	D104_fs1	D104_8	765	1836	-1	periphery	hypothetical protein	2601	Chlamydia abortus	03DC34
OG1061	D105	58	D105_fs22	D105_343	766	1835	-1	periphery	hypothetical protein	2601	Chlamydia abortus	C18_98
OG1061	D105	58	D105_fs23	D105_343	1548	1053	-1	periphery	hypothetical protein	2601	Chlamydia abortus	C18_98
OG1061	D106	58	D106_fs1	D106_9	765	1836	-1	periphery	hypothetical protein	2601	Chlamydia abortus	10DC82
OG1061	D107	58	D107_fs1	D107_17	766	1835	-1	periphery	hypothetical protein	2601	Chlamydia abortus	S3_3
OG1061	D107	58	D107_fs2	D107_17	1548	1053	-1	periphery	hypothetical protein	2601	Chlamydia abortus	S3_3
OG1235	C101	57	C101_fs4	C101_298	794	1225	3	periphery	hypothetical protein	2019	Chlamydia pneumoniae	AR39
OG1235	C101	57	C101_fs8	C101_298	1758	261	1	periphery	hypothetical protein	2019	Chlamydia pneumoniae	AR39
OG1235	C101	57	C101_fs6	C101_298	1688	331	6	periphery	hypothetical protein	2019	Chlamydia pneumoniae	AR39
OG1235	C101	57	C101_fs5	C101_298	1646	373	3	periphery	hypothetical protein	2019	Chlamydia pneumoniae	AR39
OG1235	C101	57	C101_fs7	C101_298	1736	283	3	periphery	hypothetical protein	2019	Chlamydia pneumoniae	AR39
OG1235	C102	57	C102_fs23	C102_488	1736	283	3	periphery	hypothetical protein	2019	Chlamydia pneumoniae	CWL029
OG1235	C102	57	C102_fs24	C102_488	1688	331	6	periphery	hypothetical protein	2019	Chlamydia pneumoniae	CWL029
OG1235	C102	57	C102_fs22	C102_488	1758	261	1	periphery	hypothetical protein	2019	Chlamydia pneumoniae	CWL029
OG1235	C102	57	C102_fs25	C102_488	1646	373	3	periphery	hypothetical protein	2019	Chlamydia pneumoniae	CWL029
OG1235	C102	57	C102_fs26	C102_488	794	1225	3	periphery	hypothetical protein	2019	Chlamydia pneumoniae	CWL029
OG1235	C103	57	C103_fs26	C103_492	1688	331	6	periphery	hypothetical protein	2019	Chlamydia pneumoniae	J138
OG1235	C103	57	C103_fs24	C103_492	1758	261	1	periphery	hypothetical protein	2019	Chlamydia pneumoniae	J138
OG1235	C103	57	C103_fs25	C103_492	1736	283	3	periphery	hypothetical protein	2019	Chlamydia pneumoniae	J138
OG1235	C103	57	C103_fs28	C103_492	794	1225	3	periphery	hypothetical protein	2019	Chlamydia pneumoniae	J138
OG1235	C103	57	C103_fs27	C103_492	1646	373	3	periphery	hypothetical protein	2019	Chlamydia pneumoniae	J138
OG1235	C104	57	C104_fs1	C104_296	123	1896	-1	periphery	hypothetical protein	2019	Chlamydia pneumoniae	LPCoLN
OG1235	C104	57	C104_fs2	C104_296	465	1554	3	periphery	hypothetical protein	2019	Chlamydia pneumoniae	LPCoLN
OG1235	C105	57	C105_fs21	C105_487	1646	373	3	periphery	hypothetical protein	2019	Chlamydia pneumoniae	TW-183
OG1235	C105	57	C105_fs19	C105_487	1736	283	3	periphery	hypothetical protein	2019	Chlamydia pneumoniae	TW-183
OG1235	C105	57	C105_fs22	C105_487	794	1225	3	periphery	hypothetical protein	2019	Chlamydia pneumoniae	TW-183
OG1235	C105	57	C105_fs18	C105_487	1758	261	1	periphery	hypothetical protein	2019	Chlamydia pneumoniae	TW-183
OG1235	C105	57	C105_fs20	C105_487	1688	331	6	periphery	hypothetical protein	2019	Chlamydia pneumoniae	TW-183
OG1235	C124	57	C124_fs18	C124_492	1736	283	3	periphery	hypothetical protein	2019	Chlamydia pneumoniae	Wien1
OG1235	C124	57	C124_fs19	C124_492	1688	331	6	periphery	hypothetical protein	2019	Chlamydia pneumoniae	Wien1
OG1235	C124	57	C124_fs17	C124_492	1758	261	1	periphery	hypothetical protein	2019	Chlamydia pneumoniae	Wien1
OG1235	C124	57	C124_fs20	C124_492	1646	373	3	periphery	hypothetical protein	2019	Chlamydia pneumoniae	Wien1
OG1235	C124	57	C124_fs21	C124_492	794	1225	3	periphery	hypothetical protein	2019	Chlamydia pneumoniae	Wien1
OG1235	C125	57	C125_fs25	C125_493	1646	373	3	periphery	hypothetical protein	2019	Chlamydia pneumoniae	K7
OG1235	C125	57	C125_fs22	C125_493	1758	261	1	periphery	hypothetical protein	2019	Chlamydia pneumoniae	K7
OG1235	C125	57	C125_fs26	C125_493	794	1225	3	periphery	hypothetical protein	2019	Chlamydia pneumoniae	K7
OG1235	C125	57	C125_fs23	C125_493	1736	283	3	periphery	hypothetical protein	2019	Chlamydia pneumoniae	K7
OG1235	C125	57	C125_fs24	C125_493	1688	331	6	periphery	hypothetical protein	2019	Chlamydia pneumoniae	K7
OG1235	C126	57	C126_fs22	C126_488	1688	331	6	periphery	hypothetical protein	2019	Chlamydia pneumoniae	CWL011
OG1235	C126	57	C126_fs24	C126_488	794	1225	3	periphery	hypothetical protein	2019	Chlamydia pneumoniae	CWL011
OG1235	C126	57	C126_fs23	C126_488	1646	373	3	periphery	hypothetical protein	2019	Chlamydia pneumoniae	CWL011
OG1235	C126	57	C126_fs21	C126_488	1736	283	3	periphery	hypothetical protein	2019	Chlamydia pneumoniae	CWL011
OG1235	C126	57	C126_fs20	C126_488	1758	261	1	periphery	hypothetical protein	2019	Chlamydia pneumoniae	CWL011
OG1235	C127	57	C127_fs22	C127_485	1646	373	3	periphery	hypothetical protein	2019	Chlamydia pneumoniae	Wien3
OG1235	C127	57	C127_fs23	C127_485	794	1225	3	periphery	hypothetical protein	2019	Chlamydia pneumoniae	Wien3
OG1235	C127	57	C127_fs20	C127_485	1736	283	3	periphery	hypothetical protein	2019	Chlamydia pneumoniae	Wien3
OG1235	C127	57	C127_fs19	C127_485	1758	261	1	periphery	hypothetical protein	2019	Chlamydia pneumoniae	Wien3
OG1235	C127	57	C127_fs21	C127_485	1688	331	6	periphery	hypothetical protein	2019	Chlamydia pneumoniae	Wien3
OG1235	C128	57	C128_fs21	C128_493	1688	331	6	periphery	hypothetical protein	2019	Chlamydia pneumoniae	CV14
OG1235	C128	57	C128_fs22	C128_493	1646	373	3	periphery	hypothetical protein	2019	Chlamydia pneumoniae	CV14
OG1235	C128	57	C128_fs19	C128_493	1758	261	1	periphery	hypothetical protein	2019	Chlamydia pneumoniae	CV14
OG1235	C128	57	C128_fs23	C128_493	794	1225	3	periphery	hypothetical protein	2019	Chlamydia pneumoniae	CV14
OG1235	C128	57	C128_fs20	C128_493	1736	283	3	periphery	hypothetical protein	2019	Chlamydia pneumoniae	CV14
OG1235	C129	57	C129_fs18	C129_490	1758	261	1	periphery	hypothetical protein	2019	Chlamydia pneumoniae	CM1
OG1235	C129	57	C129_fs22	C129_490	794	1225	3	periphery	hypothetical protein	2019	Chlamydia pneumoniae	CM1
OG1235	C129	57	C129_fs19	C129_490	1736	283	3	periphery	hypothetical protein	2019	Chlamydia pneumoniae	CM1
OG1235	C129	57	C129_fs20	C129_490	1688	331	6	periphery	hypothetical protein	2019	Chlamydia pneumoniae	CM1
OG1235	C129	57	C129_fs21	C129_490	1646	373	3	periphery	hypothetical protein	2019	Chlamydia pneumoniae	CM1
OG1235	C130	57	C130_fs22	C130_491	1688	331	6	periphery	hypothetical protein	2019	Chlamydia pneumoniae	PB2
OG1235	C130	57	C130_fs24	C130_491	794	1225	3	periphery	hypothetical protein	2019	Chlamydia pneumoniae	PB2
OG1235	C130	57	C130_fs21	C130_491	1736	283	3	periphery	hypothetical protein	2019	Chlamydia pneumoniae	PB2
OG1235	C130	57	C130_fs23	C130_491	1646	373	3	periphery	hypothetical protein	2019	Chlamydia pneumoniae	PB2
OG1235	C130	57	C130_fs20	C130_491	1758	261	1	periphery	hypothetical protein	2019	Chlamydia pneumoniae	PB2
OG671	C016	57	C016_fs17	C016_644	1374	504	3	core	Succinate dehydrogenase flavoprotein subunit (EC 1.3.99.1)	1878	Chlamydia trachomatis	A2497
OG671	C018	57	C018_fs18	C018_642	1374	504	3	core	Succinate dehydrogenase flavoprotein subunit (EC 1.3.99.1)	1878	Chlamydia trachomatis	A/363
OG671	C019	57	C019_fs14	C019_643	1374	504	3	core	Succinate dehydrogenase flavoprotein subunit (EC 1.3.99.1)	1878	Chlamydia trachomatis	A/5291
OG671	C020	57	C020_fs16	C020_639	1374	504	3	core	Succinate dehydrogenase flavoprotein subunit (EC 1.3.99.1)	1878	Chlamydia trachomatis	A/7249
OG671	C023	57	C023_fs14	C023_645	1374	504	3	core	Succinate dehydrogenase flavoprotein subunit (EC 1.3.99.1)	1878	Chlamydia trachomatis	B/TZ1A828/OT
OG671	C027	57	C027_fs8	C027_642	414	1464	-1	core	Succinate dehydrogenase flavoprotein subunit (EC 1.3.99.1)	1878	Chlamydia trachomatis	D/SotonD1
OG671	C029	57	C029_fs6	C029_646	189	1689	-1	core	Succinate dehydrogenase flavoprotein subunit (EC 1.3.99.1)	1878	Chlamydia trachomatis	D/SotonD6
OG671	C031	57	C031_fs8	C031_643	414	1464	-1	core	Succinate dehydrogenase flavoprotein subunit (EC 1.3.99.1)	1878	Chlamydia trachomatis	E/11023
OG671	C032	57	C032_fs10	C032_641	414	1464	-1	core	Succinate dehydrogenase flavoprotein subunit (EC 1.3.99.1)	1878	Chlamydia trachomatis	E/150
OG671	C033	57	C033_fs11	C033_644	414	1464	-1	core	Succinate dehydrogenase flavoprotein subunit (EC 1.3.99.1)	1878	Chlamydia trachomatis	E/Bour
OG671	C034	57	C034_fs8	C034_639	414	1464	-1	core	Succinate dehydrogenase flavoprotein subunit (EC 1.3.99.1)	1878	Chlamydia trachomatis	E/C599
OG671	C035	57	C035_fs9	C035_646	414	1464	-1	core	Succinate dehydrogenase flavoprotein subunit (EC 1.3.99.1)	1878	Chlamydia trachomatis	E/SW3
OG671	C036	57	C036_fs8	C036_638	414	1464	-1	core	Succinate dehydrogenase flavoprotein subunit (EC 1.3.99.1)	1878	Chlamydia trachomatis	E/SotonE4
OG671	C037	57	C037_fs10	C037_648	414	1464	-1	core	Succinate dehydrogenase flavoprotein subunit (EC 1.3.99.1)	1878	Chlamydia trachomatis	E/SotonE8
OG671	C038	57	C038_fs10	C038_641	414	1464	-1	core	Succinate dehydrogenase flavoprotein subunit (EC 1.3.99.1)	1878	Chlamydia trachomatis	F/SW4
OG671	C039	57	C039_fs9	C039_638	414	1464	-1	core	Succinate dehydrogenase flavoprotein subunit (EC 1.3.99.1)	1878	Chlamydia trachomatis	F/SW5
OG671	C040	57	C040_fs8	C040_639	414	1464	-1	core	Succinate dehydrogenase flavoprotein subunit (EC 1.3.99.1)	1878	Chlamydia trachomatis	F/SWFPminus
OG671	C042	57	C042_fs10	C042_641	189	1689	-1	core	Succinate dehydrogenase flavoprotein subunit (EC 1.3.99.1)	1878	Chlamydia trachomatis	G/11222
OG671	C046	57	C046_fs10	C046_643	414	1464	-1	core	Succinate dehydrogenase flavoprotein subunit (EC 1.3.99.1)	1878	Chlamydia trachomatis	IU824
OG671	C047	57	C047_fs9	C047_645	414	1464	-1	core	Succinate dehydrogenase flavoprotein subunit (EC 1.3.99.1)	1878	Chlamydia trachomatis	IU888
OG671	C050	57	C050_fs6	C050_648	189	1689	-1	core	Succinate dehydrogenase flavoprotein subunit (EC 1.3.99.1)	1878	Chlamydia trachomatis	K/SotonK1
OG671	C083	57	C083_fs7	C083_645	414	1464	-1	core	Succinate dehydrogenase flavoprotein subunit (EC 1.3.99.1)	1878	Chlamydia trachomatis	Sweden2
OG671	C084	57	C084_fs7	C084_642	414	1464	-1	core	Succinate dehydrogenase flavoprotein subunit (EC 1.3.99.1)	1878	Chlamydia trachomatis	F/SotonF3
OG671	C087	57	C087_fs8	C087_638	414	1464	-1	core	Succinate dehydrogenase flavoprotein subunit (EC 1.3.99.1)	1878	Chlamydia trachomatis	F/2-93
OG671	C088	57	C088_fs9	C088_641	414	1464	-1	core	Succinate dehydrogenase flavoprotein subunit (EC 1.3.99.1)	1878	Chlamydia trachomatis	F/11-96
OG671	C089	57	C089_fs6	C089_645	414	1464	-1	core	Succinate dehydrogenase flavoprotein subunit (EC 1.3.99.1)	1878	Chlamydia trachomatis	E/12-94
OG671	C092	57	C092_fs13	C092_644	414	1464	-1	core	Succinate dehydrogenase flavoprotein subunit (EC 1.3.99.1)	1878	Chlamydia trachomatis	F/1-93
OG671	C093	57	C093_fs12	C093_642	414	1464	-1	core	Succinate dehydrogenase flavoprotein subunit (EC 1.3.99.1)	1878	Chlamydia trachomatis	F/6-94
OG671	C094	57	C094_fs8	C094_641	414	1464	-1	core	Succinate dehydrogenase flavoprotein subunit (EC 1.3.99.1)	1878	Chlamydia trachomatis	D/13-96
OG671	C134	57	C134_fs11	C134_642	414	1464	-1	core	Succinate dehydrogenase flavoprotein subunit (EC 1.3.99.1)	1878	Chlamydia trachomatis	E/CS88(i)
OG671	C137	57	C137_fs12	C137_775	414	1464	-1	core	Succinate dehydrogenase flavoprotein subunit (EC 1.3.99.1)	1878	Chlamydia trachomatis	R32100IMS
OG671	C138	57	C138_fs5	C138_331	414	1464	-1	core	Succinate dehydrogenase flavoprotein subunit (EC 1.3.99.1)	1878	Chlamydia trachomatis	R28017IMS
OG671	C139	57	C139_fs7	C139_167	414	1464	-1	core	Succinate dehydrogenase flavoprotein subunit (EC 1.3.99.1)	1878	Chlamydia trachomatis	R26833extract
OG671	C140	57	C140_fs11	C140_786	414	1464	-1	core	Succinate dehydrogenase flavoprotein subunit (EC 1.3.99.1)	1878	Chlamydia trachomatis	R32100extract
OG671	C141	57	C141_fs6	C141_648	189	1689	-1	core	Succinate dehydrogenase flavoprotein subunit (EC 1.3.99.1)	1878	Chlamydia trachomatis	D/CS637/11
OG671	C142	57	C142_fs10	C142_644	414	1464	-1	core	Succinate dehydrogenase flavoprotein subunit (EC 1.3.99.1)	1878	Chlamydia trachomatis	E/CS1025/11
OG671	C143	57	C143_fs9	C143_640	414	1464	-1	core	Succinate dehydrogenase flavoprotein subunit (EC 1.3.99.1)	1878	Chlamydia trachomatis	F/CS847/08
OG671	D008	57	D008_fs5	D008_304	1329	549	3	core	Succinate dehydrogenase flavoprotein subunit (EC 1.3.99.1)	1878	Chlamydia suis	30-22b
OG671	D040	57	D040_fs17	D040_644	1374	504	3	core	Succinate dehydrogenase flavoprotein subunit (EC 1.3.99.1)	1878	Chlamydia trachomatis	SB006930
OG671	D041	57	D041_fs17	D041_644	1374	504	3	core	Succinate dehydrogenase flavoprotein subunit (EC 1.3.99.1)	1878	Chlamydia trachomatis	SB013112
OG671	D042	57	D042_fs18	D042_642	1374	504	3	core	Succinate dehydrogenase flavoprotein subunit (EC 1.3.99.1)	1878	Chlamydia trachomatis	SB013321
OG671	D043	57	D043_fs20	D043_622	115	1766	3	core	Succinate dehydrogenase flavoprotein subunit (EC 1.3.99.1)	1881	Chlamydia psittaci	Po_An
OG671	D043	57	D043_fs19	D043_622	120	1761	-1	core	Succinate dehydrogenase flavoprotein subunit (EC 1.3.99.1)	1881	Chlamydia psittaci	Po_An
OG671	D057	57	D057_fs14	D057_650	414	1464	-1	core	Succinate dehydrogenase flavoprotein subunit (EC 1.3.99.1)	1878	Chlamydia trachomatis	SQ32
OG671	D058	57	D058_fs14	D058_647	414	1464	-1	core	Succinate dehydrogenase flavoprotein subunit (EC 1.3.99.1)	1878	Chlamydia trachomatis	SQ29
OG671	D059	57	D059_fs9	D059_647	189	1689	-1	core	Succinate dehydrogenase flavoprotein subunit (EC 1.3.99.1)	1878	Chlamydia trachomatis	SQ20
OG671	D060	57	D060_fs9	D060_652	189	1689	-1	core	Succinate dehydrogenase flavoprotein subunit (EC 1.3.99.1)	1878	Chlamydia trachomatis	SQ24
OG671	D068	57	D068_fs8	D068_646	414	1464	-1	core	Succinate dehydrogenase flavoprotein subunit (EC 1.3.99.1)	1878	Chlamydia trachomatis	SQ25
OG671	D069	57	D069_fs8	D069_639	414	1464	-1	core	Succinate dehydrogenase flavoprotein subunit (EC 1.3.99.1)	1878	Chlamydia trachomatis	SQ28.
OG671	D077	57	D077_fs10	D077_642	414	1464	-1	core	Succinate dehydrogenase flavoprotein subunit (EC 1.3.99.1)	1878	Chlamydia trachomatis	033V1_ct033V1
OG671	D078	57	D078_fs9	D078_639	414	1464	-1	core	Succinate dehydrogenase flavoprotein subunit (EC 1.3.99.1)	1878	Chlamydia trachomatis	114V1_ct114V1
OG671	D079	57	D079_fs8	D079_636	414	1464	-1	core	Succinate dehydrogenase flavoprotein subunit (EC 1.3.99.1)	1878	Chlamydia trachomatis	SC103_sc103
OG671	D080	57	D080_fs6	D080_581	414	1464	-1	core	Succinate dehydrogenase flavoprotein subunit (EC 1.3.99.1)	1878	Chlamydia trachomatis	010V1_ct010V1
OG671	D081	57	D081_fs7	D081_640	414	1464	-1	core	Succinate dehydrogenase flavoprotein subunit (EC 1.3.99.1)	1878	Chlamydia trachomatis	SC106_sc106
OG671	D083	57	D083_fs14	D083_935	414	1464	-1	core	Succinate dehydrogenase flavoprotein subunit (EC 1.3.99.1)	1878	Chlamydia trachomatis	SC114_sc114
OG671	D084	57	D084_fs7	D084_588	414	1464	-1	core	Succinate dehydrogenase flavoprotein subunit (EC 1.3.99.1)	1878	Chlamydia trachomatis	SC110_sc110
OG671	D085	57	D085_fs9	D085_651	189	1689	-1	core	Succinate dehydrogenase flavoprotein subunit (EC 1.3.99.1)	1878	Chlamydia trachomatis	SC98_sc98
OG3	C015	56	C015_fs6	C015_450	300	153	2	periphery	putative cytotoxin	453	Chlamydia trachomatis	434/Bu
OG3	C016	56	C016_fs6	C016_182	217	1112	3	periphery	putative cytotoxin	1329	Chlamydia trachomatis	A2497
OG3	C016	56	C016_fs7	C016_182	675	654	-1	periphery	putative cytotoxin	1329	Chlamydia trachomatis	A2497
OG3	C018	56	C018_fs6	C018_180	217	1112	3	periphery	putative cytotoxin	1329	Chlamydia trachomatis	A/363
OG3	C018	56	C018_fs5	C018_179	330	528	3	periphery	putative cytotoxin	858	Chlamydia trachomatis	A/363
OG3	C018	56	C018_fs7	C018_180	675	654	-1	periphery	putative cytotoxin	1329	Chlamydia trachomatis	A/363
OG3	C019	56	C019_fs7	C019_182	675	654	-1	periphery	putative cytotoxin	1329	Chlamydia trachomatis	A/5291
OG3	C019	56	C019_fs6	C019_182	217	1112	3	periphery	putative cytotoxin	1329	Chlamydia trachomatis	A/5291
OG3	C019	56	C019_fs5	C019_181	330	528	3	periphery	putative cytotoxin	858	Chlamydia trachomatis	A/5291
OG3	C020	56	C020_fs5	C020_180	675	654	-1	periphery	putative cytotoxin	1329	Chlamydia trachomatis	A/7249
OG3	C020	56	C020_fs4	C020_180	217	1112	3	periphery	putative cytotoxin	1329	Chlamydia trachomatis	A/7249
OG3	C021	56	C021_fs8	C021_183	675	654	-1	periphery	putative cytotoxin	1329	Chlamydia trachomatis	A/HAR-13
OG3	C022	56	C022_fs10	C022_180	675	654	-1	periphery	putative cytotoxin	1329	Chlamydia trachomatis	B/Jali20/OT
OG3	C023	56	C023_fs5	C023_182	675	654	-1	periphery	putative cytotoxin	1329	Chlamydia trachomatis	B/TZ1A828/OT
OG3	C023	56	C023_fs4	C023_182	217	1112	3	periphery	putative cytotoxin	1329	Chlamydia trachomatis	B/TZ1A828/OT
OG3	C024	56	C024_fs9	C024_180	675	654	-1	periphery	putative cytotoxin	1329	Chlamydia trachomatis	C/TW-3
OG3	C024	56	C024_fs8	C024_178	357	693	-1	periphery	putative cytotoxin	1050	Chlamydia trachomatis	C/TW-3
OG3	C037	56	C037_fs4	C037_185	675	654	-1	periphery	putative cytotoxin	1329	Chlamydia trachomatis	E/SotonE8
OG3	C048	56	C048_fs3	C048_178	675	654	-1	periphery	putative cytotoxin	1329	Chlamydia trachomatis	Ia/SotonIa1
OG3	C049	56	C049_fs4	C049_178	675	654	-1	periphery	putative cytotoxin	1329	Chlamydia trachomatis	J/6276tet1
OG3	C054	56	C054_fs2	C054_178	300	153	2	periphery	putative cytotoxin	453	Chlamydia trachomatis	L2/25667R
OG3	C070	56	C070_fs6	C070_450	300	153	2	periphery	putative cytotoxin	453	Chlamydia trachomatis	L2c
OG3	C085	56	C085_fs3	C085_177	675	654	-1	periphery	putative cytotoxin	1329	Chlamydia trachomatis	Ia/SotonIa3
OG3	C092	56	C092_fs8	C092_179	222	141	-1	periphery	putative cytotoxin	363	Chlamydia trachomatis	F/1-93
OG3	C092	56	C092_fs7	C092_178	189	1143	-1	periphery	putative cytotoxin	1332	Chlamydia trachomatis	F/1-93
OG3	C095	56	C095_fs3	C095_178	675	654	-1	periphery	putative cytotoxin	1329	Chlamydia trachomatis	Ia20-97
OG3	C096	56	C096_fs3	C096_178	675	654	-1	periphery	putative cytotoxin	1329	Chlamydia trachomatis	J/31-98
OG3	C133	56	C133_fs24	C133_446	510	9495	1	periphery	putative cytotoxin	10005	Chlamydia muridarum	Weiss
OG3	D040	56	D040_fs6	D040_183	675	654	-1	periphery	putative cytotoxin	1329	Chlamydia trachomatis	SB006930
OG3	D041	56	D041_fs6	D041_182	675	654	-1	periphery	putative cytotoxin	1329	Chlamydia trachomatis	SB013112
OG3	D042	56	D042_fs7	D042_183	675	654	-1	periphery	putative cytotoxin	1329	Chlamydia trachomatis	SB013321
OG3	D057	56	D057_fs5	D057_185	195	1137	-1	periphery	putative cytotoxin	1332	Chlamydia trachomatis	SQ32
OG3	D057	56	D057_fs6	D057_186	225	138	-1	periphery	putative cytotoxin	363	Chlamydia trachomatis	SQ32
OG3	D058	56	D058_fs5	D058_183	195	1137	-1	periphery	putative cytotoxin	1332	Chlamydia trachomatis	SQ29
OG3	D058	56	D058_fs6	D058_184	168	138	-1	periphery	putative cytotoxin	306	Chlamydia trachomatis	SQ29
OG3	D059	56	D059_fs5	D059_180	675	654	-1	periphery	putative cytotoxin	1329	Chlamydia trachomatis	SQ20
OG3	D060	56	D060_fs5	D060_180	675	654	-1	periphery	putative cytotoxin	1329	Chlamydia trachomatis	SQ24
OG3	D061	56	D061_fs3	D061_178	675	654	-1	periphery	putative cytotoxin	1329	Chlamydia trachomatis	SQ07
OG3	D062	56	D062_fs6	D062_180	669	657	1	periphery	putative cytotoxin	1326	Chlamydia trachomatis	SQ09
OG3	D063	56	D063_fs6	D063_183	669	657	1	periphery	putative cytotoxin	1326	Chlamydia trachomatis	SQ10
OG3	D064	56	D064_fs6	D064_181	669	657	1	periphery	putative cytotoxin	1326	Chlamydia trachomatis	SQ14
OG3	D065	56	D065_fs5	D065_180	642	480	-1	periphery	putative cytotoxin	1122	Chlamydia trachomatis	SQ01
OG3	D065	56	D065_fs6	D065_181	675	654	-1	periphery	putative cytotoxin	1329	Chlamydia trachomatis	SQ01
OG3	D066	56	D066_fs5	D066_180	642	480	-1	periphery	putative cytotoxin	1122	Chlamydia trachomatis	SQ02
OG3	D066	56	D066_fs6	D066_181	675	654	-1	periphery	putative cytotoxin	1329	Chlamydia trachomatis	SQ02
OG3	D067	56	D067_fs5	D067_179	642	480	-1	periphery	putative cytotoxin	1122	Chlamydia trachomatis	SQ05
OG3	D067	56	D067_fs6	D067_180	675	654	-1	periphery	putative cytotoxin	1329	Chlamydia trachomatis	SQ05
OG3	D070	56	D070_fs6	D070_181	675	654	-1	periphery	putative cytotoxin	1329	Chlamydia trachomatis	SQ15
OG3	D071	56	D071_fs6	D071_182	675	654	-1	periphery	putative cytotoxin	1329	Chlamydia trachomatis	SQ19
OG3	D075	56	D075_fs7	D075_177	675	654	-1	periphery	putative cytotoxin	1329	Chlamydia trachomatis	021V1_ct021V1
OG3	D076	56	D076_fs9	D076_393	675	654	-1	periphery	putative cytotoxin	1329	Chlamydia trachomatis	022V1_ct022V1
OG3	D078	56	D078_fs5	D078_178	168	138	-1	periphery	putative cytotoxin	306	Chlamydia trachomatis	114V1_ct114V1
OG3	D078	56	D078_fs4	D078_177	195	1137	-1	periphery	putative cytotoxin	1332	Chlamydia trachomatis	114V1_ct114V1
OG3	D083	56	D083_fs10	D083_473	225	138	-1	periphery	putative cytotoxin	363	Chlamydia trachomatis	SC114_sc114
OG3	D083	56	D083_fs9	D083_472	195	1137	-1	periphery	putative cytotoxin	1332	Chlamydia trachomatis	SC114_sc114
OG3	D087	56	D087_fs6	D087_465	300	153	2	periphery	putative cytotoxin	453	Chlamydia trachomatis	tet9
OG539	D004	54	D004_fs8	D004_537	99	1005	1	core	Peptide chain release factor 2; programmed frameshift-containing	1104	Chlamydia suis	3-29b
OG539	D004	54	D004_fs9	D004_537	68	1036	3	core	Peptide chain release factor 2; programmed frameshift-containing	1104	Chlamydia suis	3-29b
OG539	D006	54	D006_fs4	D006_425	99	1005	1	core	Peptide chain release factor 2; programmed frameshift-containing	1104	Chlamydia suis	17-23a
OG539	D006	54	D006_fs5	D006_425	68	1036	3	core	Peptide chain release factor 2; programmed frameshift-containing	1104	Chlamydia suis	17-23a
OG539	D007	54	D007_fs11	D007_697	68	1036	3	core	Peptide chain release factor 2; programmed frameshift-containing	1104	Chlamydia suis	19-23a
OG539	D007	54	D007_fs10	D007_697	99	1005	1	core	Peptide chain release factor 2; programmed frameshift-containing	1104	Chlamydia suis	19-23a
OG539	D008	54	D008_fs2	D008_155	99	1005	1	core	Peptide chain release factor 2; programmed frameshift-containing	1104	Chlamydia suis	30-22b
OG539	D008	54	D008_fs3	D008_155	68	1036	3	core	Peptide chain release factor 2; programmed frameshift-containing	1104	Chlamydia suis	30-22b
OG539	D009	54	D009_fs3	D009_343	68	1036	3	core	Peptide chain release factor 2; programmed frameshift-containing	1104	Chlamydia suis	17-23b
OG539	D009	54	D009_fs2	D009_343	99	1005	1	core	Peptide chain release factor 2; programmed frameshift-containing	1104	Chlamydia suis	17-23b
OG539	D010	54	D010_fs2	D010_164	68	1036	3	core	Peptide chain release factor 2; programmed frameshift-containing	1104	Chlamydia suis	9-1a
OG539	D010	54	D010_fs1	D010_164	99	1005	1	core	Peptide chain release factor 2; programmed frameshift-containing	1104	Chlamydia suis	9-1a
OG539	D011	54	D011_fs5	D011_537	99	1005	1	core	Peptide chain release factor 2; programmed frameshift-containing	1104	Chlamydia suis	9-25a
OG539	D011	54	D011_fs6	D011_537	68	1036	3	core	Peptide chain release factor 2; programmed frameshift-containing	1104	Chlamydia suis	9-25a
OG539	D012	54	D012_fs9	D012_536	68	1036	3	core	Peptide chain release factor 2; programmed frameshift-containing	1104	Chlamydia suis	9-29b
OG539	D012	54	D012_fs8	D012_536	99	1005	1	core	Peptide chain release factor 2; programmed frameshift-containing	1104	Chlamydia suis	9-29b
OG539	D013	54	D013_fs6	D013_522	99	1005	1	core	Peptide chain release factor 2; programmed frameshift-containing	1104	Chlamydia suis	3-25b
OG539	D013	54	D013_fs7	D013_522	68	1036	3	core	Peptide chain release factor 2; programmed frameshift-containing	1104	Chlamydia suis	3-25b
OG539	D014	54	D014_fs5	D014_336	68	1036	3	core	Peptide chain release factor 2; programmed frameshift-containing	1104	Chlamydia suis	1-25a
OG539	D014	54	D014_fs4	D014_336	99	1005	1	core	Peptide chain release factor 2; programmed frameshift-containing	1104	Chlamydia suis	1-25a
OG539	D015	54	D015_fs11	D015_525	68	1036	3	core	Peptide chain release factor 2; programmed frameshift-containing	1104	Chlamydia suis	10-26b
OG539	D015	54	D015_fs10	D015_525	99	1005	1	core	Peptide chain release factor 2; programmed frameshift-containing	1104	Chlamydia suis	10-26b
OG539	D016	54	D016_fs8	D016_532	99	1005	1	core	Peptide chain release factor 2; programmed frameshift-containing	1104	Chlamydia suis	9-1b
OG539	D016	54	D016_fs9	D016_532	68	1036	3	core	Peptide chain release factor 2; programmed frameshift-containing	1104	Chlamydia suis	9-1b
OG539	D017	54	D017_fs3	D017_272	99	1005	1	core	Peptide chain release factor 2; programmed frameshift-containing	1104	Chlamydia suis	3-25a
OG539	D017	54	D017_fs4	D017_272	68	1036	3	core	Peptide chain release factor 2; programmed frameshift-containing	1104	Chlamydia suis	3-25a
OG539	D018	54	D018_fs2	D018_155	68	1036	3	core	Peptide chain release factor 2; programmed frameshift-containing	1104	Chlamydia suis	1-25b
OG539	D018	54	D018_fs1	D018_155	99	1005	1	core	Peptide chain release factor 2; programmed frameshift-containing	1104	Chlamydia suis	1-25b
OG539	D019	54	D019_fs8	D019_529	68	1036	3	core	Peptide chain release factor 2; programmed frameshift-containing	1104	Chlamydia suis	2-26b
OG539	D019	54	D019_fs7	D019_529	99	1005	1	core	Peptide chain release factor 2; programmed frameshift-containing	1104	Chlamydia suis	2-26b
OG539	D020	54	D020_fs8	D020_535	99	1005	1	core	Peptide chain release factor 2; programmed frameshift-containing	1104	Chlamydia suis	5-22b
OG539	D020	54	D020_fs9	D020_535	68	1036	3	core	Peptide chain release factor 2; programmed frameshift-containing	1104	Chlamydia suis	5-22b
OG539	D021	54	D021_fs9	D021_533	68	1036	3	core	Peptide chain release factor 2; programmed frameshift-containing	1104	Chlamydia suis	1-28a
OG539	D021	54	D021_fs8	D021_533	99	1005	1	core	Peptide chain release factor 2; programmed frameshift-containing	1104	Chlamydia suis	1-28a
OG539	D022	54	D022_fs8	D022_528	68	1036	3	core	Peptide chain release factor 2; programmed frameshift-containing	1104	Chlamydia suis	11-17b
OG539	D022	54	D022_fs7	D022_528	99	1005	1	core	Peptide chain release factor 2; programmed frameshift-containing	1104	Chlamydia suis	11-17b
OG539	D024	54	D024_fs9	D024_463	68	1036	3	core	Peptide chain release factor 2; programmed frameshift-containing	1104	Chlamydia suis	22-22b
OG539	D024	54	D024_fs8	D024_463	99	1005	1	core	Peptide chain release factor 2; programmed frameshift-containing	1104	Chlamydia suis	22-22b
OG539	D025	54	D025_fs7	D025_528	68	1036	3	core	Peptide chain release factor 2; programmed frameshift-containing	1104	Chlamydia suis	8-29b
OG539	D025	54	D025_fs6	D025_528	99	1005	1	core	Peptide chain release factor 2; programmed frameshift-containing	1104	Chlamydia suis	8-29b
OG539	D026	54	D026_fs2	D026_154	68	1036	3	core	Peptide chain release factor 2; programmed frameshift-containing	1104	Chlamydia suis	8-17a
OG539	D026	54	D026_fs1	D026_154	99	1005	1	core	Peptide chain release factor 2; programmed frameshift-containing	1104	Chlamydia suis	8-17a
OG539	D027	54	D027_fs7	D027_525	68	1036	3	core	Peptide chain release factor 2; programmed frameshift-containing	1104	Chlamydia suis	11-17a
OG539	D027	54	D027_fs6	D027_525	99	1005	1	core	Peptide chain release factor 2; programmed frameshift-containing	1104	Chlamydia suis	11-17a
OG539	D029	54	D029_fs2	D029_57	68	1036	3	core	Peptide chain release factor 2; programmed frameshift-containing	1104	Chlamydia suis	6-17a
OG539	D029	54	D029_fs1	D029_57	99	1005	1	core	Peptide chain release factor 2; programmed frameshift-containing	1104	Chlamydia suis	6-17a
OG539	D030	54	D030_fs1	D030_153	99	1005	1	core	Peptide chain release factor 2; programmed frameshift-containing	1104	Chlamydia suis	15-27b
OG539	D030	54	D030_fs2	D030_153	68	1036	3	core	Peptide chain release factor 2; programmed frameshift-containing	1104	Chlamydia suis	15-27b
OG539	D031	54	D031_fs9	D031_520	68	1036	3	core	Peptide chain release factor 2; programmed frameshift-containing	1104	Chlamydia suis	SWA-14
OG539	D031	54	D031_fs8	D031_520	99	1005	1	core	Peptide chain release factor 2; programmed frameshift-containing	1104	Chlamydia suis	SWA-14
OG539	D035	54	D035_fs7	D035_517	99	1005	1	core	Peptide chain release factor 2; programmed frameshift-containing	1104	Chlamydia suis	SWA-2
OG539	D035	54	D035_fs8	D035_517	68	1036	3	core	Peptide chain release factor 2; programmed frameshift-containing	1104	Chlamydia suis	SWA-2
OG539	D036	54	D036_fs5	D036_522	99	1005	1	core	Peptide chain release factor 2; programmed frameshift-containing	1104	Chlamydia suis	SWA-86
OG539	D036	54	D036_fs6	D036_522	68	1036	3	core	Peptide chain release factor 2; programmed frameshift-containing	1104	Chlamydia suis	SWA-86
OG166	C005	53	C005_fs24	C005_671	1890	18	3	core	Signal peptidase I (EC 3.4.21.89)	1908	Chlamydia psittaci	01DC12
OG166	C006	53	C006_fs86	C006_681	1890	18	3	core	Signal peptidase I (EC 3.4.21.89)	1908	Chlamydia psittaci	84/55
OG166	C007	53	C007_fs92	C007_682	1890	18	3	core	Signal peptidase I (EC 3.4.21.89)	1908	Chlamydia psittaci	CP3
OG166	C008	53	C008_fs33	C008_662	1890	18	3	core	Signal peptidase I (EC 3.4.21.89)	1908	Chlamydia psittaci	GR9
OG166	C009	53	C009_fs37	C009_670	1890	18	3	core	Signal peptidase I (EC 3.4.21.89)	1908	Chlamydia psittaci	M56
OG166	C010	53	C010_fs38	C010_667	1890	18	3	core	Signal peptidase I (EC 3.4.21.89)	1908	Chlamydia psittaci	MN
OG166	C011	53	C011_fs18	C011_674	1890	18	3	core	Signal peptidase I (EC 3.4.21.89)	1908	Chlamydia psittaci	NJ1
OG166	C012	53	C012_fs86	C012_683	1890	18	3	core	Signal peptidase I (EC 3.4.21.89)	1908	Chlamydia psittaci	VS225
OG166	C013	53	C013_fs33	C013_676	1890	18	3	core	Signal peptidase I (EC 3.4.21.89)	1908	Chlamydia psittaci	WC
OG166	C014	53	C014_fs46	C014_661	1890	18	3	core	Signal peptidase I (EC 3.4.21.89)	1908	Chlamydia psittaci	WS/RT/E30
OG166	C065	53	C065_fs1	C065_24	1872	63	3	core	Signal peptidase I (EC 3.4.21.89)	1935	Chlamydia trachomatis	L2b/Canada1
OG166	C097	53	C097_fs31	C097_673	1890	18	3	core	Signal peptidase I (EC 3.4.21.89)	1908	Chlamydia abortus	S26/3
OG166	C106	53	C106_fs32	C106_673	1890	18	3	core	Signal peptidase I (EC 3.4.21.89)	1908	Chlamydia psittaci	01DC11
OG166	C107	53	C107_fs24	C107_674	1890	18	3	core	Signal peptidase I (EC 3.4.21.89)	1908	Chlamydia psittaci	02DC15
OG166	C108	53	C108_fs40	C108_670	1890	18	3	core	Signal peptidase I (EC 3.4.21.89)	1908	Chlamydia psittaci	08DC60
OG166	C109	53	C109_fs20	C109_673	1890	18	3	core	Signal peptidase I (EC 3.4.21.89)	1908	Chlamydia psittaci	6BC
OG166	C111	53	C111_fs25	C111_673	1890	18	3	core	Signal peptidase I (EC 3.4.21.89)	1908	Chlamydia psittaci	C19/98
OG166	C118	53	C118_fs30	C118_672	1890	18	3	core	Signal peptidase I (EC 3.4.21.89)	1908	Chlamydia abortus	AB7
OG166	C132	53	C132_fs10	C132_374	1890	18	3	core	Signal peptidase I (EC 3.4.21.89)	1908	Chlamydia psittaci	DD34
OG166	C133	53	C133_fs17	C133_304	597	1284	-1	core	Signal peptidase I (EC 3.4.21.89)	1881	Chlamydia muridarum	Weiss
OG166	D001	53	D001_fs9	D001_35	1890	18	3	core	Signal peptidase I (EC 3.4.21.89)	1908	Chlamydia abortus	99DC7
OG166	D002	53	D002_fs18	D002_669	1890	18	3	core	Signal peptidase I (EC 3.4.21.89)	1908	Chlamydia abortus	10DC83
OG166	D003	53	D003_fs9	D003_46	1890	18	3	core	Signal peptidase I (EC 3.4.21.89)	1908	Chlamydia abortus	10DC90
OG166	D038	53	D038_fs2	D038_37	1890	18	3	core	Signal peptidase I (EC 3.4.21.89)	1908	Chlamydia psittaci	Fr_Da
OG166	D039	53	D039_fs14	D039_375	1890	18	3	core	Signal peptidase I (EC 3.4.21.89)	1908	Chlamydia psittaci	Zo_Pa
OG166	D043	53	D043_fs11	D043_318	1890	18	3	core	Signal peptidase I (EC 3.4.21.89)	1908	Chlamydia psittaci	Po_An
OG166	D044	53	D044_fs4	D044_42	1890	18	3	core	Signal peptidase I (EC 3.4.21.89)	1908	Chlamydia psittaci	Ho_Re
OG166	D053	53	D053_fs40	D053_669	1890	18	3	core	Signal peptidase I (EC 3.4.21.89)	1908	Chlamydia abortus	GN6
OG166	D054	53	D054_fs31	D054_668	1890	18	3	core	Signal peptidase I (EC 3.4.21.89)	1908	Chlamydia psittaci	GIMC_2003:Cps25SM
OG166	D055	53	D055_fs23	D055_675	1890	18	3	core	Signal peptidase I (EC 3.4.21.89)	1908	Chlamydia psittaci	GIMC_2004:CpsAP23
OG166	D056	53	D056_fs23	D056_672	1890	18	3	core	Signal peptidase I (EC 3.4.21.89)	1908	Chlamydia psittaci	GIMC_2005:CpsCP1
OG166	D073	53	D073_fs22	D073_672	1890	18	3	core	Signal peptidase I (EC 3.4.21.89)	1908	Chlamydia psittaci	Horse_pl
OG166	D074	53	D074_fs35	D074_677	1890	18	3	core	Signal peptidase I (EC 3.4.21.89)	1908	Chlamydia abortus	GIMC_2006:CabB577,
OG166	D086	53	D086_fs21	D086_668	1890	18	3	core	Signal peptidase I (EC 3.4.21.89)	1908	Chlamydia psittaci	Ful127
OG166	D088	53	D088_fs31	D088_671	1890	18	3	core	Signal peptidase I (EC 3.4.21.89)	1908	Chlamydia abortus	1H
OG166	D090	53	D090_fs17	D090_658	1890	18	3	core	Signal peptidase I (EC 3.4.21.89)	1908	Chlamydia abortus	C11_98
OG166	D091	53	D091_fs23	D091_376	1890	18	3	core	Signal peptidase I (EC 3.4.21.89)	1908	Chlamydia abortus	10DC87
OG166	D092	53	D092_fs16	D092_660	1890	18	3	core	Signal peptidase I (EC 3.4.21.89)	1908	Chlamydia abortus	C1_98
OG166	D093	53	D093_fs27	D093_371	1890	18	3	core	Signal peptidase I (EC 3.4.21.89)	1908	Chlamydia abortus	S95/3
OG166	D094	53	D094_fs34	D094_1002	1890	18	3	core	Signal peptidase I (EC 3.4.21.89)	1908	Chlamydia abortus	99DC2
OG166	D095	53	D095_fs20	D095_657	1890	18	3	core	Signal peptidase I (EC 3.4.21.89)	1908	Chlamydia abortus	99DC1
OG166	D096	53	D096_fs20	D096_671	1890	18	3	core	Signal peptidase I (EC 3.4.21.89)	1908	Chlamydia abortus	C15_98
OG166	D097	53	D097_fs11	D097_51	1890	18	3	core	Signal peptidase I (EC 3.4.21.89)	1908	Chlamydia abortus	A-58
OG166	D098	53	D098_fs23	D098_667	1890	18	3	core	Signal peptidase I (EC 3.4.21.89)	1908	Chlamydia abortus	C21_98
OG166	D099	53	D099_fs6	D099_35	1890	18	3	core	Signal peptidase I (EC 3.4.21.89)	1908	Chlamydia abortus	10DC86
OG166	D100	53	D100_fs41	D100_993	1890	18	3	core	Signal peptidase I (EC 3.4.21.89)	1908	Chlamydia abortus	C23_98
OG166	D101	53	D101_fs18	D101_671	1890	18	3	core	Signal peptidase I (EC 3.4.21.89)	1908	Chlamydia abortus	10DC85
OG166	D102	53	D102_fs7	D102_46	1890	18	3	core	Signal peptidase I (EC 3.4.21.89)	1908	Chlamydia abortus	10DC89
OG166	D103	53	D103_fs7	D103_45	1890	18	3	core	Signal peptidase I (EC 3.4.21.89)	1908	Chlamydia abortus	C13_98
OG166	D104	53	D104_fs17	D104_659	1890	18	3	core	Signal peptidase I (EC 3.4.21.89)	1908	Chlamydia abortus	03DC34
OG166	D105	53	D105_fs39	D105_994	1890	18	3	core	Signal peptidase I (EC 3.4.21.89)	1908	Chlamydia abortus	C18_98
OG166	D106	53	D106_fs17	D106_657	1890	18	3	core	Signal peptidase I (EC 3.4.21.89)	1908	Chlamydia abortus	10DC82
OG166	D107	53	D107_fs18	D107_666	1890	18	3	core	Signal peptidase I (EC 3.4.21.89)	1908	Chlamydia abortus	S3_3
OG454	C006	53	C006_fs8	C006_68	1170	36	3	core	Similarity to CT695	1206	Chlamydia psittaci	84/55
OG454	C007	53	C007_fs6	C007_67	486	687	1	core	Similarity to CT695	1173	Chlamydia psittaci	CP3
OG454	C007	53	C007_fs5	C007_67	464	709	3	core	Similarity to CT695	1173	Chlamydia psittaci	CP3
OG454	C008	53	C008_fs3	C008_68	1170	36	3	core	Similarity to CT695	1206	Chlamydia psittaci	GR9
OG454	C009	53	C009_fs2	C009_70	1170	36	3	core	Similarity to CT695	1206	Chlamydia psittaci	M56
OG454	C011	53	C011_fs1	C011_68	1170	36	3	core	Similarity to CT695	1206	Chlamydia psittaci	NJ1
OG454	C012	53	C012_fs6	C012_72	301	905	3	core	Similarity to CT695	1206	Chlamydia psittaci	VS225
OG454	C012	53	C012_fs8	C012_72	1170	36	3	core	Similarity to CT695	1206	Chlamydia psittaci	VS225
OG454	C012	53	C012_fs7	C012_72	315	891	-1	core	Similarity to CT695	1206	Chlamydia psittaci	VS225
OG454	C013	53	C013_fs3	C013_70	1170	36	3	core	Similarity to CT695	1206	Chlamydia psittaci	WC
OG454	C014	53	C014_fs2	C014_68	1170	36	3	core	Similarity to CT695	1206	Chlamydia psittaci	WS/RT/E30
OG454	C097	53	C097_fs1	C097_67	1170	18	3	core	Similarity to CT695	1188	Chlamydia abortus	S26/3
OG454	C106	53	C106_fs1	C106_71	1170	36	3	core	Similarity to CT695	1206	Chlamydia psittaci	01DC11
OG454	C107	53	C107_fs1	C107_68	1170	36	3	core	Similarity to CT695	1206	Chlamydia psittaci	02DC15
OG454	C108	53	C108_fs1	C108_68	1170	36	3	core	Similarity to CT695	1206	Chlamydia psittaci	08DC60
OG454	C109	53	C109_fs1	C109_69	1170	36	3	core	Similarity to CT695	1206	Chlamydia psittaci	6BC
OG454	C111	53	C111_fs1	C111_70	1170	36	3	core	Similarity to CT695	1206	Chlamydia psittaci	C19/98
OG454	C118	53	C118_fs1	C118_68	1170	18	3	core	Similarity to CT695	1188	Chlamydia abortus	AB7
OG454	C132	53	C132_fs20	C132_787	1170	36	3	core	Similarity to CT695	1206	Chlamydia psittaci	DD34
OG454	D001	53	D001_fs20	D001_459	1170	18	3	core	Similarity to CT695	1188	Chlamydia abortus	99DC7
OG454	D002	53	D002_fs5	D002_246	1170	66	3	core	Similarity to CT695	1236	Chlamydia abortus	10DC83
OG454	D003	53	D003_fs20	D003_468	1170	18	3	core	Similarity to CT695	1188	Chlamydia abortus	10DC90
OG454	D037	53	D037_fs1	D037_68	1170	18	3	core	Similarity to CT695	1188	Chlamydia abortus	LLG
OG454	D038	53	D038_fs12	D038_455	1170	36	3	core	Similarity to CT695	1206	Chlamydia psittaci	Fr_Da
OG454	D039	53	D039_fs24	D039_793	1170	36	3	core	Similarity to CT695	1206	Chlamydia psittaci	Zo_Pa
OG454	D043	53	D043_fs23	D043_733	1170	36	3	core	Similarity to CT695	1206	Chlamydia psittaci	Po_An
OG454	D044	53	D044_fs14	D044_460	1170	36	3	core	Similarity to CT695	1206	Chlamydia psittaci	Ho_Re
OG454	D053	53	D053_fs1	D053_68	1170	66	3	core	Similarity to CT695	1236	Chlamydia abortus	GN6
OG454	D054	53	D054_fs1	D054_70	1170	36	3	core	Similarity to CT695	1206	Chlamydia psittaci	GIMC_2003:Cps25SM
OG454	D055	53	D055_fs1	D055_70	1170	36	3	core	Similarity to CT695	1206	Chlamydia psittaci	GIMC_2004:CpsAP23
OG454	D056	53	D056_fs1	D056_69	1170	36	3	core	Similarity to CT695	1206	Chlamydia psittaci	GIMC_2005:CpsCP1
OG454	D073	53	D073_fs1	D073_69	1170	36	3	core	Similarity to CT695	1206	Chlamydia psittaci	Horse_pl
OG454	D074	53	D074_fs1	D074_67	1170	18	3	core	Similarity to CT695	1188	Chlamydia abortus	GIMC_2006:CabB577,
OG454	D086	53	D086_fs1	D086_68	1170	36	3	core	Similarity to CT695	1206	Chlamydia psittaci	Ful127
OG454	D088	53	D088_fs1	D088_68	1170	18	3	core	Similarity to CT695	1188	Chlamydia abortus	1H
OG454	D090	53	D090_fs5	D090_234	1170	18	3	core	Similarity to CT695	1188	Chlamydia abortus	C11_98
OG454	D091	53	D091_fs35	D091_800	1170	18	3	core	Similarity to CT695	1188	Chlamydia abortus	10DC87
OG454	D092	53	D092_fs5	D092_235	1170	18	3	core	Similarity to CT695	1188	Chlamydia abortus	C1_98
OG454	D093	53	D093_fs45	D093_902	1170	18	3	core	Similarity to CT695	1188	Chlamydia abortus	S95/3
OG454	D094	53	D094_fs22	D094_580	1170	18	3	core	Similarity to CT695	1188	Chlamydia abortus	99DC2
OG454	D095	53	D095_fs6	D095_235	1170	66	3	core	Similarity to CT695	1236	Chlamydia abortus	99DC1
OG454	D096	53	D096_fs7	D096_248	1170	18	3	core	Similarity to CT695	1188	Chlamydia abortus	C15_98
OG454	D097	53	D097_fs40	D097_734	1170	18	3	core	Similarity to CT695	1188	Chlamydia abortus	A-58
OG454	D098	53	D098_fs12	D098_246	1170	18	3	core	Similarity to CT695	1188	Chlamydia abortus	C21_98
OG454	D099	53	D099_fs18	D099_457	1170	18	3	core	Similarity to CT695	1188	Chlamydia abortus	10DC86
OG454	D100	53	D100_fs29	D100_573	1170	18	3	core	Similarity to CT695	1188	Chlamydia abortus	C23_98
OG454	D101	53	D101_fs5	D101_246	1170	66	3	core	Similarity to CT695	1236	Chlamydia abortus	10DC85
OG454	D102	53	D102_fs20	D102_470	1170	66	3	core	Similarity to CT695	1236	Chlamydia abortus	10DC89
OG454	D103	53	D103_fs17	D103_468	1170	18	3	core	Similarity to CT695	1188	Chlamydia abortus	C13_98
OG454	D104	53	D104_fs5	D104_236	1170	18	3	core	Similarity to CT695	1188	Chlamydia abortus	03DC34
OG454	D105	53	D105_fs28	D105_571	1170	18	3	core	Similarity to CT695	1188	Chlamydia abortus	C18_98
OG454	D106	53	D106_fs6	D106_233	1170	18	3	core	Similarity to CT695	1188	Chlamydia abortus	10DC82
OG454	D107	53	D107_fs6	D107_243	1170	18	3	core	Similarity to CT695	1188	Chlamydia abortus	S3_3
OG852	C027	53	C027_fs3	C027_169	468	246	1	periphery	hypothetical protein	714	Chlamydia trachomatis	D/SotonD1
OG852	C031	53	C031_fs2	C031_170	468	246	1	periphery	hypothetical protein	714	Chlamydia trachomatis	E/11023
OG852	C032	53	C032_fs3	C032_173	468	246	1	periphery	hypothetical protein	714	Chlamydia trachomatis	E/150
OG852	C033	53	C033_fs4	C033_170	468	246	1	periphery	hypothetical protein	714	Chlamydia trachomatis	E/Bour
OG852	C034	53	C034_fs3	C034_172	468	246	1	periphery	hypothetical protein	714	Chlamydia trachomatis	E/C599
OG852	C035	53	C035_fs3	C035_173	468	246	1	periphery	hypothetical protein	714	Chlamydia trachomatis	E/SW3
OG852	C036	53	C036_fs2	C036_171	468	246	1	periphery	hypothetical protein	714	Chlamydia trachomatis	E/SotonE4
OG852	C037	53	C037_fs2	C037_172	468	246	1	periphery	hypothetical protein	714	Chlamydia trachomatis	E/SotonE8
OG852	C038	53	C038_fs5	C038_167	468	246	1	periphery	hypothetical protein	714	Chlamydia trachomatis	F/SW4
[truncated: 3,237 more rows]
