# Supplementary material for: Chlamydia pan-genomic analysis reveals balance between host adaptation and selective pressure to genome reduction
Source: BMC Genomics. 2019 Sep 12;20:710. doi: 10.1186/s12864-019-6059-5 (PMC6740158; doi:10.1186/s12864-019-6059-5)
Supplement: Supplementary file 11 — OGs with putative pseudogenes by the number of affected genomes in different chlamydial species. Frameshift and nonsense mutations located less than 60 bp upstreamof the gene end or present in a single genome from the corresponding OG were excluded. (CSV 31 kb) [file 12864_2019_6059_MOESM11_ESM.csv]

Supplementary Table 7. OGs with putative pseudogenes by the number of affected genomes in different chlamydial species. Frameshift and nonsense mutations located less than 60 bp upstreamof the gene end or present in a single genome from the corresponding OG were excluded.
Columns:
species
group_id: internal OG ID;
product: functional annotation of OG;
num_genomes_with_pseudogenes: number of genomes in the species that contain putative pseudogenes from the corresponding OG;
num_genomes: total number of genomes in the species.
species	group_id	product	num_genomes_with_pseudogenes	num_genomes
Chlamydia trachomatis	OG670	Succinate dehydrogenase iron-sulfur protein (EC 1.3.99.1)	110	110
Chlamydia trachomatis	OG70	hypothetical protein	110	110
Chlamydia trachomatis	OG672	Succinate dehydrogenase cytochrome b558 subunit	108	110
Chlamydia trachomatis	OG684	alternate gene name: yzbB	69	110
Chlamydia trachomatis	OG744	Inclusion membrane protein A	57	110
Chlamydia trachomatis	OG671	Succinate dehydrogenase flavoprotein subunit (EC 1.3.99.1)	54	110
Chlamydia trachomatis	OG803	hypothetical protein	52	110
Chlamydia trachomatis	OG852	hypothetical protein	51	110
Chlamydia trachomatis	OG850	hypothetical protein	49	110
Chlamydia trachomatis	OG87	Glycerol-3-phosphate acyltransferase (EC 2.3.1.15)	49	110
Chlamydia trachomatis	OG3	putative cytotoxin	39	110
Chlamydia trachomatis	OG895	hypothetical protein	39	110
Chlamydia trachomatis	OG628	Nol1/Nop2/Sun family protein	37	110
Chlamydia trachomatis	OG134	Fumarate hydratase class II (EC 4.2.1.2)	31	110
Chlamydia suis	OG269	Protein export cytoplasm protein SecA ATPase RNA helicase (TC 3.A.5.1.1)	29	30
Chlamydia suis	OG387	DNA repair protein RadA	29	30
Chlamydia suis	OG598	LSU ribosomal protein L29p (L35e)	29	30
Chlamydia abortus	OG1061	hypothetical protein	27	27
Chlamydia abortus	OG1082	hypothetical protein	27	27
Chlamydia abortus	OG1087	hypothetical protein	27	27
Chlamydia abortus	OG370	hypothetical protein	27	27
Chlamydia suis	OG539	Peptide chain release factor 2; programmed frameshift-containing	27	30
Chlamydia abortus	OG6	Oligopeptide ABC transporter, periplasmic oligopeptide-binding protein OppA (TC 3.A.1.5.1)	27	27
Chlamydia trachomatis	OG617	FKBP-type peptidyl-prolyl cis-trans isomerase	27	110
Chlamydia abortus	OG730	4-hydroxy-tetrahydrodipicolinate reductase (EC 1.17.1.8)	27	27
Chlamydia trachomatis	OG932	hypothetical protein	27	110
Chlamydia abortus	OG974	Catalyzes the cleavage of p-aminobenzoyl-glutamate to p-aminobenzoate and glutamate, subunit A	27	27
Chlamydia abortus	OG982	Arginine pathway regulatory protein ArgR, repressor of arg regulon	27	27
Chlamydia abortus	OG1032	hypothetical protein	26	27
Chlamydia abortus	OG107	putative rRNA methylase	26	27
Chlamydia abortus	OG1073	hypothetical protein	26	27
Chlamydia abortus	OG1092	hypothetical protein	26	27
Chlamydia abortus	OG11	hypothetical protein	26	27
Chlamydia abortus	OG360	hypothetical protein	26	27
Chlamydia abortus	OG528	hypothetical protein	26	27
Chlamydia abortus	OG943	hypothetical protein	26	27
Chlamydia abortus	OG950	hypothetical protein	26	27
Chlamydia abortus	OG1079	hypothetical protein	25	27
Chlamydia psittaci	OG360	hypothetical protein	25	25
Chlamydia psittaci	OG501	Transporter	25	25
Chlamydia psittaci	OG791	hypothetical protein	25	25
Chlamydia suis	OG141	type III secretion chaperone	24	30
Chlamydia abortus	OG964	hypothetical protein	24	27
Chlamydia abortus	OG1064	hypothetical protein	23	27
Chlamydia psittaci	OG1079	hypothetical protein	23	25
Chlamydia abortus	OG1085	hypothetical protein	23	27
Chlamydia abortus	OG162	hypothetical protein	23	27
Chlamydia psittaci	OG736	hypothetical protein	23	25
Chlamydia psittaci	OG964	hypothetical protein	23	25
Chlamydia psittaci	OG1	outer membrane protein 5	22	25
Chlamydia trachomatis	OG457	Arginine decarboxylase (EC 4.1.1.19)	22	110
Chlamydia psittaci	OG730	4-hydroxy-tetrahydrodipicolinate reductase (EC 1.17.1.8)	22	25
Chlamydia psittaci	OG974	Catalyzes the cleavage of p-aminobenzoyl-glutamate to p-aminobenzoate and glutamate, subunit A	22	25
Chlamydia suis	OG308	hypothetical protein	21	30
Chlamydia trachomatis	OG808	hypothetical protein	21	110
Chlamydia abortus	OG1	outer membrane protein 5	20	27
Chlamydia psittaci	OG1077	hypothetical protein	20	25
Chlamydia suis	OG235	Thioredoxin reductase (EC 1.8.1.9)	20	30
Chlamydia psittaci	OG1061	hypothetical protein	18	25
Chlamydia psittaci	OG6	Oligopeptide ABC transporter, periplasmic oligopeptide-binding protein OppA (TC 3.A.1.5.1)	18	25
Chlamydia suis	OG713	hypothetical protein	17	30
Chlamydia psittaci	OG1096	hypothetical protein	16	25
Chlamydia abortus	OG1150	hypothetical protein	16	27
Chlamydia psittaci	OG1012	hypothetical protein	15	25
Chlamydia psittaci	OG935	hypothetical protein	15	25
Chlamydia trachomatis	OG832	hypothetical protein	14	110
Chlamydia trachomatis	OG458	Arginine/ornithine antiporter ArcD	13	110
Chlamydia pneumoniae	OG1005	hypothetical protein	12	12
Chlamydia pneumoniae	OG1013	hypothetical protein	12	12
Chlamydia pneumoniae	OG1235	hypothetical protein	12	12
Chlamydia pneumoniae	OG213	DNA recombination and repair protein RecF	12	12
Chlamydia pneumoniae	OG23	CHLTR possible phosphoprotein	12	12
Chlamydia pneumoniae	OG964	hypothetical protein	12	12
Chlamydia pneumoniae	OG1	outer membrane protein 5	11	12
Chlamydia abortus	OG1022	hypothetical protein	11	27
Chlamydia pneumoniae	OG132	hypothetical protein	11	12
Chlamydia pneumoniae	OG1406	KDO-transferase 2, putative	11	12
Chlamydia pneumoniae	OG1562	hypothetical protein	11	12
Chlamydia pneumoniae	OG1661	hypothetical protein	11	12
Chlamydia pneumoniae	OG271	hypothetical protein	11	12
Chlamydia pneumoniae	OG5	outer membrane protein 5	11	12
Chlamydia pneumoniae	OG548	hypothetical protein	11	12
Chlamydia trachomatis	OG790	hypothetical protein	11	110
Chlamydia trachomatis	OG831	hypothetical protein	11	110
Chlamydia pneumoniae	OG86	4-diphosphocytidyl-2-C-methyl-D-erythritol kinase (EC 2.7.1.148)	11	12
Chlamydia pecorum	OG215	FIG016943: Type III secretion	10	10
Chlamydia suis	OG341	hypothetical protein	10	30
Chlamydia pecorum	OG362	N-acetylmuramoyl-L-alanine amidase (EC 3.5.1.28)	10	10
Chlamydia pecorum	OG443	Preprotein translocase subunit SecG (TC 3.A.5.1.1)	10	10
Chlamydia psittaci	OG678	Flagellar M-Ring Protein	10	25
Chlamydia pecorum	OG736	hypothetical protein	10	10
Chlamydia trachomatis	OG809	Tryptophan synthase alpha chain (EC 4.2.1.20)	10	110
Chlamydia abortus	OG1077	hypothetical protein	9	27
Chlamydia abortus	OG1097	alpha-rhamnosidase-like protein	9	27
Chlamydia suis	OG330	Inclusion Membrane Protein C	9	30
Chlamydia abortus	OG429	competence locus E-like protein	9	27
Chlamydia trachomatis	OG815	hypothetical protein	9	110
Chlamydia suis	OG832	hypothetical protein	9	30
Chlamydia trachomatis	OG856	hypothetical protein	9	110
Chlamydia suis	OG860	hypothetical protein	9	30
Chlamydia abortus	OG987	Inosine-5'-monophosphate dehydrogenase (EC 1.1.1.205)	9	27
Chlamydia abortus	OG1056	hypothetical protein	8	27
Chlamydia abortus	OG1057	hypothetical protein	8	27
Chlamydia pneumoniae	OG1492	hypothetical protein	8	12
Chlamydia suis	OG214	DNA polymerase III beta subunit (EC 2.7.7.7)	8	30
Chlamydia abortus	OG7	MAC/perforin family protein	8	27
Chlamydia pneumoniae	OG1574	hypothetical protein	7	12
Chlamydia pneumoniae	OG1586	CPj0381 protein	7	12
Chlamydia trachomatis	OG1848	Succinate dehydrogenase cytochrome b558 subunit	7	110
Chlamydia psittaci	OG376	hypothetical protein	7	25
Chlamydia trachomatis	OG867	phosphatidylcholine-hydrolyzing phospholipase D (PLD) family	7	110
Chlamydia abortus	OG1028	hypothetical protein	6	27
Chlamydia abortus	OG1063	hypothetical protein	6	27
Chlamydia abortus	OG1090	hypothetical protein	6	27
Chlamydia suis	OG1136	hypothetical protein	6	30
Chlamydia psittaci	OG299	tRNA-guanine transglycosylase (EC 2.4.2.29)	6	25
Chlamydia pecorum	OG360	hypothetical protein	6	10
Chlamydia psittaci	OG39	Cell division protein FtsK	6	25
Chlamydia psittaci	OG543	hypothetical protein	6	25
Chlamydia psittaci	OG58	hypothetical protein	6	25
Chlamydia abortus	OG8	hypothetical protein	6	27
Chlamydia trachomatis	OG805	Inclusion membrane protein A	6	110
Chlamydia trachomatis	OG876	phosphatidylcholine-hydrolyzing phospholipase D (PLD) family	6	110
Chlamydia abortus	OG929	hypothetical protein	6	27
Chlamydia abortus	OG1018	ABC transporter, permease protein, putative	5	27
Chlamydia psittaci	OG1056	hypothetical protein	5	25
Chlamydia psittaci	OG153	Ribonuclease HIII (EC 3.1.26.4)	5	25
Chlamydia abortus	OG186	Glycogen debranching enzyme (EC 3.2.1.-)	5	27
Chlamydia psittaci	OG199	Flagellar biosynthesis protein FlhA	5	25
Chlamydia abortus	OG454	Similarity to CT695	5	27
Chlamydia psittaci	OG559	Exodeoxyribonuclease V beta chain (EC 3.1.11.5)	5	25
Chlamydia abortus	OG962	hypothetical protein	5	27
Chlamydia psittaci	OG976	hypothetical protein	5	25
Chlamydia psittaci	OG10	Aromatic amino acid transport protein	4	25
Chlamydia trachomatis	OG1014	putative cytotoxin	4	110
Chlamydia psittaci	OG1055	hypothetical protein	4	25
Chlamydia psittaci	OG1080	hypothetical protein	4	25
Chlamydia psittaci	OG14	Transcription-repair coupling factor	4	25
Chlamydia abortus	OG146	Probable outer membrane protein pmp14 precursor	4	27
Chlamydia psittaci	OG156	Lipid A biosynthesis lauroyl acyltransferase (EC 2.3.1.-)	4	25
Chlamydia trachomatis	OG158	Diadenylate cyclase spyDAC; Bacterial checkpoint controller DisA with nucleotide-binding domain	4	110
Chlamydia psittaci	OG2	ClpB protein	4	25
Chlamydia trachomatis	OG225	4-alpha-glucanotransferase (amylomaltase) (EC 2.4.1.25)	4	110
Chlamydia trachomatis	OG229	tRNA pseudouridine synthase B (EC 4.2.1.70)	4	110
Chlamydia psittaci	OG24	Alanyl-tRNA synthetase (EC 6.1.1.7)	4	25
Chlamydia trachomatis	OG282	disulfide bond chaperone	4	110
Chlamydia psittaci	OG315	Leucyl-tRNA synthetase (EC 6.1.1.4)	4	25
Chlamydia psittaci	OG437	Tyrosine recombinase XerC	4	25
Chlamydia psittaci	OG47	Phospho-N-acetylmuramoyl-pentapeptide- transferase (EC 2.7.8.13)	4	25
Chlamydia psittaci	OG470	hypothetical protein	4	25
Chlamydia pneumoniae	OG475	ABC transporter substrate-binding protein	4	12
Chlamydia trachomatis	OG486	Tetraacyldisaccharide 4'-kinase (EC 2.7.1.130)	4	110
Chlamydia trachomatis	OG527	Protein-export membrane protein SecD (TC 3.A.5.1.1)	4	110
Chlamydia psittaci	OG597	Phosphoenolpyruvate carboxykinase [GTP] (EC 4.1.1.32)	4	25
Chlamydia psittaci	OG661	Virulence plasmid protein pGP6-D	4	25
Chlamydia trachomatis	OG781	hypothetical protein	4	110
Chlamydia trachomatis	OG797	hypothetical protein	4	110
Chlamydia trachomatis	OG800	phosphatidylcholine-hydrolyzing phospholipase D (PLD) family	4	110
Chlamydia psittaci	OG802	Polymorphic outer membrane protein	4	25
Chlamydia trachomatis	OG861	hypothetical protein	4	110
Chlamydia trachomatis	OG869	Tyrosine Transport	4	110
Chlamydia trachomatis	OG870	hypothetical protein	4	110
Chlamydia psittaci	OG9	hypothetical protein	4	25
Chlamydia psittaci	OG920	hypothetical protein	4	25
Chlamydia pecorum	OG964	hypothetical protein	4	10
Chlamydia abortus	OG970	Ribosomal protein S12p Asp88 (E. coli) methylthiotransferase	4	27
Chlamydia psittaci	OG970	Ribosomal protein S12p Asp88 (E. coli) methylthiotransferase	4	25
Chlamydia psittaci	OG1022	hypothetical protein	3	25
Chlamydia psittaci	OG1048	hypothetical protein	3	25
Chlamydia psittaci	OG1082	hypothetical protein	3	25
Chlamydia psittaci	OG110	Translation initiation factor 3	3	25
Chlamydia psittaci	OG1114	hypothetical protein	3	25
Chlamydia psittaci	OG128	hypothetical protein	3	25
Chlamydia abortus	OG1331	hypothetical protein	3	27
Chlamydia psittaci	OG135	Sulfate permease	3	25
Chlamydia muridarum	OG141	type III secretion chaperone	3	3
Chlamydia pneumoniae	OG1454	hypothetical protein	3	12
Chlamydia psittaci	OG181	Glutamyl-tRNA reductase (EC 1.2.1.70)	3	25
Chlamydia psittaci	OG289	CTP synthase (EC 6.3.4.2)	3	25
Chlamydia psittaci	OG295	Thymidylate kinase (EC 2.7.4.9)	3	25
Chlamydia trachomatis	OG4	hypothetical protein	3	110
Chlamydia psittaci	OG435	ATP-dependent protease La (EC 3.4.21.53) Type I	3	25
Chlamydia trachomatis	OG493	sodium/alanine symporter family protein	3	110
Chlamydia trachomatis	OG5	outer membrane protein 5	3	110
Chlamydia muridarum	OG575	Nucleoside diphosphate kinase (EC 2.7.4.6)	3	3
Chlamydia psittaci	OG638	Type III secretion inner membrane protein SctR	3	25
Chlamydia psittaci	OG652	DNA mismatch repair protein MutL	3	25
Chlamydia psittaci	OG72	putative disulfide bond isomerase	3	25
Chlamydia psittaci	OG781	hypothetical protein	3	25
Chlamydia psittaci	OG798	Protease III precursor (EC 3.4.24.55)	3	25
Chlamydia trachomatis	OG817	hypothetical protein	3	110
Chlamydia psittaci	OG92	polymorphic membrane protein D family	3	25
Chlamydia abortus	OG945	hypothetical protein	3	27
Chlamydia psittaci	OG1011	hypothetical protein	2	25
Chlamydia psittaci	OG1064	hypothetical protein	2	25
Chlamydia psittaci	OG1073	hypothetical protein	2	25
Chlamydia abortus	OG1108	hypothetical protein	2	27
Chlamydia muridarum	OG122	tRNA-specific adenosine-34 deaminase (EC 3.5.4.-)	2	3
Chlamydia pneumoniae	OG1283	hypothetical protein	2	12
Chlamydia psittaci	OG130	Methionine aminopeptidase (EC 3.4.11.18)	2	25
Chlamydia pneumoniae	OG1356	hypothetical protein	2	12
Chlamydia psittaci	OG140	hypothetical protein	2	25
Chlamydia psittaci	OG150	Aspartyl-tRNA(Asn) amidotransferase subunit B (EC 6.3.5.6) @ Glutamyl-tRNA(Gln) amidotransferase subunit B (EC 6.3.5.7)	2	25
Chlamydia psittaci	OG159	Cytochrome d ubiquinol oxidase subunit I (EC 1.10.3.-)	2	25
Chlamydia psittaci	OG171	tRNA (Guanine37-N1) -methyltransferase (EC 2.1.1.31)	2	25
Chlamydia psittaci	OG173	Topoisomerase IV subunit B (EC 5.99.1.-)	2	25
Chlamydia psittaci	OG184	Holliday junction DNA helicase RuvB	2	25
Chlamydia psittaci	OG209	Manganese ABC transporter, inner membrane permease protein SitC	2	25
Chlamydia trachomatis	OG219	hypothetical protein	2	110
Chlamydia psittaci	OG23	CHLTR possible phosphoprotein	2	25
Chlamydia psittaci	OG231	Translation initiation factor 2	2	25
Chlamydia psittaci	OG235	Thioredoxin reductase (EC 1.8.1.9)	2	25
Chlamydia psittaci	OG239	Enoyl-[acyl-carrier-protein] reductase [NADH] (EC 1.3.1.9)	2	25
Chlamydia psittaci	OG252	Biotin carboxyl carrier protein of acetyl-CoA carboxylase	2	25
Chlamydia psittaci	OG261	hypothetical protein	2	25
Chlamydia psittaci	OG280	FIG047302: Type III secretion S/T Protein Kinase	2	25
Chlamydia psittaci	OG320	Transcription elongation factor GreA	2	25
Chlamydia psittaci	OG331	amino acid transporter	2	25
Chlamydia psittaci	OG383	Acetyl-coenzyme A carboxyl transferase beta chain (EC 6.4.1.2)	2	25
Chlamydia abortus	OG392	hypothetical protein	2	27
Chlamydia psittaci	OG404	DNA-directed RNA polymerase beta subunit (EC 2.7.7.6)	2	25
Chlamydia psittaci	OG422	Excinuclease ABC subunit A, dimeric form	2	25
Chlamydia psittaci	OG454	Similarity to CT695	2	25
Chlamydia psittaci	OG475	ABC transporter substrate-binding protein	2	25
Chlamydia psittaci	OG479	Chaperone protein DnaK	2	25
Chlamydia psittaci	OG5	outer membrane protein 5	2	25
Chlamydia psittaci	OG514	hypothetical protein	2	25
Chlamydia psittaci	OG54	hypothetical protein	2	25
Chlamydia trachomatis	OG553	methyltransferase	2	110
Chlamydia trachomatis	OG575	Nucleoside diphosphate kinase (EC 2.7.4.6)	2	110
Chlamydia psittaci	OG619	Histidyl-tRNA synthetase (EC 6.1.1.21)	2	25
Chlamydia trachomatis	OG627	D-alanyl-D-alanine carboxypeptidase (EC 3.4.16.4)	2	110
Chlamydia abortus	OG628	Nol1/Nop2/Sun family protein	2	27
Chlamydia psittaci	OG643	hypothetical protein	2	25
Chlamydia psittaci	OG645	hypothetical protein	2	25
Chlamydia psittaci	OG649	General secretion pathway protein D	2	25
Chlamydia psittaci	OG655	hypothetical protein	2	25
Chlamydia psittaci	OG665	Enolase (EC 4.2.1.11)	2	25
Chlamydia psittaci	OG666	Serine phosphatase RsbU, regulator of sigma subunit	2	25
Chlamydia psittaci	OG667	putative sigma regulatory protein-pp2c phosphatase	2	25
Chlamydia psittaci	OG677	Putative TolA protein involved in Tol transport system in Chlamydia	2	25
Chlamydia psittaci	OG691	hypothetical protein	2	25
Chlamydia trachomatis	OG695	CHLPN 76kDa Homolog	2	110
Chlamydia psittaci	OG7	MAC/perforin family protein	2	25
Chlamydia trachomatis	OG703	transcriptional regulator	2	110
Chlamydia gallinacea	OG708	Cell division protein FtsW	2	2
Chlamydia psittaci	OG718	LtuB protein	2	25
Chlamydia pecorum	OG733	polymorphic membrane protein A Family	2	10
Chlamydia gallinacea	OG736	hypothetical protein	2	2
Chlamydia trachomatis	OG747	hypothetical protein	2	110
Chlamydia psittaci	OG797	hypothetical protein	2	25
Chlamydia trachomatis	OG806	Tryptophan synthase beta chain (EC 4.2.1.20)	2	110
Chlamydia muridarum	OG831	hypothetical protein	2	3
Chlamydia suis	OG833	hypothetical protein	2	30
Chlamydia trachomatis	OG859	hypothetical protein	2	110
Chlamydia trachomatis	OG9	hypothetical protein	2	110
Chlamydia psittaci	OG950	hypothetical protein	2	25
Chlamydia psittaci	OG985	putative outer membrane protein	2	25
Chlamydia felis	OG1	outer membrane protein 5	1	1
Chlamydia poikilothermis	OG1	outer membrane protein 5	1	1
Chlamydia sanzinia	OG1	outer membrane protein 5	1	1
Chlamydia abortus	OG1006	Glutamate synthase [NADPH] large chain (EC 1.4.1.13)	1	27
Chlamydia pneumoniae	OG1006	Glutamate synthase [NADPH] large chain (EC 1.4.1.13)	1	12
Chlamydia abortus	OG1011	hypothetical protein	1	27
Chlamydia abortus	OG1012	hypothetical protein	1	27
Chlamydia psittaci	OG1013	hypothetical protein	1	25
Chlamydia serpentis	OG1013	hypothetical protein	1	1
Chlamydia muridarum	OG103	DNA recombination protein RmuC	1	3
Chlamydia trachomatis	OG103	DNA recombination protein RmuC	1	110
Chlamydia avium	OG1058	hypothetical protein	1	1
Chlamydia psittaci	OG1058	hypothetical protein	1	25
Chlamydia psittaci	OG1062	hypothetical protein	1	25
Chlamydia psittaci	OG1063	hypothetical protein	1	25
Chlamydia abortus	OG1067	Hydroxyethylthiazole kinase (EC 2.7.1.50)	1	27
Chlamydia psittaci	OG1067	Hydroxyethylthiazole kinase (EC 2.7.1.50)	1	25
Chlamydia psittaci	OG1074	hypothetical protein	1	25
Chlamydia abortus	OG1080	hypothetical protein	1	27
Chlamydia psittaci	OG1085	hypothetical protein	1	25
Chlamydia avium	OG117	tRNA(Ile)-lysidine synthetase (EC 6.3.4.19)	1	1
Chlamydia trachomatis	OG117	tRNA(Ile)-lysidine synthetase (EC 6.3.4.19)	1	110
Chlamydia psittaci	OG122	tRNA-specific adenosine-34 deaminase (EC 3.5.4.-)	1	25
Chlamydia felis	OG128	hypothetical protein	1	1
Chlamydia trachomatis	OG128	hypothetical protein	1	110
Chlamydia muridarum	OG132	hypothetical protein	1	3
Chlamydia psittaci	OG133	ABC transporter, permease protein, putative	1	25
Chlamydia abortus	OG14	Transcription-repair coupling factor	1	27
Chlamydia avium	OG14	Transcription-repair coupling factor	1	1
Chlamydia ibidis	OG143	hypothetical protein	1	1
Chlamydia psittaci	OG143	hypothetical protein	1	25
Chlamydia corallus	OG1449	hypothetical protein	1	1
Chlamydia suis	OG146	Probable outer membrane protein pmp14 precursor	1	30
Chlamydia caviae	OG149	Aspartyl-tRNA(Asn) amidotransferase subunit A (EC 6.3.5.6) @ Glutamyl-tRNA(Gln) amidotransferase subunit A (EC 6.3.5.7)	1	1
Chlamydia psittaci	OG149	Aspartyl-tRNA(Asn) amidotransferase subunit A (EC 6.3.5.6) @ Glutamyl-tRNA(Gln) amidotransferase subunit A (EC 6.3.5.7)	1	25
Chlamydia corallus	OG1499	hypothetical protein	1	1
Chlamydia muridarum	OG156	Lipid A biosynthesis lauroyl acyltransferase (EC 2.3.1.-)	1	3
Chlamydia pneumoniae	OG156	Lipid A biosynthesis lauroyl acyltransferase (EC 2.3.1.-)	1	12
Chlamydia muridarum	OG166	Signal peptidase I (EC 3.4.21.89)	1	3
Chlamydia trachomatis	OG166	Signal peptidase I (EC 3.4.21.89)	1	110
Chlamydia psittaci	OG167	hypothetical protein	1	25
Chlamydia trachomatis	OG167	hypothetical protein	1	110
Chlamydia psittaci	OG170	Signal recognition particle, subunit Ffh SRP54 (TC 3.A.5.1.1)	1	25
Chlamydia avium	OG173	Topoisomerase IV subunit B (EC 5.99.1.-)	1	1
Chlamydia psittaci	OG18	Exodeoxyribonuclease V gamma chain (EC 3.1.11.5)	1	25
Chlamydia trachomatis	OG18	Exodeoxyribonuclease V gamma chain (EC 3.1.11.5)	1	110
Chlamydia avium	OG199	Flagellar biosynthesis protein FlhA	1	1
Chlamydia trachomatis	OG209	Manganese ABC transporter, inner membrane permease protein SitC	1	110
Chlamydia avium	OG212	Membrane-associated zinc metalloprotease	1	1
Chlamydia corallus	OG213	DNA recombination and repair protein RecF	1	1
Chlamydia avium	OG214	DNA polymerase III beta subunit (EC 2.7.7.7)	1	1
Chlamydia abortus	OG225	4-alpha-glucanotransferase (amylomaltase) (EC 2.4.1.25)	1	27
Chlamydia muridarum	OG229	tRNA pseudouridine synthase B (EC 4.2.1.70)	1	3
Chlamydia muridarum	OG231	Translation initiation factor 2	1	3
Chlamydia ibidis	OG24	Alanyl-tRNA synthetase (EC 6.1.1.7)	1	1
Chlamydia muridarum	OG247	Oligoendopeptidase F (EC 3.4.24.-)	1	3
Chlamydia trachomatis	OG247	Oligoendopeptidase F (EC 3.4.24.-)	1	110
Chlamydia pneumoniae	OG261	hypothetical protein	1	12
Chlamydia trachomatis	OG269	Protein export cytoplasm protein SecA ATPase RNA helicase (TC 3.A.5.1.1)	1	110
Chlamydia psittaci	OG273	DNA ligase (EC 6.5.1.2)	1	25
Chlamydia psittaci	OG284	hypothetical protein	1	25
Chlamydia serpentis	OG284	hypothetical protein	1	1
Chlamydia pneumoniae	OG292	6-phosphogluconolactonase (EC 3.1.1.31), eukaryotic type	1	12
Chlamydia psittaci	OG292	6-phosphogluconolactonase (EC 3.1.1.31), eukaryotic type	1	25
Chlamydia abortus	OG299	tRNA-guanine transglycosylase (EC 2.4.2.29)	1	27
Chlamydia ibidis	OG299	tRNA-guanine transglycosylase (EC 2.4.2.29)	1	1
Chlamydia muridarum	OG3	putative cytotoxin	1	3
Chlamydia pecorum	OG308	hypothetical protein	1	10
Chlamydia muridarum	OG314	3-deoxy-D-manno-octulosonic-acid transferase (EC 2.-.-.-)	1	3
Chlamydia muridarum	OG316	Glutamate-1-semialdehyde aminotransferase (EC 5.4.3.8)	1	3
Chlamydia psittaci	OG316	Glutamate-1-semialdehyde aminotransferase (EC 5.4.3.8)	1	25
Chlamydia trachomatis	OG320	Transcription elongation factor GreA	1	110
Chlamydia muridarum	OG327	Proton/glutamate symport protein @ Sodium/glutamate symport protein	1	3
Chlamydia psittaci	OG327	Proton/glutamate symport protein @ Sodium/glutamate symport protein	1	25
Chlamydia psittaci	OG328	Sodium-dependent amino acid transporter	1	25
Chlamydia suis	OG328	Sodium-dependent amino acid transporter	1	30
Chlamydia avium	OG331	amino acid transporter	1	1
Chlamydia ibidis	OG331	amino acid transporter	1	1
Chlamydia caviae	OG341	hypothetical protein	1	1
Chlamydia muridarum	OG341	hypothetical protein	1	3
Chlamydia psittaci	OG341	hypothetical protein	1	25
Chlamydia trachomatis	OG341	hypothetical protein	1	110
Chlamydia corallus	OG349	hypothetical protein	1	1
Chlamydia sanzinia	OG349	hypothetical protein	1	1
Chlamydia ibidis	OG35	hypothetical protein	1	1
Chlamydia muridarum	OG35	hypothetical protein	1	3
Chlamydia avium	OG358	Lipid A export ATP-binding/permease protein MsbA	1	1
Chlamydia psittaci	OG358	Lipid A export ATP-binding/permease protein MsbA	1	25
Chlamydia psittaci	OG370	hypothetical protein	1	25
Chlamydia sanzinia	OG376	hypothetical protein	1	1
Chlamydia trachomatis	OG376	hypothetical protein	1	110
Chlamydia abortus	OG390	Serine/threonine-protein kinase PknD (EC 2.7.11.1)	1	27
Chlamydia avium	OG392	hypothetical protein	1	1
Chlamydia psittaci	OG40	Transketolase (EC 2.2.1.1)	1	25
Chlamydia muridarum	OG404	DNA-directed RNA polymerase beta subunit (EC 2.7.7.6)	1	3
Chlamydia psittaci	OG420	1-deoxy-D-xylulose 5-phosphate synthase (EC 2.2.1.7)	1	25
Chlamydia avium	OG422	Excinuclease ABC subunit A, dimeric form	1	1
Chlamydia avium	OG425	hypothetical protein	1	1
Chlamydia caviae	OG429	competence locus E-like protein	1	1
Chlamydia pecorum	OG429	competence locus E-like protein	1	10
Chlamydia psittaci	OG429	competence locus E-like protein	1	25
Chlamydia psittaci	OG433	TsaB protein, required for threonylcarbamoyladenosine (t(6)A) formation in tRNA	1	25
Chlamydia psittaci	OG441	hypothetical protein	1	25
Chlamydia trachomatis	OG441	hypothetical protein	1	110
Chlamydia avium	OG447	4-hydroxy-tetrahydrodipicolinate synthase (EC 4.3.3.7)	1	1
Chlamydia psittaci	OG447	4-hydroxy-tetrahydrodipicolinate synthase (EC 4.3.3.7)	1	25
Chlamydia psittaci	OG450	5-Enolpyruvylshikimate-3-phosphate synthase (EC 2.5.1.19)	1	25
Chlamydia abortus	OG465	Arginine Binding Protein	1	27
Chlamydia psittaci	OG467	hypothetical protein	1	25
Chlamydia avium	OG480	3'-to-5' exoribonuclease RNase R	1	1
Chlamydia psittaci	OG480	3'-to-5' exoribonuclease RNase R	1	25
Chlamydia poikilothermis	OG5	outer membrane protein 5	1	1
Chlamydia serpentis	OG501	Transporter	1	1
Chlamydia psittaci	OG508	Menaquinone via futalosine step 1	1	25
Chlamydia corallus	OG511	Diaminopimelate epimerase (EC 5.1.1.7)	1	1
Chlamydia muridarum	OG511	Diaminopimelate epimerase (EC 5.1.1.7)	1	3
Chlamydia avium	OG529	Undecaprenyl diphosphate synthase (EC 2.5.1.31)	1	1
Chlamydia psittaci	OG529	Undecaprenyl diphosphate synthase (EC 2.5.1.31)	1	25
Chlamydia corallus	OG53	hypothetical protein	1	1
Chlamydia abortus	OG532	1-acyl-sn-glycerol-3-phosphate acyltransferase (EC 2.3.1.51)	1	27
Chlamydia muridarum	OG537	GTP-binding protein EngA	1	3
Chlamydia psittaci	OG537	GTP-binding protein EngA	1	25
Chlamydia avium	OG54	hypothetical protein	1	1
Chlamydia psittaci	OG548	hypothetical protein	1	25
Chlamydia psittaci	OG556	Oligopeptide ABC transporter, periplasmic oligopeptide-binding protein OppA (TC 3.A.1.5.1)	1	25
Chlamydia avium	OG559	Exodeoxyribonuclease V beta chain (EC 3.1.11.5)	1	1
Chlamydia psittaci	OG561	hypothetical protein	1	25
Chlamydia muridarum	OG571	CDP-alcohol phosphatidyltransferase	1	3
Chlamydia abortus	OG58	hypothetical protein	1	27
Chlamydia avium	OG58	hypothetical protein	1	1
Chlamydia psittaci	OG580	hypothetical protein	1	25
Chlamydia psittaci	OG585	SSU ribosomal protein S13p (S18e)	1	25
Chlamydia psittaci	OG59	hypothetical protein	1	25
Chlamydia trachomatis	OG591	LSU ribosomal protein L6p (L9e)	1	110
Chlamydia gallinacea	OG597	Phosphoenolpyruvate carboxykinase [GTP] (EC 4.1.1.32)	1	2
Chlamydia gallinacea	OG6	Oligopeptide ABC transporter, periplasmic oligopeptide-binding protein OppA (TC 3.A.1.5.1)	1	2
Chlamydia ibidis	OG6	Oligopeptide ABC transporter, periplasmic oligopeptide-binding protein OppA (TC 3.A.1.5.1)	1	1
Chlamydia psittaci	OG603	LSU ribosomal protein L2p (L8e)	1	25
Chlamydia avium	OG621	DNA polymerase III alpha subunit (EC 2.7.7.7)	1	1
Chlamydia muridarum	OG621	DNA polymerase III alpha subunit (EC 2.7.7.7)	1	3
Chlamydia suis	OG622	major outer membrane protein, putative	1	30
Chlamydia trachomatis	OG622	major outer membrane protein, putative	1	110
Chlamydia abortus	OG627	D-alanyl-D-alanine carboxypeptidase (EC 3.4.16.4)	1	27
Chlamydia abortus	OG629	Branched-chain amino acid transport system carrier protein	1	27
Chlamydia psittaci	OG629	Branched-chain amino acid transport system carrier protein	1	25
Chlamydia avium	OG643	hypothetical protein	1	1
Chlamydia abortus	OG649	General secretion pathway protein D	1	27
Chlamydia muridarum	OG666	Serine phosphatase RsbU, regulator of sigma subunit	1	3
Chlamydia avium	OG667	putative sigma regulatory protein-pp2c phosphatase	1	1
Chlamydia muridarum	OG670	Succinate dehydrogenase iron-sulfur protein (EC 1.3.99.1)	1	3
Chlamydia psittaci	OG671	Succinate dehydrogenase flavoprotein subunit (EC 1.3.99.1)	1	25
Chlamydia suis	OG671	Succinate dehydrogenase flavoprotein subunit (EC 1.3.99.1)	1	30
Chlamydia avium	OG675	MotA/TolQ/ExbB proton channel family protein	1	1
Chlamydia psittaci	OG684	alternate gene name: yzbB	1	25
Chlamydia suis	OG695	CHLPN 76kDa Homolog	1	30
Chlamydia muridarum	OG699	SSU ribosomal protein S4p (S9e)	1	3
Chlamydia psittaci	OG699	SSU ribosomal protein S4p (S9e)	1	25
Chlamydia psittaci	OG701	Octaprenyl diphosphate synthase (EC 2.5.1.90) / Dimethylallyltransferase (EC 2.5.1.1) / (2E,6E)-farnesyl diphosphate synthase (EC 2.5.1.10) / Geranylgeranyl diphosphate synthase (EC 2.5.1.29)	1	25
Chlamydia trachomatis	OG701	Octaprenyl diphosphate synthase (EC 2.5.1.90) / Dimethylallyltransferase (EC 2.5.1.1) / (2E,6E)-farnesyl diphosphate synthase (EC 2.5.1.10) / Geranylgeranyl diphosphate synthase (EC 2.5.1.29)	1	110
Chlamydia muridarum	OG703	transcriptional regulator	1	3
Chlamydia psittaci	OG706	Biotin-protein ligase (EC 6.3.4.15)	1	25
Chlamydia psittaci	OG723	TsaD/Kae1/Qri7 protein, required for threonylcarbamoyladenosine t(6)A37 formation in tRNA	1	25
Chlamydia caviae	OG730	4-hydroxy-tetrahydrodipicolinate reductase (EC 1.17.1.8)	1	1
Chlamydia psittaci	OG744	Inclusion membrane protein A	1	25
Chlamydia muridarum	OG76	Excinuclease ABC subunit C	1	3
Chlamydia trachomatis	OG76	Excinuclease ABC subunit C	1	110
Chlamydia psittaci	OG760	Cysteinyl-tRNA synthetase (EC 6.1.1.16)	1	25
Chlamydia suis	OG760	Cysteinyl-tRNA synthetase (EC 6.1.1.16)	1	30
Chlamydia muridarum	OG764	RNA methyltransferase, TrmA family	1	3
Chlamydia trachomatis	OG764	RNA methyltransferase, TrmA family	1	110
Chlamydia psittaci	OG770	2-amino-4-hydroxy-6- hydroxymethyldihydropteridine pyrophosphokinase (EC 2.7.6.3) / Dihydropteroate synthase (EC 2.5.1.15)	1	25
Chlamydia muridarum	OG772	hypothetical protein	1	3
Chlamydia psittaci	OG772	hypothetical protein	1	25
Chlamydia muridarum	OG776	Protoporphyrinogen IX oxidase, aerobic, HemY (EC 1.3.3.4)	1	3
Chlamydia felis	OG798	Protease III precursor (EC 3.4.24.55)	1	1
Chlamydia psittaci	OG799	Phosphoglycolate phosphatase (EC 3.1.3.18)	1	25
Chlamydia suis	OG809	Tryptophan synthase alpha chain (EC 4.2.1.20)	1	30
Chlamydia suis	OG815	hypothetical protein	1	30
Chlamydia trachomatis	OG821	hypothetical protein	1	110
Chlamydia trachomatis	OG854	PREDICTED: KIAA1205 [Source:RefSeq_peptide;Acc:XP_046305]	1	110
Chlamydia suis	OG856	hypothetical protein	1	30
Chlamydia corallus	OG86	4-diphosphocytidyl-2-C-methyl-D-erythritol kinase (EC 2.7.1.148)	1	1
Chlamydia serpentis	OG86	4-diphosphocytidyl-2-C-methyl-D-erythritol kinase (EC 2.7.1.148)	1	1
Chlamydia suis	OG861	hypothetical protein	1	30
Chlamydia muridarum	OG89	Porphobilinogen synthase (EC 4.2.1.24)	1	3
Chlamydia psittaci	OG89	Porphobilinogen synthase (EC 4.2.1.24)	1	25
Chlamydia suis	OG92	polymorphic membrane protein D family	1	30
Chlamydia psittaci	OG929	hypothetical protein	1	25
Chlamydia abortus	OG935	hypothetical protein	1	27
Chlamydia felis	OG935	hypothetical protein	1	1
Chlamydia psittaci	OG937	hypothetical protein	1	25
Chlamydia corallus	OG945	hypothetical protein	1	1
Chlamydia serpentis	OG945	hypothetical protein	1	1
Chlamydia serpentis	OG950	hypothetical protein	1	1
Chlamydia pneumoniae	OG959	hypothetical protein	1	12
Chlamydia psittaci	OG962	hypothetical protein	1	25
Chlamydia corallus	OG964	hypothetical protein	1	1
Chlamydia ibidis	OG964	hypothetical protein	1	1
Chlamydia serpentis	OG964	hypothetical protein	1	1
Chlamydia felis	OG974	Catalyzes the cleavage of p-aminobenzoyl-glutamate to p-aminobenzoate and glutamate, subunit A	1	1
Chlamydia poikilothermis	OG974	Catalyzes the cleavage of p-aminobenzoyl-glutamate to p-aminobenzoate and glutamate, subunit A	1	1
Chlamydia abortus	OG985	putative outer membrane protein	1	27
Chlamydia psittaci	OG987	Inosine-5'-monophosphate dehydrogenase (EC 1.1.1.205)	1	25
Chlamydia psittaci	OG990	hypothetical protein	1	25
Chlamydia psittaci	OG993	hypothetical protein	1	25
Chlamydia corallus	OG994	Phenylalanine-4-hydroxylase (EC 1.14.16.1)	1	1
