# Supplementary material for: Chlamydia pan-genomic analysis reveals balance between host adaptation and selective pressure to genome reduction
Source: BMC Genomics. 2019 Sep 12;20:710. doi: 10.1186/s12864-019-6059-5 (PMC6740158; doi:10.1186/s12864-019-6059-5)
Supplement: Supplementary file 15 — Distribution of OGs with mosaic phyletic patterns across species (complete genomes only). (CSV 7 kb) [file 12864_2019_6059_MOESM15_ESM.csv]

Supplementary table 8. Distribution of OGs with mosaic phyletic patter across species (complete genomes only). Each row is an OG, values in columns represent numbers of complete genomes with that OG in the corresponding species. Number of complete genomes in each species is provided is Table 1.
group_id	product	Chlamydia abortus	Chlamydia gallinacea	Chlamydia muridarum	Chlamydia pecorum	Chlamydia pneumoniae	Chlamydia psittaci	Chlamydia suis	Chlamydia trachomatis
OG1	outer membrane protein 5	6	2	0	6	12	20	0	0
OG1007	hypothetical protein	7	0	0	0	12	20	0	0
OG1012	hypothetical protein	7	0	0	0	12	20	0	0
OG1013	hypothetical protein	7	0	0	0	12	20	0	0
OG1015	hypothetical protein	7	0	0	6	1	20	0	0
OG1021	hypothetical protein	0	0	2	0	0	0	0	55
OG1022	hypothetical protein	7	0	0	0	11	20	0	0
OG1023	hypothetical protein	0	0	0	0	0	0	1	51
OG1026	hypothetical protein	0	0	2	0	0	0	0	49
OG1027	Short-chain dehydrogenase/reductase SDR	7	0	0	6	0	20	0	0
OG1028	hypothetical protein	7	0	0	0	12	20	0	0
OG1029	hypothetical protein	0	0	0	0	0	0	1	59
OG1032	hypothetical protein	7	0	0	6	0	18	0	0
OG1035	hypothetical protein	7	2	0	0	5	17	0	0
OG1037	hypothetical protein	7	0	0	0	12	13	0	0
OG1042	hypothetical protein	6	2	0	1	0	20	0	0
OG1049	hypothetical protein	7	1	0	0	0	20	0	0
OG1086	hypothetical protein	7	0	0	0	0	19	0	0
OG1090	hypothetical protein	7	0	0	0	0	19	0	0
OG1101	hypothetical protein	7	0	0	0	0	19	0	0
OG1111	hypothetical protein	7	0	0	0	0	16	0	0
OG1112	histone H1-like protein Hc2	0	0	0	0	0	3	1	41
OG1114	hypothetical protein	0	0	2	6	11	17	0	0
OG1115	GMP synthase [glutamine-hydrolyzing] (EC 6.3.5.2)	0	0	2	6	11	17	0	0
OG1118	Cell division protein YlmG/Ycf19 (putative), YggT family	0	2	0	0	12	1	3	19
OG1119	Phospholipase D endonuclease superfamily	0	0	0	4	0	0	11	0
OG1121	hypothetical protein	7	0	0	0	0	13	0	0
OG1125	Invasin	0	0	1	0	0	0	8	2
OG1126	polymorphic outer membrane protein	7	0	0	0	0	11	0	0
OG1130	hypothetical protein	0	0	1	0	0	0	11	2
OG1134	Phospholipase D endonuclease superfamily	0	0	0	6	0	0	11	0
OG1135	Ribose-phosphate pyrophosphokinase (EC 2.7.6.1)	0	0	0	6	0	0	10	0
OG1136	hypothetical protein	0	0	0	0	0	0	3	26
OG1150	hypothetical protein	7	0	0	0	0	5	0	0
OG1156	hypothetical protein	0	0	0	6	0	14	0	0
OG1168	hypothetical protein	0	0	1	0	0	0	11	0
OG1170	Phospholipase D endonuclease superfamily	0	0	0	1	0	0	11	0
OG1174	hypothetical protein	0	0	1	0	0	0	11	0
OG1177	hypothetical protein	2	0	0	0	0	17	0	0
OG1178	hypothetical protein	7	0	0	0	0	1	0	0
OG1195	hypothetical protein	0	0	2	0	0	0	0	22
OG1197	DNA double-strand break repair Rad50 ATPase	6	0	0	0	0	2	0	0
OG1224	DNA helicase IV	0	0	2	0	0	0	8	0
OG1259	hypothetical protein	3	0	0	0	0	2	0	0
OG1270	hypothetical protein	3	0	0	0	0	2	0	0
OG1316	hypothetical protein	0	2	0	0	12	0	0	0
OG1331	hypothetical protein	2	0	0	0	11	0	0	0
OG1365	frame-shift with pmp_4_1_2	0	0	0	0	11	1	0	0
OG1368	MobA	0	0	1	0	0	0	4	2
OG1369	Tetracycline efflux protein TetA	0	0	1	0	0	0	4	2
OG1386	Inclusion membrane protein A	0	0	0	3	12	0	0	0
OG1387	hypothetical protein	0	2	0	5	0	4	0	0
OG1388	hypothetical protein	0	2	0	6	0	0	0	0
OG1391	RecA-family ATPase	0	0	1	0	0	0	4	2
OG1392	tetracycline repressor protein	0	0	1	0	0	0	4	2
OG1393	Mobile element protein	0	0	1	0	0	0	4	2
OG1418	MOBD protein	0	0	1	0	0	0	3	2
OG1419	hypothetical protein	0	0	1	0	0	0	3	2
OG1420	hypothetical protein	0	0	1	0	0	0	4	2
OG1442	hypothetical protein	0	0	1	0	0	0	3	2
OG1467	hypothetical protein	0	0	1	0	0	0	2	0
OG1523	Adenylate kinase (EC 2.7.4.3)	0	0	0	6	0	1	0	0
OG1743	hypothetical protein	0	0	0	0	0	0	1	5
OG1913	hypothetical protein	0	0	1	0	0	0	1	0
OG1914	hypothetical protein	0	0	2	0	0	0	1	0
OG1969	outer membrane protein 5	1	0	0	0	0	1	0	0
OG2237	hypothetical protein	0	0	1	0	0	0	0	1
OG3	putative cytotoxin	0	2	2	6	0	20	11	95
OG743	CDP-diacylglycerol--glycerol-3-phosphate 3-phosphatidyltransferase (EC 2.7.8.5)	7	2	2	6	12	20	11	93
OG745	SSU ribosomal protein S2p (SAe)	7	2	2	6	12	20	11	93
OG758	hypothetical protein	7	2	2	6	8	20	11	95
OG759	rRNA small subunit methyltransferase I # 16S rRNA 2(prime)-O-ribose C1402 methyltransferase	7	0	2	6	12	20	11	94
OG760	Cysteinyl-tRNA synthetase (EC 6.1.1.16)	7	2	2	6	12	20	11	90
OG762	hypothetical protein	7	2	2	6	12	16	11	95
OG764	RNA methyltransferase, TrmA family	7	2	2	6	12	20	8	94
OG767	hypothetical protein	7	2	2	6	12	20	6	95
OG771	hypothetical protein	7	2	2	6	2	20	11	94
OG774	PqqC-like protein	7	0	2	0	12	20	11	95
OG775	Inclusion Membrane Protein B	7	2	1	6	12	20	11	89
OG776	Protoporphyrinogen IX oxidase, aerobic, HemY (EC 1.3.3.4)	7	0	2	6	0	20	11	94
OG778	hypothetical protein	6	2	2	6	0	20	11	95
OG779	Glycogen synthase, ADP-glucose transglucosylase (EC 2.4.1.21)	7	2	2	6	12	20	4	94
OG780	hypothetical protein	7	2	2	6	11	18	11	84
OG782	Dihydroneopterin aldolase (EC 4.1.2.25)	4	2	2	0	12	20	11	95
OG783	N5-(1-carboxyethyl)-L-ornithine synthase	7	2	2	6	12	1	11	95
OG784	Menaquinone via futalosine step 4	7	2	2	6	12	1	11	95
OG785	hypothetical protein	7	2	2	0	12	7	11	95
OG787	hypothetical protein	7	2	0	6	12	20	3	95
OG789	Ribonuclease III (EC 3.1.26.3)	7	2	2	6	12	20	1	95
OG793	LSU ribosomal protein L32p	7	2	0	0	0	20	11	87
OG794	Histone-Like Developmental Protein	7	2	2	6	12	20	8	68
OG795	9kDa-Cysteine-Rich Lipoprotein	7	2	2	2	0	20	3	95
OG796	LSU ribosomal protein L35p	7	2	2	6	12	16	11	64
OG797	hypothetical protein	7	2	2	0	0	20	4	95
OG798	Protease III precursor (EC 3.4.24.55)	7	2	2	6	12	20	11	50
OG799	Phosphoglycolate phosphatase (EC 3.1.3.18)	7	0	2	6	12	4	2	95
OG800	phosphatidylcholine-hydrolyzing phospholipase D (PLD) family	0	0	2	6	0	0	11	95
OG801	Hypothetical membrane-associated protein CTA_0465	7	0	0	6	0	20	1	91
OG804	tRNA pseudouridine synthase A (EC 4.2.1.70)	0	2	2	0	0	16	9	95
OG805	Inclusion membrane protein A	0	0	2	0	12	0	11	95
OG806	Tryptophan synthase beta chain (EC 4.2.1.20)	0	0	0	6	0	0	11	95
OG807	polymorphic membrane protein G family	0	0	2	6	0	0	11	95
OG808	hypothetical protein	0	0	2	6	0	0	11	95
OG809	Tryptophan synthase alpha chain (EC 4.2.1.20)	0	0	0	6	0	0	11	95
OG810	Transcriptional repressor protein TrpR	0	0	0	6	0	0	11	95
OG811	Phosphoribosylanthranilate isomerase (EC 5.3.1.24)	0	0	2	6	0	0	9	95
OG813	hypothetical protein	7	0	2	6	12	20	11	30
OG814	hypothetical protein	0	2	2	0	0	0	11	95
OG850	hypothetical protein	0	0	2	0	0	0	11	94
OG851	hypothetical protein	0	0	2	0	0	0	11	94
OG861	hypothetical protein	0	1	2	0	0	0	11	95
OG862	hypothetical protein	0	0	2	0	0	0	9	95
OG863	LSU ribosomal protein L34p	0	1	2	0	0	1	4	95
OG864	hypothetical protein	0	0	2	0	0	0	9	95
OG865	hypothetical protein	0	0	0	0	0	0	8	87
OG868	hypothetical protein	0	0	1	0	0	0	1	95
OG875	LSU ribosomal protein L33p @ LSU ribosomal protein L33p, zinc-independent	7	2	2	6	2	20	11	7
OG899	hypothetical protein	0	0	0	0	0	0	1	95
OG912	hypothetical protein	7	2	0	0	12	18	11	0
OG914	hypothetical protein	0	0	0	0	0	0	6	67
OG923	hypothetical protein	0	0	1	0	0	0	0	75
OG925	hypothetical protein	0	0	0	0	0	0	11	57
OG929	hypothetical protein	7	0	0	0	12	20	0	0
OG959	hypothetical protein	7	2	0	6	12	19	0	0
OG964	hypothetical protein	6	2	0	6	12	20	0	0
OG971	hypothetical protein	7	2	0	6	12	19	0	0
OG983	hypothetical protein	6	2	0	6	12	20	0	0
OG984	Inclusion membrane protein A	7	2	0	3	12	20	0	0
OG986	hypothetical protein	7	1	0	6	11	20	0	0
OG987	Inosine-5'-monophosphate dehydrogenase (EC 1.1.1.205)	7	0	2	6	11	17	0	0
OG990	hypothetical protein	7	0	0	6	12	18	0	0
