# Supplementary material for: Chlamydia pan-genomic analysis reveals balance between host adaptation and selective pressure to genome reduction
Source: BMC Genomics. 2019 Sep 12;20:710. doi: 10.1186/s12864-019-6059-5 (PMC6740158; doi:10.1186/s12864-019-6059-5)
Supplement: Supplementary file 16 — Distribution of OGs with mosaic phyletic patterns across species (all genomes). (CSV 10 kb) [file 12864_2019_6059_MOESM16_ESM.csv]

Supplementary table 9. Distribution of OGs with mosaic phyletic patter across species (all genomes). Each row is an OG, values in columns represent numbers of genomes with that OG in the corresponding species. Total number of genomes in each species is provided is Table 1.
group_id	product	Chlamydia abortus	Chlamydia avium	Chlamydia caviae	Chlamydia corallus	Chlamydia felis	Chlamydia gallinacea	Chlamydia ibidis	Chlamydia muridarum	Chlamydia pecorum	Chlamydia pneumoniae	Chlamydia poikilothermis	Chlamydia psittaci	Chlamydia sanzinia	Chlamydia serpentis	Chlamydia suis	Chlamydia trachomatis
OG1	outer membrane protein 5	26	0	1	1	1	2	1	0	10	12	1	25	1	1	0	0
OG1007	hypothetical protein	27	0	1	1	1	0	1	0	0	12	1	25	1	1	0	0
OG1012	hypothetical protein	27	0	1	1	1	0	0	0	0	12	1	25	1	1	0	0
OG1013	hypothetical protein	27	0	1	1	1	0	1	0	0	12	1	25	0	1	0	0
OG1015	hypothetical protein	27	0	1	1	1	0	0	0	10	1	1	25	1	1	0	0
OG1021	hypothetical protein	0	0	0	0	0	0	0	3	0	0	0	0	0	0	0	65
OG1022	hypothetical protein	27	0	1	0	1	0	1	0	0	11	1	25	0	0	0	0
OG1023	hypothetical protein	0	0	0	0	0	0	0	0	0	0	0	0	0	0	1	63
OG1026	hypothetical protein	0	0	0	0	0	0	0	3	0	0	0	0	0	0	0	64
OG1027	Short-chain dehydrogenase/reductase SDR	27	0	1	0	1	0	1	0	10	0	1	25	0	0	0	0
OG1028	hypothetical protein	27	0	0	0	1	0	0	0	0	12	0	25	1	0	0	0
OG1029	hypothetical protein	0	0	0	0	0	0	0	0	0	0	0	0	0	0	1	62
OG1032	hypothetical protein	27	1	1	0	1	0	0	0	10	0	1	23	0	0	0	0
OG1035	hypothetical protein	27	1	1	1	1	2	1	0	0	5	0	22	0	1	0	0
OG1037	hypothetical protein	27	0	0	1	1	0	0	0	0	12	0	18	1	0	0	0
OG1042	hypothetical protein	26	1	0	0	1	2	0	0	4	0	1	25	0	0	0	0
OG1049	hypothetical protein	27	1	1	0	1	1	1	0	0	0	1	25	0	0	0	0
OG1086	hypothetical protein	27	0	1	0	1	0	0	0	0	0	1	24	0	0	0	0
OG1090	hypothetical protein	27	0	1	0	1	0	0	0	0	0	1	24	0	0	0	0
OG1101	hypothetical protein	27	0	1	0	0	0	0	0	0	0	1	24	0	0	0	0
OG1111	hypothetical protein	27	0	0	0	1	0	1	0	0	0	0	21	0	0	0	0
OG1112	histone H1-like protein Hc2	0	0	0	0	0	0	0	0	0	0	0	3	0	0	4	45
OG1114	hypothetical protein	0	0	1	1	1	0	0	3	10	11	1	22	0	1	0	0
OG1115	GMP synthase [glutamine-hydrolyzing] (EC 6.3.5.2)	0	0	1	1	1	0	0	3	10	11	1	22	0	1	0	0
OG1118	Cell division protein YlmG/Ycf19 (putative), YggT family	0	1	0	0	1	2	0	0	0	12	1	2	1	1	3	27
OG1119	Phospholipase D endonuclease superfamily	0	0	0	0	0	0	0	0	8	0	0	0	0	0	30	0
OG1121	hypothetical protein	27	0	0	0	0	0	0	0	0	0	0	18	0	0	0	0
OG1125	Invasin	0	0	1	0	0	0	0	1	0	0	0	0	0	0	22	2
OG1126	polymorphic outer membrane protein	27	0	0	0	0	0	0	0	0	0	0	15	0	0	0	0
OG1130	hypothetical protein	0	0	0	0	0	0	0	1	0	0	0	0	0	0	27	2
OG1134	Phospholipase D endonuclease superfamily	0	0	0	0	0	0	0	0	10	0	0	0	0	0	30	0
OG1135	Ribose-phosphate pyrophosphokinase (EC 2.7.6.1)	0	0	1	0	1	0	0	0	10	0	0	0	0	0	29	0
OG1136	hypothetical protein	0	0	0	0	0	0	0	0	0	0	0	0	0	0	7	28
OG1150	hypothetical protein	27	0	1	0	0	0	0	0	0	0	1	5	0	0	0	0
OG1156	hypothetical protein	0	0	1	0	1	0	1	0	10	0	1	19	1	0	0	0
OG1168	hypothetical protein	0	0	0	0	0	0	0	1	0	0	0	0	0	0	30	0
OG1170	Phospholipase D endonuclease superfamily	0	0	0	0	0	0	0	0	1	0	0	0	0	0	30	0
OG1174	hypothetical protein	0	0	0	0	0	0	0	1	0	0	0	0	0	0	30	0
OG1177	hypothetical protein	6	0	1	0	0	0	0	0	0	0	0	22	0	0	0	0
OG1178	hypothetical protein	27	0	0	0	0	0	0	0	0	0	0	1	0	0	0	0
OG1195	hypothetical protein	0	0	0	0	0	0	0	3	0	0	0	0	0	0	0	26
OG1197	DNA double-strand break repair Rad50 ATPase	26	0	0	0	0	0	0	0	0	0	0	2	0	0	0	0
OG1224	DNA helicase IV	0	0	0	0	0	0	0	3	0	0	0	0	0	0	25	0
OG1259	hypothetical protein	23	1	0	0	0	0	0	0	0	0	0	2	0	0	0	0
OG1270	hypothetical protein	23	0	0	0	0	0	0	0	0	0	0	2	0	0	0	0
OG1316	hypothetical protein	0	1	1	1	1	2	0	0	0	12	1	0	1	1	0	0
OG1331	hypothetical protein	10	0	0	0	0	0	0	0	0	11	0	0	0	0	0	0
OG1365	frame-shift with pmp_4_1_2	1	0	0	0	0	0	0	0	1	11	0	3	0	0	0	0
OG1368	MobA	0	0	0	0	0	0	0	1	0	0	0	0	0	0	14	2
OG1369	Tetracycline efflux protein TetA	0	0	0	0	0	0	0	1	0	0	0	0	0	0	14	2
OG1386	Inclusion membrane protein A	0	0	0	0	0	0	0	0	4	12	0	0	0	0	0	0
OG1387	hypothetical protein	0	1	0	0	0	2	0	0	8	0	1	4	0	0	0	0
OG1388	hypothetical protein	0	0	0	1	0	2	0	0	10	0	0	0	1	1	0	0
OG1391	RecA-family ATPase	0	0	0	0	0	0	0	1	0	0	0	0	0	0	13	2
OG1392	tetracycline repressor protein	0	0	0	0	0	0	0	1	0	0	0	0	0	0	13	2
OG1393	Mobile element protein	0	0	0	0	0	0	0	1	0	0	0	0	0	0	13	2
OG1418	MOBD protein	0	0	0	0	0	0	0	1	0	0	0	0	0	0	12	2
OG1419	hypothetical protein	0	0	0	0	0	0	0	1	0	0	0	0	0	0	12	2
OG1420	hypothetical protein	0	0	0	0	0	0	0	1	0	0	0	0	0	0	12	2
OG1442	hypothetical protein	0	0	0	0	0	0	0	1	0	0	0	0	0	0	11	2
OG1467	hypothetical protein	0	0	0	0	0	0	0	1	0	0	0	0	0	0	13	0
OG1523	Adenylate kinase (EC 2.7.4.3)	0	0	0	0	0	0	0	0	10	0	0	1	1	0	0	0
OG1743	hypothetical protein	0	0	0	0	0	0	0	0	0	0	0	0	0	0	5	5
OG1913	hypothetical protein	0	0	0	0	0	0	0	2	0	0	0	0	0	0	3	0
OG1914	hypothetical protein	0	0	0	0	0	0	0	3	0	0	0	0	0	0	2	0
OG1969	outer membrane protein 5	1	0	0	0	0	0	0	0	0	0	0	3	0	0	0	0
OG2237	hypothetical protein	0	0	0	0	0	0	0	1	0	0	0	0	0	0	0	1
OG3	putative cytotoxin	0	0	1	0	1	2	1	3	10	0	0	23	0	0	30	110
OG743	CDP-diacylglycerol--glycerol-3-phosphate 3-phosphatidyltransferase (EC 2.7.8.5)	27	1	1	1	1	2	1	3	10	12	1	25	1	1	30	108
OG745	SSU ribosomal protein S2p (SAe)	27	1	1	1	1	2	1	3	10	12	1	25	1	1	30	108
OG758	hypothetical protein	27	1	1	1	1	2	1	3	10	8	1	25	1	1	30	110
OG759	rRNA small subunit methyltransferase I # 16S rRNA 2(prime)-O-ribose C1402 methyltransferase	27	0	1	1	1	0	1	3	10	12	1	25	1	1	30	109
OG760	Cysteinyl-tRNA synthetase (EC 6.1.1.16)	27	1	1	1	1	2	1	3	10	12	1	25	1	1	30	105
OG762	hypothetical protein	27	1	1	1	1	2	1	3	10	12	1	20	1	1	30	110
OG764	RNA methyltransferase, TrmA family	27	1	0	1	1	2	1	3	10	12	1	25	1	1	24	109
OG767	hypothetical protein	27	0	1	1	1	2	0	3	10	12	1	25	1	1	22	110
OG771	hypothetical protein	27	1	1	1	1	2	1	3	10	2	1	25	1	1	30	109
OG774	PqqC-like protein	27	0	1	1	1	0	1	3	0	12	1	25	0	1	30	110
OG775	Inclusion Membrane Protein B	27	1	1	1	1	2	1	2	10	12	1	25	1	1	30	101
OG776	Protoporphyrinogen IX oxidase, aerobic, HemY (EC 1.3.3.4)	27	0	1	1	1	0	1	3	10	0	1	25	1	1	30	109
OG778	hypothetical protein	24	1	1	0	1	2	1	3	10	0	1	25	1	0	30	110
OG779	Glycogen synthase, ADP-glucose transglucosylase (EC 2.4.1.21)	27	1	1	1	1	2	1	3	10	12	1	25	1	1	12	109
OG780	hypothetical protein	27	0	1	0	1	2	0	3	10	11	1	23	0	1	30	99
OG782	Dihydroneopterin aldolase (EC 4.1.2.25)	16	1	1	1	1	2	1	3	0	12	1	25	1	1	30	110
OG783	N5-(1-carboxyethyl)-L-ornithine synthase	27	1	1	1	1	2	1	3	10	12	1	1	1	1	30	110
OG784	Menaquinone via futalosine step 4	27	1	1	1	1	2	1	3	10	12	1	1	1	1	30	110
OG785	hypothetical protein	27	1	1	1	1	2	0	3	0	12	1	12	1	1	30	110
OG787	hypothetical protein	27	1	1	1	1	2	1	0	10	12	1	25	1	1	6	110
OG789	Ribonuclease III (EC 3.1.26.3)	27	1	1	1	1	2	1	3	10	12	1	25	1	1	1	110
OG793	LSU ribosomal protein L32p	27	1	1	0	0	2	1	0	0	0	1	25	1	1	30	99
OG794	Histone-Like Developmental Protein	27	1	1	1	1	2	1	3	10	12	1	25	1	1	23	81
OG795	9kDa-Cysteine-Rich Lipoprotein	27	0	1	0	1	2	1	3	4	0	1	25	1	1	9	110
OG796	LSU ribosomal protein L35p	27	1	1	1	1	2	1	3	10	12	1	20	1	1	30	75
OG797	hypothetical protein	27	1	1	0	1	2	1	3	0	0	1	25	0	0	9	110
OG798	Protease III precursor (EC 3.4.24.55)	27	1	1	1	1	2	1	3	10	12	1	25	1	1	30	62
OG799	Phosphoglycolate phosphatase (EC 3.1.3.18)	27	0	1	1	1	0	1	3	10	12	1	4	0	0	8	110
OG800	phosphatidylcholine-hydrolyzing phospholipase D (PLD) family	0	0	0	0	0	0	0	3	10	0	0	0	0	0	30	110
OG801	Hypothetical membrane-associated protein CTA_0465	27	0	1	0	1	0	1	0	10	0	1	25	1	0	1	105
OG804	tRNA pseudouridine synthase A (EC 4.2.1.70)	0	1	0	1	0	2	0	3	0	0	0	21	1	1	22	110
OG805	Inclusion membrane protein A	0	0	0	0	0	0	0	3	0	12	0	0	0	0	30	110
OG806	Tryptophan synthase beta chain (EC 4.2.1.20)	0	0	1	0	1	0	0	0	10	0	0	0	0	0	30	110
OG807	polymorphic membrane protein G family	0	0	0	0	0	0	0	3	10	0	0	0	0	0	30	110
OG808	hypothetical protein	0	0	0	0	0	0	0	3	10	0	0	0	0	0	30	110
OG809	Tryptophan synthase alpha chain (EC 4.2.1.20)	0	0	1	0	1	0	0	0	10	0	0	0	0	0	30	110
OG810	Transcriptional repressor protein TrpR	0	0	1	0	1	0	0	0	10	0	0	0	0	0	30	110
OG811	Phosphoribosylanthranilate isomerase (EC 5.3.1.24)	0	0	1	0	1	0	0	3	10	0	0	0	0	0	23	110
OG813	hypothetical protein	27	1	1	1	1	0	1	3	10	12	1	25	1	0	30	34
OG814	hypothetical protein	0	0	0	0	0	2	0	3	0	0	0	0	0	0	30	110
OG850	hypothetical protein	0	0	0	0	0	0	0	3	0	0	0	0	0	0	30	109
OG851	hypothetical protein	0	0	0	0	0	0	0	3	0	0	0	0	0	0	30	109
OG861	hypothetical protein	0	0	0	0	0	1	1	3	0	0	0	0	0	0	27	107
OG862	hypothetical protein	0	0	0	0	0	0	0	3	0	0	0	0	0	0	25	110
OG863	LSU ribosomal protein L34p	1	0	0	0	0	1	0	3	0	0	0	1	1	1	18	110
OG864	hypothetical protein	0	0	0	0	0	0	0	3	0	0	0	0	0	0	20	110
OG865	hypothetical protein	0	0	0	0	0	0	0	0	0	0	0	0	0	0	24	101
OG868	hypothetical protein	0	0	0	0	0	0	0	2	0	0	0	0	0	0	5	110
OG875	LSU ribosomal protein L33p @ LSU ribosomal protein L33p, zinc-independent	27	1	1	1	1	2	1	3	10	2	1	25	1	1	30	7
OG899	hypothetical protein	0	0	0	0	0	0	0	0	0	0	0	0	0	0	1	108
OG912	hypothetical protein	27	0	1	1	1	2	1	0	0	12	1	23	0	1	30	0
OG914	hypothetical protein	0	0	0	0	0	0	0	0	0	0	0	0	0	0	21	76
OG923	hypothetical protein	0	0	0	0	0	0	0	2	0	0	0	0	0	0	0	90
OG925	hypothetical protein	0	0	0	0	0	0	0	0	0	0	0	0	0	0	30	61
OG929	hypothetical protein	27	0	1	1	1	0	1	0	0	12	1	25	1	1	0	0
OG959	hypothetical protein	27	1	1	1	1	2	1	0	10	12	1	24	1	1	0	0
OG964	hypothetical protein	26	1	1	1	1	2	1	0	10	12	1	25	1	1	0	0
OG971	hypothetical protein	27	1	1	1	1	2	0	0	10	12	1	24	1	1	0	0
OG983	hypothetical protein	26	1	0	1	1	2	1	0	10	12	1	25	1	1	0	0
OG984	Inclusion membrane protein A	27	1	1	1	1	2	1	0	6	12	1	25	0	1	0	0
OG986	hypothetical protein	27	0	1	0	1	1	0	0	10	11	1	25	1	0	0	0
OG987	Inosine-5'-monophosphate dehydrogenase (EC 1.1.1.205)	27	0	1	1	1	0	0	3	10	11	1	22	0	1	0	0
OG990	hypothetical protein	27	0	1	0	1	0	1	0	10	12	1	23	0	1	0	0
