# Supplementary material for: Chlamydia pan-genomic analysis reveals balance between host adaptation and selective pressure to genome reduction
Source: BMC Genomics. 2019 Sep 12;20:710. doi: 10.1186/s12864-019-6059-5 (PMC6740158; doi:10.1186/s12864-019-6059-5)
Supplement: Supplementary file 17 — Summary of peripheral genes’ phyletic patterns and tree concordance. (CSV 26 kb) [file 12864_2019_6059_MOESM17_ESM.csv]

Supplementary table 10. Each row is an OG, the first column characterizes its pattern (monophyletic/paraphyletic/polyphyletic). The other columns characterize the topology of its phylogenetic tree, value 'true' shows that the species is monophyletic, that is, formed a separate branch in these trees. The last column summarizes the consistency of the gene tree.
group_id	distribution	abortus	avium	caviae	corallus	felis	gallinacea	ibidis	muridarum	pecorum	pneumoniae	poikilothermis	psittaci	sanzinia	serpentis	suis	trachomatis	Waddlia_chondrophila	total
OG1036	monophyletic	True	True	True	-	True	True	True	-	-	-	True	False	True	-	-	-	-	0
OG1038	monophyletic	True	True	True	-	False	True	True	-	-	-	True	True	-	-	-	-	-	0
OG1040	monophyletic	True	True	True	-	True	True	True	-	-	-	True	False	-	-	-	-	-	0
OG1041	monophyletic	True	True	True	-	True	True	True	-	-	-	True	False	-	-	-	-	-	0
OG1043	monophyletic	True	True	True	-	True	True	True	-	-	-	True	False	-	-	-	-	-	0
OG1051	monophyletic	True	True	True	-	True	True	-	-	-	-	True	False	-	-	-	-	-	0
OG1060	monophyletic	True	-	True	-	True	-	True	-	-	-	True	False	-	-	-	-	-	0
OG1061	monophyletic	True	-	True	-	True	-	True	-	-	-	True	False	-	-	-	-	-	0
OG1067	monophyletic	False	-	True	-	True	-	-	-	-	-	True	False	-	-	-	-	-	0
OG1068	monophyletic	True	-	True	-	True	-	-	-	-	-	True	False	-	-	-	-	-	0
OG1069	monophyletic	True	-	True	-	True	-	-	-	-	-	True	False	-	-	-	-	-	0
OG1072	monophyletic	True	-	True	-	True	-	-	-	-	-	True	False	-	-	-	-	-	0
OG1074	monophyletic	True	-	True	-	True	-	-	-	-	-	True	False	-	-	-	-	-	0
OG1079	monophyletic	True	-	True	-	True	-	-	-	-	-	True	False	-	-	-	-	-	0
OG1084	monophyletic	True	-	True	-	-	-	-	-	-	-	True	False	-	-	-	-	-	0
OG1089	monophyletic	True	-	True	-	-	-	-	-	-	-	True	False	-	-	-	-	-	0
OG1093	monophyletic	True	-	-	-	True	-	-	-	-	-	-	False	-	-	-	-	-	0
OG1096	monophyletic	True	-	-	-	-	-	True	-	-	-	-	False	-	-	-	-	-	0
OG802	monophyletic	False	-	False	-	False	-	False	-	-	-	False	False	-	-	-	-	-	0
OG803	monophyletic	-	-	-	-	-	-	-	True	-	-	-	-	-	-	False	True	-	0
OG920	monophyletic	True	True	True	True	False	True	True	-	True	True	True	True	-	True	-	-	-	0
OG935	monophyletic	True	True	True	True	True	True	True	-	True	True	True	False	True	True	-	-	-	0
OG936	monophyletic	True	True	True	True	True	True	True	-	True	True	True	False	True	True	-	-	-	0
OG937	monophyletic	True	True	True	True	True	True	True	-	True	True	True	False	True	True	-	-	-	0
OG941	monophyletic	True	True	True	True	True	True	True	-	True	True	True	False	True	True	-	-	-	0
OG942	monophyletic	True	True	True	True	True	True	True	-	True	True	True	False	True	True	-	-	-	0
OG943	monophyletic	True	True	True	True	True	True	True	-	True	True	True	False	True	True	-	-	-	0
OG944	monophyletic	True	True	True	True	True	True	True	-	True	True	True	False	True	True	-	-	-	0
OG945	monophyletic	True	True	True	True	True	True	True	-	True	True	True	False	True	True	-	-	-	0
OG946	monophyletic	True	True	True	True	True	True	True	-	True	True	True	False	True	True	-	-	-	0
OG947	monophyletic	True	True	True	True	True	True	True	-	True	True	True	False	True	True	-	-	-	0
OG948	monophyletic	True	True	True	True	True	True	True	-	True	True	True	False	True	True	-	-	-	0
OG949	monophyletic	True	True	True	True	True	True	True	-	True	True	True	False	True	True	-	-	-	0
OG953	monophyletic	True	True	True	True	True	True	True	-	True	True	True	False	True	True	-	-	-	0
OG955	monophyletic	False	-	True	-	True	-	-	-	-	-	True	False	-	-	-	-	-	0
OG957	monophyletic	False	True	True	True	True	True	True	-	True	True	True	False	-	True	-	-	-	0
OG958	monophyletic	True	True	True	True	-	True	True	-	False	True	True	True	-	True	-	-	-	0
OG960	monophyletic	True	True	-	True	True	True	True	-	True	True	True	False	True	True	-	-	-	0
OG961	monophyletic	True	True	-	True	True	True	True	-	True	True	True	False	True	True	-	-	-	0
OG972	monophyletic	True	True	-	True	True	True	True	-	True	True	-	False	True	True	-	-	-	0
OG1039	monophyletic	True	True	True	-	True	True	True	-	-	-	True	True	True	-	-	-	-	1
OG1045	monophyletic	True	True	True	-	True	True	True	-	-	-	True	True	-	-	-	-	-	1
OG1046	monophyletic	True	True	True	-	True	True	True	-	-	-	True	True	-	-	-	-	-	1
OG1047	monophyletic	True	True	True	-	True	True	True	-	-	-	True	True	-	-	-	-	-	1
OG1048	monophyletic	True	True	True	-	True	True	-	-	-	-	True	True	-	-	-	-	-	1
OG1050	monophyletic	True	True	True	-	True	True	-	-	-	-	True	True	-	-	-	-	-	1
OG1052	monophyletic	True	True	True	-	True	True	-	-	-	-	True	True	-	-	-	-	-	1
OG1053	monophyletic	True	True	True	-	True	True	-	-	-	-	True	True	-	-	-	-	-	1
OG1054	monophyletic	True	True	True	-	True	True	-	-	-	-	True	True	-	-	-	-	-	1
OG1055	monophyletic	True	-	True	-	True	-	True	-	-	-	True	True	-	-	-	-	-	1
OG1056	monophyletic	True	True	True	-	-	True	-	-	-	-	True	True	-	-	-	-	-	1
OG1057	monophyletic	True	True	-	-	True	True	-	-	-	-	True	True	-	-	-	-	-	1
OG1058	monophyletic	True	True	True	-	-	True	-	-	-	-	True	True	-	-	-	-	-	1
OG1059	monophyletic	True	-	True	-	True	-	True	-	-	-	True	True	-	-	-	-	-	1
OG1062	monophyletic	True	-	True	-	True	-	-	-	-	-	True	True	True	-	-	-	-	1
OG1063	monophyletic	True	True	True	-	True	-	-	-	-	-	True	True	-	-	-	-	-	1
OG1064	monophyletic	True	-	-	-	True	-	True	-	-	-	True	True	True	-	-	-	-	1
OG1066	monophyletic	True	-	True	-	True	-	-	-	-	-	True	True	-	-	-	-	-	1
OG1070	monophyletic	True	-	True	-	True	-	-	-	-	-	True	True	-	-	-	-	-	1
OG1071	monophyletic	True	-	True	-	True	-	-	-	-	-	True	True	-	-	-	-	-	1
OG1073	monophyletic	True	-	True	-	True	-	-	-	-	-	True	True	-	-	-	-	-	1
OG1075	monophyletic	True	-	True	-	True	-	-	-	-	-	True	True	-	-	-	-	-	1
OG1076	monophyletic	True	-	True	-	True	-	-	-	-	-	True	True	-	-	-	-	-	1
OG1077	monophyletic	True	-	True	-	True	-	-	-	-	-	True	True	-	-	-	-	-	1
OG1078	monophyletic	True	-	True	-	True	-	-	-	-	-	True	True	-	-	-	-	-	1
OG1080	monophyletic	True	-	True	-	True	-	-	-	-	-	True	True	-	-	-	-	-	1
OG1082	monophyletic	True	-	True	-	-	-	-	-	-	-	True	True	-	-	-	-	-	1
OG1083	monophyletic	True	-	True	-	-	-	-	-	-	-	True	True	-	-	-	-	-	1
OG1085	monophyletic	True	-	True	-	True	-	-	-	-	-	True	True	-	-	-	-	-	1
OG1087	monophyletic	True	-	True	-	-	-	-	-	-	-	True	True	-	-	-	-	-	1
OG1088	monophyletic	True	-	True	-	-	-	True	-	-	-	-	True	-	-	-	-	-	1
OG1091	monophyletic	True	-	True	-	True	-	-	-	-	-	-	True	-	-	-	-	-	1
OG1095	monophyletic	True	-	True	-	-	-	-	-	-	-	-	True	-	-	-	-	-	1
OG1097	monophyletic	True	-	-	-	-	-	-	-	-	-	True	True	-	-	-	-	-	1
OG1104	monophyletic	True	-	-	-	-	-	-	-	-	-	-	True	-	-	-	-	-	1
OG1108	monophyletic	True	-	-	-	-	-	-	-	-	-	-	True	-	-	-	-	-	1
OG1160	monophyletic	-	-	-	-	-	-	-	True	-	-	-	-	-	-	True	-	-	1
OG1161	monophyletic	-	-	-	-	-	-	-	True	-	-	-	-	-	-	True	-	-	1
OG1162	monophyletic	-	-	-	-	-	-	-	True	-	-	-	-	-	-	True	-	-	1
OG1163	monophyletic	-	-	-	-	-	-	-	True	-	-	-	-	-	-	True	-	-	1
OG1164	monophyletic	-	-	-	-	-	-	-	True	-	-	-	-	-	-	True	-	-	1
OG1165	monophyletic	-	-	-	-	-	-	-	True	-	-	-	-	-	-	True	-	-	1
OG1175	monophyletic	-	-	-	-	-	-	-	True	-	-	-	-	-	-	True	-	-	1
OG1279	monophyletic	-	-	-	True	-	-	-	-	True	True	-	-	-	True	-	-	-	1
OG1280	monophyletic	-	-	-	-	-	-	-	-	True	True	-	-	True	True	-	-	-	1
OG1281	monophyletic	-	-	-	True	-	-	-	-	True	True	-	-	-	True	-	-	-	1
OG1282	monophyletic	-	-	-	True	-	-	-	-	True	True	-	-	-	True	-	-	-	1
OG1283	monophyletic	-	-	-	-	-	-	-	-	True	True	-	-	True	True	-	-	-	1
OG1302	monophyletic	-	-	-	True	-	-	-	-	True	True	-	-	-	-	-	-	-	1
OG1303	monophyletic	-	-	-	True	-	-	-	-	True	True	-	-	-	-	-	-	-	1
OG812	monophyletic	-	-	True	-	True	-	-	True	-	-	True	-	-	-	True	True	-	1
OG816	monophyletic	-	-	-	-	-	-	-	True	-	-	-	-	True	-	True	True	-	1
OG817	monophyletic	-	-	-	-	-	-	-	True	-	-	-	-	-	-	True	True	-	1
OG818	monophyletic	-	-	-	-	True	-	-	True	-	-	-	-	-	-	True	True	-	1
OG819	monophyletic	-	-	-	-	-	-	-	True	-	-	-	-	-	-	True	True	-	1
OG820	monophyletic	-	-	-	-	-	-	-	True	-	-	-	-	-	-	True	True	-	1
OG821	monophyletic	-	-	-	-	-	-	-	True	-	-	-	-	-	-	True	True	-	1
OG822	monophyletic	-	-	-	-	-	-	-	True	-	-	-	-	-	-	True	True	-	1
OG823	monophyletic	-	-	-	-	-	-	-	True	-	-	-	-	-	-	True	True	-	1
OG824	monophyletic	-	-	-	-	-	-	-	True	-	-	-	-	-	-	True	True	-	1
OG825	monophyletic	-	-	-	-	-	-	-	True	-	-	-	-	-	-	True	True	-	1
OG826	monophyletic	-	-	-	-	-	-	-	True	-	-	-	-	-	-	True	True	-	1
OG827	monophyletic	-	-	-	-	-	-	-	True	-	-	-	-	-	-	True	True	-	1
OG828	monophyletic	-	-	-	-	-	-	-	True	-	-	-	-	-	-	True	True	-	1
OG829	monophyletic	-	-	-	-	-	-	-	True	-	-	-	-	-	-	True	True	-	1
OG830	monophyletic	-	-	-	-	-	-	-	True	-	-	-	-	-	-	True	True	-	1
OG831	monophyletic	-	-	-	-	-	-	-	True	-	-	-	-	-	-	True	True	-	1
OG832	monophyletic	-	-	-	-	-	-	-	True	-	-	-	-	-	-	True	True	-	1
OG833	monophyletic	-	-	-	-	-	-	-	True	-	-	-	-	-	-	True	True	-	1
OG834	monophyletic	-	-	-	-	-	-	-	True	-	-	-	-	-	-	True	True	-	1
OG835	monophyletic	-	-	-	-	-	-	-	True	-	-	-	-	-	-	True	True	-	1
OG836	monophyletic	-	-	-	-	-	-	-	True	-	-	-	-	-	-	True	True	-	1
OG837	monophyletic	-	-	-	-	-	-	-	True	-	-	-	-	-	-	True	True	-	1
OG838	monophyletic	-	-	-	-	-	-	-	True	-	-	-	-	-	-	True	True	-	1
OG839	monophyletic	-	-	-	-	-	-	-	True	-	-	-	-	-	-	True	True	-	1
OG840	monophyletic	-	-	-	-	-	-	-	True	-	-	-	-	-	-	True	True	-	1
OG841	monophyletic	-	-	-	-	-	-	-	True	-	-	-	-	-	-	True	True	-	1
OG842	monophyletic	-	-	-	-	-	-	-	True	-	-	-	-	-	-	True	True	-	1
OG843	monophyletic	-	-	-	-	-	-	-	True	-	-	-	-	-	-	True	True	-	1
OG844	monophyletic	-	-	-	-	-	-	-	True	-	-	-	-	-	-	True	True	-	1
OG845	monophyletic	-	-	-	-	-	-	-	True	-	-	-	-	-	-	True	True	-	1
OG846	monophyletic	-	-	-	-	-	-	-	True	-	-	-	-	-	-	True	True	-	1
OG847	monophyletic	-	-	-	-	-	-	-	True	-	-	-	-	-	-	True	True	-	1
OG848	monophyletic	-	-	-	-	-	-	-	True	-	-	-	-	-	-	True	True	-	1
OG849	monophyletic	-	-	-	-	-	-	-	True	-	-	-	-	-	-	True	True	-	1
OG853	monophyletic	-	-	-	-	-	-	-	True	-	-	-	-	-	-	True	True	-	1
OG938	monophyletic	True	True	True	True	True	True	True	-	True	True	True	True	True	True	-	-	-	1
OG939	monophyletic	True	True	True	True	True	True	True	-	True	True	True	True	True	True	-	-	-	1
OG940	monophyletic	True	True	True	True	True	True	True	-	True	True	True	True	True	True	-	-	-	1
OG951	monophyletic	True	True	True	True	True	True	True	-	True	True	True	True	True	True	-	-	-	1
OG952	monophyletic	True	True	True	True	True	True	True	-	True	True	True	True	True	True	-	-	-	1
OG954	monophyletic	True	True	True	True	True	True	True	-	True	True	True	True	True	True	-	-	-	1
OG956	monophyletic	True	True	-	True	True	True	True	-	True	True	-	True	True	True	-	-	-	1
OG963	monophyletic	True	True	True	-	True	True	True	-	True	True	True	True	True	True	-	-	-	1
OG965	monophyletic	True	True	True	True	True	True	-	-	True	True	True	True	True	True	-	-	-	1
OG967	monophyletic	True	True	True	True	-	True	-	-	True	True	True	True	True	True	-	-	-	1
OG968	monophyletic	True	True	True	True	True	True	-	-	True	True	True	True	True	-	-	-	-	1
OG969	monophyletic	True	True	True	True	-	True	True	-	True	True	True	True	-	True	-	-	-	1
OG970	monophyletic	True	True	True	True	True	True	-	-	True	True	True	True	-	True	-	-	-	1
OG973	monophyletic	True	True	-	True	True	True	True	-	True	True	-	True	True	True	-	-	-	1
OG1010	paraphyletic	True	True	True	-	True	True	True	-	True	-	True	False	True	-	-	-	-	0
OG1092	paraphyletic	True	-	True	-	True	-	-	-	-	-	True	False	-	-	-	-	-	0
OG7	paraphyletic	True	True	True	True	False	-	False	True	True	True	-	False	-	True	True	True	-	0
OG755	paraphyletic	True	-	True	True	True	-	True	True	True	True	True	False	True	True	True	True	-	0
OG757	paraphyletic	True	True	True	True	True	True	True	-	True	True	True	False	True	True	True	True	-	0
OG763	paraphyletic	True	-	True	True	-	-	-	True	True	True	True	False	-	True	True	True	-	0
OG770	paraphyletic	True	True	True	True	True	True	True	True	-	True	True	False	True	True	True	True	-	0
OG772	paraphyletic	True	True	True	True	-	True	True	True	-	True	-	False	True	True	True	True	-	0
OG773	paraphyletic	True	True	True	-	True	True	True	True	True	-	True	False	True	-	True	True	-	0
OG781	paraphyletic	True	True	True	-	True	True	True	True	-	-	True	False	-	-	True	True	-	0
OG950	paraphyletic	True	-	True	False	True	-	True	-	True	True	True	True	True	False	-	-	-	0
OG962	paraphyletic	True	-	True	True	True	-	True	-	True	True	True	False	True	True	-	-	-	0
OG980	paraphyletic	True	True	True	True	True	-	-	-	True	True	True	False	True	True	-	-	-	0
OG985	paraphyletic	False	-	True	True	True	-	-	-	True	True	True	False	True	True	-	-	-	0
OG1006	paraphyletic	True	True	True	True	-	True	True	-	-	True	True	True	-	True	-	-	-	1
OG1009	paraphyletic	True	True	True	-	True	True	True	-	True	-	True	True	-	True	-	-	-	1
OG1011	paraphyletic	True	-	True	-	True	True	True	-	-	True	True	True	-	-	-	-	-	1
OG1016	paraphyletic	True	True	True	-	True	True	-	-	True	-	True	True	True	-	-	-	-	1
OG1017	paraphyletic	True	True	True	-	True	True	-	-	True	-	True	True	True	-	-	-	-	1
OG1018	paraphyletic	True	True	True	-	True	True	-	-	True	-	True	True	True	-	-	-	-	1
OG1098	paraphyletic	True	-	True	-	True	-	-	-	-	-	True	True	-	-	-	-	-	1
OG1099	paraphyletic	True	-	True	-	True	-	-	-	-	-	True	True	-	-	-	-	-	1
OG1100	paraphyletic	True	-	True	-	True	-	-	-	-	-	True	True	-	-	-	-	-	1
OG1110	paraphyletic	True	-	-	-	True	-	-	-	-	-	True	True	-	-	-	-	-	1
OG1117	paraphyletic	True	-	True	-	-	-	-	-	-	-	-	True	-	-	-	-	-	1
OG1154	paraphyletic	-	-	-	-	-	-	-	True	-	-	-	-	-	-	True	-	-	1
OG1180	paraphyletic	True	-	-	-	-	-	-	-	-	-	-	True	-	-	-	-	-	1
OG1182	paraphyletic	True	-	-	-	-	-	-	-	-	-	-	True	-	-	-	-	-	1
OG1361	paraphyletic	-	-	-	True	-	-	-	-	True	True	-	-	-	True	-	-	-	1
OG744	paraphyletic	True	True	True	True	True	-	True	True	True	True	True	True	True	True	True	True	-	1
OG746	paraphyletic	True	True	True	True	True	-	True	True	True	True	True	True	True	True	True	True	-	1
OG747	paraphyletic	True	True	True	True	True	-	True	True	True	True	True	True	True	True	True	True	-	1
OG750	paraphyletic	True	-	True	True	True	-	True	True	True	True	True	True	True	True	True	True	-	1
OG751	paraphyletic	True	-	True	True	True	-	True	True	True	True	True	True	True	True	True	True	-	1
OG754	paraphyletic	True	-	True	True	True	-	True	True	True	True	True	True	True	True	True	True	-	1
OG756	paraphyletic	True	-	True	True	True	-	True	True	True	True	True	True	True	True	True	True	-	1
OG765	paraphyletic	True	True	True	True	True	True	True	True	-	True	True	True	True	True	True	True	-	1
OG766	paraphyletic	True	True	True	True	True	True	True	True	-	True	True	True	True	True	True	True	-	1
OG768	paraphyletic	True	True	True	True	True	True	True	True	-	True	True	True	True	True	True	True	-	1
OG769	paraphyletic	True	True	True	True	True	True	True	True	-	True	True	True	True	True	True	True	-	1
OG777	paraphyletic	True	True	True	-	True	True	True	True	True	-	True	True	-	-	True	True	-	1
OG786	paraphyletic	True	True	True	-	True	True	True	True	-	-	True	True	-	-	True	True	-	1
OG788	paraphyletic	-	True	True	True	True	True	True	True	True	True	True	True	True	True	True	True	-	1
OG790	paraphyletic	True	True	True	True	True	True	True	True	True	True	True	True	True	True	-	True	-	1
OG791	paraphyletic	True	True	True	True	True	True	True	True	True	True	True	True	True	True	-	True	-	1
OG792	paraphyletic	-	-	-	True	True	True	True	True	True	True	-	True	-	True	True	True	-	1
OG815	paraphyletic	-	-	-	-	-	-	-	-	True	-	-	-	-	-	True	True	-	1
OG852	paraphyletic	-	-	-	-	-	-	-	-	True	-	-	-	-	-	True	True	-	1
OG854	paraphyletic	-	-	-	-	-	-	-	-	-	-	-	-	-	-	True	True	-	1
OG856	paraphyletic	-	-	-	-	-	-	-	-	-	-	-	-	-	-	True	True	-	1
OG857	paraphyletic	-	-	-	-	-	-	-	-	-	-	-	-	-	-	True	True	-	1
OG858	paraphyletic	-	-	-	-	-	-	-	-	-	-	-	-	-	-	True	True	-	1
OG859	paraphyletic	-	-	-	-	-	-	-	-	-	-	-	-	-	-	True	True	-	1
OG860	paraphyletic	-	-	-	-	-	-	-	-	-	-	-	-	-	-	True	True	-	1
OG867	paraphyletic	-	-	-	-	-	-	-	True	-	-	-	-	-	-	True	True	-	1
OG869	paraphyletic	-	-	-	-	-	-	-	True	-	-	-	-	-	-	-	True	-	1
OG870	paraphyletic	-	-	-	-	-	-	-	True	-	-	-	-	-	-	-	True	-	1
OG966	paraphyletic	True	True	True	True	True	-	True	-	True	True	True	True	True	True	-	-	-	1
OG974	paraphyletic	True	True	True	True	True	-	True	-	True	True	True	True	True	True	-	-	-	1
OG976	paraphyletic	True	-	True	True	True	-	True	-	True	True	True	True	True	True	-	-	-	1
OG977	paraphyletic	True	-	True	True	True	-	True	-	True	True	True	True	True	True	-	-	-	1
OG978	paraphyletic	True	-	True	True	True	-	True	-	True	True	True	True	True	True	-	-	-	1
OG979	paraphyletic	True	-	True	True	True	-	True	-	True	True	True	True	True	True	-	-	-	1
OG981	paraphyletic	True	True	True	True	True	True	True	-	True	True	True	True	-	True	-	-	-	1
OG982	paraphyletic	True	-	True	True	True	-	True	-	True	True	True	True	True	True	-	-	-	1
OG993	paraphyletic	True	True	True	True	True	True	True	-	-	True	True	True	True	True	-	-	-	1
OG994	paraphyletic	True	True	True	True	True	True	True	-	-	True	True	True	True	True	-	-	-	1
OG995	paraphyletic	True	True	True	True	True	True	True	-	-	True	True	True	True	True	-	-	-	1
OG996	paraphyletic	True	True	True	True	True	True	True	-	-	True	True	True	True	True	-	-	-	1
OG999	paraphyletic	True	True	True	True	True	True	True	-	-	True	True	True	-	True	-	-	-	1
OG1	polyphyletic	False	-	False	False	False	True	False	-	False	False	False	False	False	False	-	-	-	0
OG1012	polyphyletic	True	-	True	True	True	-	-	-	-	True	True	False	True	True	-	-	-	0
OG1013	polyphyletic	True	-	True	True	True	-	True	-	-	True	True	False	-	True	-	-	-	0
OG1027	polyphyletic	True	-	True	-	True	-	True	-	True	-	True	False	-	-	-	-	-	0
OG1028	polyphyletic	True	-	-	-	True	-	-	-	-	True	-	False	True	-	-	-	-	0
OG1037	polyphyletic	True	-	-	True	True	-	-	-	-	True	-	False	True	-	-	-	-	0
OG1049	polyphyletic	True	True	True	-	True	True	True	-	-	-	True	False	-	-	-	-	-	0
OG1086	polyphyletic	True	-	True	-	True	-	-	-	-	-	True	False	-	-	-	-	-	0
OG1090	polyphyletic	True	-	True	-	True	-	-	-	-	-	True	False	-	-	-	-	-	0
OG1111	polyphyletic	False	-	-	-	True	-	True	-	-	-	-	False	-	-	-	-	-	0
OG1112	polyphyletic	-	-	-	-	-	-	-	-	-	-	-	True	-	-	True	False	-	1
OG1177	polyphyletic	True	-	True	-	-	-	-	-	-	-	-	False	-	-	-	-	-	0
OG1259	polyphyletic	False	True	-	-	-	-	-	-	-	-	-	False	-	-	-	-	-	0
OG1365	polyphyletic	True	-	-	-	-	-	-	-	True	True	-	False	-	-	-	-	-	0
OG1388	polyphyletic	-	-	-	False	-	True	-	-	True	-	-	-	True	True	-	-	-	0
OG3	polyphyletic	-	-	True	-	True	True	True	False	False	-	-	True	-	-	False	True	-	0
OG745	polyphyletic	True	True	True	True	True	True	True	True	True	True	True	False	True	True	True	True	-	0
OG758	polyphyletic	True	True	True	True	True	True	True	True	True	True	True	False	True	True	True	True	-	0
OG762	polyphyletic	True	True	True	True	True	True	True	True	True	True	True	False	True	True	True	True	-	0
OG776	polyphyletic	True	-	True	True	True	-	True	False	True	-	True	True	True	True	False	False	-	0
OG780	polyphyletic	True	-	True	-	True	True	-	True	True	True	True	False	-	True	True	True	-	0
OG782	polyphyletic	True	True	True	True	True	True	True	True	-	True	True	False	True	True	True	True	-	0
OG787	polyphyletic	True	True	True	True	True	True	True	-	True	True	True	False	True	True	True	True	-	0
OG793	polyphyletic	False	True	True	-	-	True	True	-	-	-	True	True	True	True	True	True	-	0
OG795	polyphyletic	False	-	True	-	True	True	True	True	True	-	True	False	True	True	True	True	-	0
OG796	polyphyletic	True	True	True	True	True	True	True	True	True	True	True	True	True	True	False	True	-	0
OG798	polyphyletic	True	True	True	True	True	True	True	True	True	True	True	False	True	True	True	True	-	0
OG801	polyphyletic	True	-	True	-	True	-	True	-	True	-	True	False	True	-	True	True	-	0
OG806	polyphyletic	-	-	False	-	True	-	-	-	True	-	-	-	-	-	True	True	-	0
OG813	polyphyletic	True	True	True	True	True	-	True	True	True	True	True	False	True	-	True	True	-	0
OG912	polyphyletic	True	-	True	True	True	True	True	-	-	True	True	False	-	True	True	-	-	0
OG929	polyphyletic	True	-	False	False	True	-	True	-	-	False	True	True	True	False	-	-	-	0
OG984	polyphyletic	True	True	True	True	True	True	True	-	True	True	True	True	-	False	-	-	-	0
OG1125	polyphyletic	-	-	True	-	-	-	-	False	-	-	-	-	-	-	False	False	-	1
OG1130	polyphyletic	-	-	-	-	-	-	-	True	-	-	-	-	-	-	False	False	-	1
OG1368	polyphyletic	-	-	-	-	-	-	-	True	-	-	-	-	-	-	False	False	-	1
OG1369	polyphyletic	-	-	-	-	-	-	-	True	-	-	-	-	-	-	True	False	-	1
OG1391	polyphyletic	-	-	-	-	-	-	-	True	-	-	-	-	-	-	False	False	-	1
OG1392	polyphyletic	-	-	-	-	-	-	-	True	-	-	-	-	-	-	False	False	-	1
OG1393	polyphyletic	-	-	-	-	-	-	-	True	-	-	-	-	-	-	False	False	-	1
OG1418	polyphyletic	-	-	-	-	-	-	-	True	-	-	-	-	-	-	True	False	-	1
OG1419	polyphyletic	-	-	-	-	-	-	-	True	-	-	-	-	-	-	False	False	-	1
OG1420	polyphyletic	-	-	-	-	-	-	-	True	-	-	-	-	-	-	False	False	-	1
OG1442	polyphyletic	-	-	-	-	-	-	-	True	-	-	-	-	-	-	True	False	-	1
OG764	polyphyletic	True	True	-	True	True	True	True	False	True	True	True	True	True	True	True	False	-	1
OG778	polyphyletic	True	True	True	-	True	True	True	True	True	-	True	True	True	-	True	False	-	1
OG794	polyphyletic	True	True	True	True	True	True	True	False	True	True	True	True	True	True	True	False	-	1
OG1007	polyphyletic	True	-	True	True	True	-	True	-	-	True	True	True	True	True	-	-	-	1
OG1015	polyphyletic	True	-	True	True	True	-	-	-	True	True	True	True	True	True	-	-	-	1
OG1021	polyphyletic	-	-	-	-	-	-	-	True	-	-	-	-	-	-	-	True	-	1
OG1022	polyphyletic	True	-	True	-	True	-	True	-	-	True	True	True	-	-	-	-	-	1
OG1023	polyphyletic	-	-	-	-	-	-	-	-	-	-	-	-	-	-	True	True	-	1
OG1026	polyphyletic	-	-	-	-	-	-	-	True	-	-	-	-	-	-	-	True	-	1
OG1029	polyphyletic	-	-	-	-	-	-	-	-	-	-	-	-	-	-	True	True	-	1
OG1032	polyphyletic	True	True	True	-	True	-	-	-	True	-	True	True	-	-	-	-	-	1
OG1035	polyphyletic	True	True	True	True	True	True	True	-	-	True	-	True	-	True	-	-	-	1
OG1042	polyphyletic	True	True	-	-	True	True	-	-	True	-	True	True	-	-	-	-	-	1
OG1101	polyphyletic	True	-	True	-	-	-	-	-	-	-	True	True	-	-	-	-	-	1
OG1114	polyphyletic	-	-	True	True	True	-	-	True	True	True	True	True	-	True	-	-	-	1
OG1115	polyphyletic	-	-	True	True	True	-	-	True	True	True	True	True	-	True	-	-	-	1
OG1118	polyphyletic	-	True	-	-	True	True	-	-	-	True	True	True	True	True	True	True	-	1
OG1119	polyphyletic	-	-	-	-	-	-	-	-	True	-	-	-	-	-	True	-	-	1
OG1121	polyphyletic	True	-	-	-	-	-	-	-	-	-	-	True	-	-	-	-	-	1
OG1126	polyphyletic	True	-	-	-	-	-	-	-	-	-	-	True	-	-	-	-	-	1
OG1134	polyphyletic	-	-	-	-	-	-	-	-	True	-	-	-	-	-	True	-	-	1
OG1135	polyphyletic	-	-	True	-	True	-	-	-	True	-	-	-	-	-	True	-	-	1
OG1136	polyphyletic	-	-	-	-	-	-	-	-	-	-	-	-	-	-	True	True	-	1
OG1150	polyphyletic	True	-	True	-	-	-	-	-	-	-	True	True	-	-	-	-	-	1
OG1156	polyphyletic	-	-	True	-	True	-	True	-	True	-	True	True	True	-	-	-	-	1
OG1168	polyphyletic	-	-	-	-	-	-	-	True	-	-	-	-	-	-	True	-	-	1
OG1170	polyphyletic	-	-	-	-	-	-	-	-	True	-	-	-	-	-	True	-	-	1
OG1174	polyphyletic	-	-	-	-	-	-	-	True	-	-	-	-	-	-	True	-	-	1
OG1178	polyphyletic	True	-	-	-	-	-	-	-	-	-	-	True	-	-	-	-	-	1
OG1195	polyphyletic	-	-	-	-	-	-	-	True	-	-	-	-	-	-	-	True	-	1
OG1197	polyphyletic	True	-	-	-	-	-	-	-	-	-	-	True	-	-	-	-	-	1
OG1224	polyphyletic	-	-	-	-	-	-	-	True	-	-	-	-	-	-	True	-	-	1
OG1270	polyphyletic	True	-	-	-	-	-	-	-	-	-	-	True	-	-	-	-	-	1
OG1316	polyphyletic	-	True	True	True	True	True	-	-	-	True	True	-	True	True	-	-	-	1
OG1331	polyphyletic	True	-	-	-	-	-	-	-	-	True	-	-	-	-	-	-	-	1
OG1386	polyphyletic	-	-	-	-	-	-	-	-	True	True	-	-	-	-	-	-	-	1
OG1387	polyphyletic	-	True	-	-	-	True	-	-	True	-	True	True	-	-	-	-	-	1
OG1467	polyphyletic	-	-	-	-	-	-	-	True	-	-	-	-	-	-	True	-	-	1
OG1523	polyphyletic	-	-	-	-	-	-	-	-	True	-	-	True	True	-	-	-	-	1
OG1743	polyphyletic	-	-	-	-	-	-	-	-	-	-	-	-	-	-	True	True	-	1
OG1913	polyphyletic	-	-	-	-	-	-	-	True	-	-	-	-	-	-	True	-	-	1
OG1914	polyphyletic	-	-	-	-	-	-	-	True	-	-	-	-	-	-	True	-	-	1
OG1969	polyphyletic	True	-	-	-	-	-	-	-	-	-	-	True	-	-	-	-	-	1
OG2237	polyphyletic	-	-	-	-	-	-	-	True	-	-	-	-	-	-	-	True	-	1
OG743	polyphyletic	True	True	True	True	True	True	True	True	True	True	True	True	True	True	True	True	-	1
OG759	polyphyletic	True	-	True	True	True	-	True	True	True	True	True	True	True	True	True	True	-	1
OG760	polyphyletic	True	True	True	True	True	True	True	True	True	True	True	True	True	True	True	True	-	1
OG767	polyphyletic	True	-	True	True	True	True	-	True	True	True	True	True	True	True	True	True	-	1
OG771	polyphyletic	True	True	True	True	True	True	True	True	True	True	True	True	True	True	True	True	-	1
OG774	polyphyletic	True	-	True	True	True	-	True	True	-	True	True	True	-	True	True	True	-	1
OG775	polyphyletic	True	True	True	True	True	True	True	True	True	True	True	True	True	True	True	True	-	1
OG779	polyphyletic	True	True	True	True	True	True	True	True	True	True	True	True	True	True	True	True	-	1
OG783	polyphyletic	True	True	True	True	True	True	True	True	True	True	True	True	True	True	True	True	-	1
OG784	polyphyletic	True	True	True	True	True	True	True	True	True	True	True	True	True	True	True	True	-	1
OG785	polyphyletic	True	True	True	True	True	True	-	True	-	True	True	True	True	True	True	True	-	1
OG789	polyphyletic	True	True	True	True	True	True	True	True	True	True	True	True	True	True	True	True	-	1
OG797	polyphyletic	True	True	True	-	True	True	True	True	-	-	True	True	-	-	True	True	-	1
OG799	polyphyletic	True	-	True	True	True	-	True	True	True	True	True	True	-	-	True	True	-	1
OG800	polyphyletic	-	-	-	-	-	-	-	True	True	-	-	-	-	-	True	True	-	1
OG804	polyphyletic	-	True	-	True	-	True	-	True	-	-	-	True	True	True	True	True	-	1
OG805	polyphyletic	-	-	-	-	-	-	-	True	-	True	-	-	-	-	True	True	-	1
OG807	polyphyletic	-	-	-	-	-	-	-	True	True	-	-	-	-	-	True	True	-	1
OG808	polyphyletic	-	-	-	-	-	-	-	True	True	-	-	-	-	-	True	True	-	1
OG809	polyphyletic	-	-	True	-	True	-	-	-	True	-	-	-	-	-	True	True	-	1
OG810	polyphyletic	-	-	True	-	True	-	-	-	True	-	-	-	-	-	True	True	-	1
OG811	polyphyletic	-	-	True	-	True	-	-	True	True	-	-	-	-	-	True	True	-	1
OG814	polyphyletic	-	-	-	-	-	True	-	True	-	-	-	-	-	-	True	True	-	1
OG850	polyphyletic	-	-	-	-	-	-	-	True	-	-	-	-	-	-	True	True	-	1
OG851	polyphyletic	-	-	-	-	-	-	-	True	-	-	-	-	-	-	True	True	-	1
OG861	polyphyletic	-	-	-	-	-	True	True	True	-	-	-	-	-	-	True	True	-	1
OG862	polyphyletic	-	-	-	-	-	-	-	True	-	-	-	-	-	-	True	True	-	1
OG863	polyphyletic	True	-	-	-	-	True	-	True	-	-	-	True	True	True	True	True	-	1
OG864	polyphyletic	-	-	-	-	-	-	-	True	-	-	-	-	-	-	True	True	-	1
OG865	polyphyletic	-	-	-	-	-	-	-	-	-	-	-	-	-	-	True	True	-	1
OG868	polyphyletic	-	-	-	-	-	-	-	True	-	-	-	-	-	-	True	True	-	1
OG875	polyphyletic	True	True	True	True	True	True	True	True	True	True	True	True	True	True	True	True	-	1
OG899	polyphyletic	-	-	-	-	-	-	-	-	-	-	-	-	-	-	True	True	-	1
OG914	polyphyletic	-	-	-	-	-	-	-	-	-	-	-	-	-	-	True	True	-	1
OG923	polyphyletic	-	-	-	-	-	-	-	True	-	-	-	-	-	-	-	True	-	1
OG925	polyphyletic	-	-	-	-	-	-	-	-	-	-	-	-	-	-	True	True	-	1
OG959	polyphyletic	True	True	True	True	True	True	True	-	True	True	True	True	True	True	-	-	-	1
OG964	polyphyletic	True	True	True	True	True	True	True	-	True	True	True	True	True	True	-	-	-	1
OG971	polyphyletic	True	True	True	True	True	True	-	-	True	True	True	True	True	True	-	-	-	1
OG983	polyphyletic	True	True	-	True	True	True	True	-	True	True	True	True	True	True	-	-	-	1
OG986	polyphyletic	True	-	True	-	True	True	-	-	True	True	True	True	True	-	-	-	-	1
OG987	polyphyletic	True	-	True	True	True	-	-	True	True	True	True	True	-	True	-	-	-	1
OG990	polyphyletic	True	-	True	-	True	-	True	-	True	True	True	True	-	True	-	-	-	1
