# Supplementary material for: Chlamydia pan-genomic analysis reveals balance between host adaptation and selective pressure to genome reduction
Source: BMC Genomics. 2019 Sep 12;20:710. doi: 10.1186/s12864-019-6059-5 (PMC6740158; doi:10.1186/s12864-019-6059-5)
Supplement: Supplementary file 18 — Orthologous families (OFs) derived by MCL clustering of OGs. (CSV 189 kb) [file 12864_2019_6059_MOESM18_ESM.csv]

Supplementary Table 11. Orthologous families (OFs) derived by MCL clustering of OGs.
Columns:
group_id: internal OG ID;
OF: internal OF ID (�unclustered� for OGs that do not fall in any OF);
of_size: number of OGs in OF;
type: OG type (core, periphery, cloud);
length: median protein length in OG (in amino acids);
group_size: number of genes in OG;
product: functional annotation of OG;
Inc_like: sequence similarity ((e-value cut-off 0.01, coverage cut-off 50 amino acids) to predicted Inclusion membrane proteins from [23];
PMP_autotransporter: presence of Pfam domain PF03797.19;
PMP_middle_domain: presence of Pfam domain PF07548.11;
PMP_repeat: presence of Pfam domain PF02415.17;
PLD_like_domain: presence of Pfam domain PF13091.6.
group_id	OF	of_size	type	length	group_size	product	Inc_like	PMP_autotransporter	PMP_middle_domain	PMP_repeat	PLD_like_domain
OG4	OF1	54	core	1770	371	hypothetical protein	FALSE	TRUE	TRUE	TRUE	FALSE
OG92	OF1	54	core	1531	227	polymorphic membrane protein D family	FALSE	TRUE	TRUE	TRUE	FALSE
OG935	OF1	54	periphery	1366	85	hypothetical protein	FALSE	TRUE	TRUE	TRUE	FALSE
OG812	OF1	54	periphery	1034	146	polymorphic membrane protein E/F family	FALSE	TRUE	TRUE	TRUE	FALSE
OG25	OF1	54	core	1013	227	polymorphic membrane protein G family	FALSE	TRUE	TRUE	TRUE	FALSE
OG146	OF1	54	core	994	227	Probable outer membrane protein pmp14 precursor	FALSE	TRUE	TRUE	TRUE	FALSE
OG733	OF1	54	periphery	975	226	polymorphic membrane protein A Family	FALSE	TRUE	TRUE	TRUE	FALSE
OG5	OF1	54	core	962	339	outer membrane protein 5	FALSE	TRUE	TRUE	TRUE	FALSE
S494	OF1	54	cloud	897	1	Polymorphic Outer Membrane Protein E Family	FALSE	FALSE	TRUE	TRUE	FALSE
OG807	OF1	54	periphery	878	153	polymorphic membrane protein G family	FALSE	TRUE	TRUE	TRUE	FALSE
OG1061	OF1	54	periphery	867	56	hypothetical protein	FALSE	TRUE	TRUE	TRUE	FALSE
OG1	OF1	54	periphery	849	508	outer membrane protein 5	FALSE	TRUE	TRUE	TRUE	FALSE
OG802	OF1	54	periphery	840	169	Polymorphic outer membrane protein	FALSE	TRUE	TRUE	TRUE	FALSE
OG1615	OF1	54	periphery	766	11	Polymorphic outer membrane protein G family protein/autotransporter	FALSE	TRUE	TRUE	TRUE	FALSE
S672	OF1	54	cloud	586	1	outer membrane protein 5	FALSE	FALSE	TRUE	TRUE	FALSE
OG1493	OF1	54	periphery	514	13	outer membrane protein 13	FALSE	FALSE	TRUE	TRUE	FALSE
S585	OF1	54	cloud	456	1	outer membrane protein 5	FALSE	TRUE	FALSE	FALSE	FALSE
S867	OF1	54	cloud	381	1	outer membrane protein 5	FALSE	TRUE	TRUE	FALSE	FALSE
S358	OF1	54	cloud	362	1	hypothetical protein	FALSE	FALSE	FALSE	FALSE	FALSE
OG1069	OF1	54	periphery	357	55	polymorphic outer membrane protein E/F family protein, putative	FALSE	TRUE	FALSE	FALSE	FALSE
S207	OF1	54	cloud	353	1	hypothetical protein	FALSE	FALSE	FALSE	FALSE	FALSE
S159	OF1	54	cloud	313	1	outer membrane protein 5	FALSE	FALSE	TRUE	TRUE	FALSE
S917	OF1	54	cloud	300	1	Glycoprotein gp2	FALSE	FALSE	FALSE	FALSE	FALSE
OG1365	OF1	54	periphery	273	16	frame-shift with pmp_4_1_2	FALSE	TRUE	FALSE	FALSE	FALSE
S12	OF1	54	cloud	265	1	outer membrane protein 5	FALSE	FALSE	FALSE	TRUE	FALSE
OG2299	OF1	54	periphery	250	2	Polymorphic Outer Membrane Protein E Family	FALSE	TRUE	FALSE	FALSE	FALSE
S588	OF1	54	cloud	250	1	outer membrane protein 5	FALSE	TRUE	FALSE	FALSE	FALSE
S931	OF1	54	cloud	241	1	outer membrane protein 5	FALSE	FALSE	FALSE	TRUE	FALSE
OG1969	OF1	54	periphery	238	4	outer membrane protein 5	FALSE	TRUE	FALSE	FALSE	FALSE
S283	OF1	54	cloud	237	1	Polymorphic outer membrane protein	FALSE	FALSE	FALSE	FALSE	FALSE
S367	OF1	54	cloud	225	1	Polymorphic Outer Membrane Protein (Frame-shift with CPn0469)	FALSE	TRUE	FALSE	FALSE	FALSE
OG1971	OF1	54	periphery	220	4	hypothetical protein	FALSE	FALSE	FALSE	FALSE	FALSE
OG1126	OF1	54	periphery	208	42	polymorphic outer membrane protein	FALSE	FALSE	FALSE	TRUE	FALSE
S927	OF1	54	cloud	204	1	outer membrane protein 5	FALSE	FALSE	FALSE	TRUE	FALSE
S94	OF1	54	cloud	198	1	outer membrane protein 5	FALSE	FALSE	FALSE	TRUE	FALSE
S884	OF1	54	cloud	187	1	polymorphic outer membrane protein G family	FALSE	TRUE	FALSE	FALSE	FALSE
S738	OF1	54	cloud	175	1	outer membrane protein 5	FALSE	TRUE	FALSE	FALSE	FALSE
S377	OF1	54	cloud	141	1	outer membrane protein 5	FALSE	FALSE	FALSE	FALSE	FALSE
OG2092	OF1	54	periphery	129	3	outer membrane protein 5	FALSE	TRUE	FALSE	FALSE	FALSE
S409	OF1	54	cloud	126	1	outer membrane protein 5	FALSE	FALSE	TRUE	FALSE	FALSE
OG1272	OF1	54	periphery	117	24	polymorphic outer membrane protein	FALSE	FALSE	FALSE	TRUE	FALSE
S470	OF1	54	cloud	115	1	polymorphic outer membrane protein G family	FALSE	FALSE	FALSE	FALSE	FALSE
S633	OF1	54	cloud	106	1	polymorphic outer membrane protein	FALSE	FALSE	FALSE	FALSE	FALSE
S739	OF1	54	cloud	100	1	outer membrane protein 5	FALSE	FALSE	TRUE	FALSE	FALSE
S139	OF1	54	cloud	93	1	polymorphic outer membrane protein G family	FALSE	FALSE	FALSE	FALSE	FALSE
S395	OF1	54	cloud	90	1	polymorphic membrane protein B Family	FALSE	TRUE	FALSE	FALSE	FALSE
S96	OF1	54	cloud	69	1	outer membrane protein 5	FALSE	TRUE	FALSE	FALSE	FALSE
S514	OF1	54	cloud	58	1	outer membrane protein 5	FALSE	FALSE	FALSE	FALSE	FALSE
OG2167	OF1	54	cloud	55	2	outer membrane protein 5	FALSE	FALSE	FALSE	FALSE	FALSE
OG1245	OF1	54	periphery	54	26	polymorphic outer membrane protein	FALSE	FALSE	FALSE	FALSE	FALSE
S233	OF1	54	cloud	53	1	polymorphic membrane protein D family	FALSE	FALSE	FALSE	FALSE	FALSE
S345	OF1	54	cloud	42	1	polymorphic membrane protein D family	FALSE	FALSE	FALSE	FALSE	FALSE
OG2320	OF1	54	cloud	41	1	outer membrane protein 5	FALSE	FALSE	FALSE	FALSE	FALSE
S759	OF1	54	cloud	38	1	outer membrane protein 5	FALSE	FALSE	FALSE	FALSE	FALSE
OG1077	OF2	29	periphery	548	55	hypothetical protein	TRUE	FALSE	FALSE	FALSE	FALSE
OG1085	OF2	29	periphery	476	55	hypothetical protein	TRUE	FALSE	FALSE	FALSE	FALSE
OG1408	OF2	29	periphery	367	15	hypothetical protein	TRUE	FALSE	FALSE	FALSE	FALSE
OG1708	OF2	29	periphery	347	10	hypothetical protein	TRUE	FALSE	FALSE	FALSE	FALSE
S174	OF2	29	cloud	346	1	hypothetical protein	TRUE	FALSE	FALSE	FALSE	FALSE
OG1668	OF2	29	periphery	345	11	hypothetical protein	TRUE	FALSE	FALSE	FALSE	FALSE
OG1478	OF2	29	periphery	343	12	hypothetical protein	TRUE	FALSE	FALSE	FALSE	FALSE
OG1500	OF2	29	periphery	342	13	hypothetical protein	TRUE	FALSE	FALSE	FALSE	FALSE
S616	OF2	29	cloud	334	1	hypothetical protein	TRUE	FALSE	FALSE	FALSE	FALSE
OG2077	OF2	29	periphery	333	3	hypothetical protein	TRUE	FALSE	FALSE	FALSE	FALSE
OG2378	OF2	29	periphery	320	2	hypothetical protein	TRUE	FALSE	FALSE	FALSE	FALSE
OG1867	OF2	29	periphery	306.5	6	hypothetical protein	TRUE	FALSE	FALSE	FALSE	FALSE
OG1064	OF2	29	periphery	306	56	hypothetical protein	TRUE	FALSE	FALSE	FALSE	FALSE
OG1406	OF2	29	periphery	293	15	KDO-transferase 2, putative	TRUE	FALSE	FALSE	FALSE	FALSE
OG1618	OF2	29	periphery	276	11	hypothetical protein	TRUE	FALSE	FALSE	FALSE	FALSE
OG2269	OF2	29	periphery	272	2	hypothetical protein	TRUE	FALSE	FALSE	FALSE	FALSE
OG1531	OF2	29	periphery	265	12	hypothetical protein	TRUE	FALSE	FALSE	FALSE	FALSE
OG1388	OF2	29	periphery	248.5	16	hypothetical protein	TRUE	FALSE	FALSE	FALSE	FALSE
S533	OF2	29	cloud	227	1	KDO-transferase 2, putative	TRUE	FALSE	FALSE	FALSE	FALSE
S569	OF2	29	cloud	213	1	hypothetical protein	TRUE	FALSE	FALSE	FALSE	FALSE
OG1574	OF2	29	periphery	180	12	hypothetical protein	TRUE	FALSE	FALSE	FALSE	FALSE
S670	OF2	29	cloud	168	1	hypothetical protein	TRUE	FALSE	FALSE	FALSE	FALSE
OG1465	OF2	29	periphery	166.5	14	hypothetical protein	FALSE	FALSE	FALSE	FALSE	FALSE
S35	OF2	29	cloud	151	1	hypothetical protein	FALSE	FALSE	FALSE	FALSE	FALSE
OG1655	OF2	29	periphery	142	11	hypothetical protein	TRUE	FALSE	FALSE	FALSE	FALSE
OG1647	OF2	29	periphery	88	11	hypothetical protein	FALSE	FALSE	FALSE	FALSE	FALSE
OG1498	OF2	29	periphery	79	13	hypothetical protein	TRUE	FALSE	FALSE	FALSE	FALSE
OG1931	OF2	29	periphery	54	4	hypothetical protein	FALSE	FALSE	FALSE	FALSE	FALSE
OG1189	OF3	19	periphery	592.5	30	Phospholipase D endonuclease superfamily	FALSE	FALSE	FALSE	FALSE	TRUE
OG1160	OF3	19	periphery	491	33	Phospholipase D Endonuclease Superfamily	FALSE	FALSE	FALSE	FALSE	TRUE
OG1134	OF3	19	periphery	458	41	Phospholipase D endonuclease superfamily	FALSE	FALSE	FALSE	FALSE	TRUE
OG1119	OF3	19	periphery	448	49	Phospholipase D endonuclease superfamily	FALSE	FALSE	FALSE	FALSE	TRUE
OG1170	OF3	19	periphery	442	31	Phospholipase D endonuclease superfamily	FALSE	FALSE	FALSE	FALSE	TRUE
OG1843	OF3	19	periphery	420	7	Phospholipase D endonuclease superfamily	FALSE	FALSE	FALSE	FALSE	TRUE
OG867	OF3	19	periphery	400	122	phosphatidylcholine-hydrolyzing phospholipase D (PLD) family	FALSE	FALSE	FALSE	FALSE	TRUE
OG1162	OF3	19	periphery	391	33	Phospholipase D Endonuclease Superfamily	FALSE	FALSE	FALSE	FALSE	TRUE
OG2036	OF3	19	periphery	364	3	phospholipase D family protein	FALSE	FALSE	FALSE	FALSE	TRUE
OG221	OF3	19	core	361	227	Phospholipase D endonuclease superfamily	FALSE	FALSE	FALSE	FALSE	TRUE
OG2040	OF3	19	periphery	358	3	phospholipase D family protein	FALSE	FALSE	FALSE	FALSE	TRUE
OG800	OF3	19	periphery	339	176	phosphatidylcholine-hydrolyzing phospholipase D (PLD) family	FALSE	FALSE	FALSE	FALSE	TRUE
OG876	OF3	19	periphery	313	110	phosphatidylcholine-hydrolyzing phospholipase D (PLD) family	FALSE	FALSE	FALSE	FALSE	TRUE
OG2034	OF3	19	periphery	304	3	phospholipase D family protein	FALSE	FALSE	FALSE	FALSE	TRUE
S582	OF3	19	cloud	283	1	Phospholipase D endonuclease superfamily	FALSE	FALSE	FALSE	FALSE	TRUE
OG852	OF3	19	periphery	238	141	hypothetical protein	FALSE	FALSE	FALSE	FALSE	TRUE
S17	OF3	19	cloud	151	1	hypothetical protein	FALSE	FALSE	FALSE	FALSE	FALSE
OG1260	OF3	19	periphery	105	21	phosphatidylcholine-hydrolyzing phospholipase D (PLD) family	FALSE	FALSE	FALSE	FALSE	FALSE
OG2194	OF3	19	periphery	65.5	2	hypothetical protein	FALSE	FALSE	FALSE	FALSE	FALSE
OG1082	OF4	17	periphery	552	54	hypothetical protein	TRUE	FALSE	FALSE	FALSE	FALSE
OG1096	OF4	17	periphery	522	53	hypothetical protein	TRUE	FALSE	FALSE	FALSE	FALSE
OG1440	OF4	17	periphery	447	14	hypothetical protein	TRUE	FALSE	FALSE	FALSE	FALSE
S901	OF4	17	cloud	444	1	hypothetical protein	TRUE	FALSE	FALSE	FALSE	FALSE
OG1011	OF4	17	periphery	433	70	hypothetical protein	TRUE	FALSE	FALSE	FALSE	FALSE
OG950	OF4	17	periphery	426	84	hypothetical protein	TRUE	FALSE	FALSE	FALSE	FALSE
OG1087	OF4	17	periphery	417	54	hypothetical protein	TRUE	FALSE	FALSE	FALSE	FALSE
OG1057	OF4	17	periphery	416	57	hypothetical protein	TRUE	FALSE	FALSE	FALSE	FALSE
OG1474	OF4	17	periphery	411	13	hypothetical protein	TRUE	FALSE	FALSE	FALSE	FALSE
OG2211	OF4	17	periphery	385	2	hypothetical protein	TRUE	FALSE	FALSE	FALSE	FALSE
OG2081	OF4	17	periphery	362	3	hypothetical protein	TRUE	FALSE	FALSE	FALSE	FALSE
S187	OF4	17	cloud	285	1	hypothetical protein	TRUE	FALSE	FALSE	FALSE	FALSE
OG1435	OF4	17	periphery	261	14	hypothetical protein	TRUE	FALSE	FALSE	FALSE	FALSE
OG1556	OF4	17	periphery	261	12	hypothetical protein	TRUE	FALSE	FALSE	FALSE	FALSE
S106	OF4	17	cloud	246	1	hypothetical protein	TRUE	FALSE	FALSE	FALSE	FALSE
OG1156	OF4	17	periphery	126	34	hypothetical protein	FALSE	FALSE	FALSE	FALSE	FALSE
OG2249	OF4	17	periphery	112	2	hypothetical protein	TRUE	FALSE	FALSE	FALSE	FALSE
OG422	OF5	16	core	1787	227	Excinuclease ABC subunit A, dimeric form	FALSE	FALSE	FALSE	FALSE	FALSE
OG358	OF5	16	core	646	227	Lipid A export ATP-binding/permease protein MsbA	FALSE	FALSE	FALSE	FALSE	FALSE
OG438	OF5	16	core	529	227	ABC transporter ATP-binding protein uup	FALSE	FALSE	FALSE	FALSE	FALSE
OG977	OF5	16	periphery	341	81	Methionine ABC transporter ATP-binding protein	FALSE	FALSE	FALSE	FALSE	FALSE
OG415	OF5	16	core	321	227	Dipeptide transport ATP-binding protein DppD (TC 3.A.1.5.2)	FALSE	FALSE	FALSE	FALSE	FALSE
OG407	OF5	16	core	283	227	Dipeptide transport ATP-binding protein DppF (TC 3.A.1.5.2)	FALSE	FALSE	FALSE	FALSE	FALSE
OG306	OF5	16	core	277	227	Oligopeptide transport system permease protein OppB (TC 3.A.1.5.1)	FALSE	FALSE	FALSE	FALSE	FALSE
OG208	OF5	16	core	259	227	Zinc ABC transporter, ATP-binding protein ZnuC	FALSE	FALSE	FALSE	FALSE	FALSE
OG1017	OF5	16	periphery	258	69	Methionine ABC transporter ATP-binding protein	FALSE	FALSE	FALSE	FALSE	FALSE
OG727	OF5	16	periphery	255	226	Iron-sulfur cluster assembly ATPase protein SufC	FALSE	FALSE	FALSE	FALSE	FALSE
OG307	OF5	16	core	247	227	ABC transporter, ATP-binding protein	FALSE	FALSE	FALSE	FALSE	FALSE
OG111	OF5	16	core	239	227	Lipopolysaccharide ABC transporter, ATP-binding protein LptB	FALSE	FALSE	FALSE	FALSE	FALSE
OG497	OF5	16	core	236	227	Zinc ABC transporter, ATP-binding protein ZnuC	FALSE	FALSE	FALSE	FALSE	FALSE
OG260	OF5	16	core	233	227	Amino acid ABC transporter, ATP-binding protein	FALSE	FALSE	FALSE	FALSE	FALSE
OG286	OF5	16	core	230	227	ABC transporter, ATP-binding protein	FALSE	FALSE	FALSE	FALSE	FALSE
OG279	OF5	16	core	225	227	Lipoprotein releasing system ATP-binding protein LolD	FALSE	FALSE	FALSE	FALSE	FALSE
OG1092	OF6	13	periphery	266	53	hypothetical protein	TRUE	FALSE	FALSE	FALSE	FALSE
OG1496	OF6	13	periphery	181	13	hypothetical protein	TRUE	FALSE	FALSE	FALSE	FALSE
OG1528	OF6	13	periphery	170.5	12	hypothetical protein	TRUE	FALSE	FALSE	FALSE	FALSE
OG1066	OF6	13	periphery	154	55	hypothetical protein	TRUE	FALSE	FALSE	FALSE	FALSE
OG1108	OF6	13	periphery	154	52	hypothetical protein	TRUE	FALSE	FALSE	FALSE	FALSE
OG990	OF6	13	periphery	148	77	hypothetical protein	TRUE	FALSE	FALSE	FALSE	FALSE
OG1150	OF6	13	periphery	144	34	hypothetical protein	TRUE	FALSE	FALSE	FALSE	FALSE
OG1257	OF6	13	periphery	144	26	hypothetical protein	TRUE	FALSE	FALSE	FALSE	FALSE
OG1407	OF6	13	periphery	139	15	hypothetical protein	TRUE	FALSE	FALSE	FALSE	FALSE
OG1051	OF6	13	periphery	135	58	hypothetical protein	TRUE	FALSE	FALSE	FALSE	FALSE
OG1475	OF6	13	periphery	126	13	hypothetical protein	TRUE	FALSE	FALSE	FALSE	FALSE
OG1434	OF6	13	periphery	124	14	hypothetical protein	TRUE	FALSE	FALSE	FALSE	FALSE
OG1412	OF6	13	periphery	80	15	hypothetical protein	TRUE	FALSE	FALSE	FALSE	FALSE
OG1463	OF7	12	periphery	964	14	hypothetical protein	TRUE	FALSE	FALSE	FALSE	FALSE
OG1005	OF7	12	periphery	769	74	hypothetical protein	TRUE	FALSE	FALSE	FALSE	FALSE
OG2168	OF7	12	cloud	763.5	2	hypothetical protein	TRUE	FALSE	FALSE	FALSE	FALSE
OG1501	OF7	12	periphery	752	13	hypothetical protein	TRUE	FALSE	FALSE	FALSE	FALSE
OG1022	OF8	12	periphery	732	67	hypothetical protein	TRUE	FALSE	FALSE	FALSE	FALSE
OG808	OF8	12	periphery	656	153	hypothetical protein	TRUE	FALSE	FALSE	FALSE	FALSE
OG1176	OF8	12	periphery	609	30	hypothetical protein	TRUE	FALSE	FALSE	FALSE	FALSE
OG1015	OF8	12	periphery	567	69	hypothetical protein	TRUE	FALSE	FALSE	FALSE	FALSE
OG1593	OF7	12	periphery	516	12	hypothetical protein	TRUE	FALSE	FALSE	FALSE	FALSE
S430	OF8	12	cloud	488	1	hypothetical protein	TRUE	FALSE	FALSE	FALSE	FALSE
OG1583	OF7	12	periphery	485	12	hypothetical protein	TRUE	FALSE	FALSE	FALSE	FALSE
OG1699	OF8	12	periphery	430	10	hypothetical protein	TRUE	FALSE	FALSE	FALSE	FALSE
OG1667	OF7	12	periphery	301	11	hypothetical protein	TRUE	FALSE	FALSE	FALSE	FALSE
S626	OF7	12	cloud	255	1	hypothetical protein	TRUE	FALSE	FALSE	FALSE	FALSE
OG1636	OF8	12	periphery	248	11	hypothetical protein	TRUE	FALSE	FALSE	FALSE	FALSE
OG1662	OF7	12	periphery	241	11	hypothetical protein	TRUE	FALSE	FALSE	FALSE	FALSE
OG1755	OF8	12	periphery	238.5	10	hypothetical protein	TRUE	FALSE	FALSE	FALSE	FALSE
OG1661	OF7	12	periphery	234	11	hypothetical protein	TRUE	FALSE	FALSE	FALSE	FALSE
OG1666	OF7	12	periphery	234	11	hypothetical protein	TRUE	FALSE	FALSE	FALSE	FALSE
OG1582	OF7	12	periphery	170	12	hypothetical protein	TRUE	FALSE	FALSE	FALSE	FALSE
OG2328	OF8	12	periphery	169	2	hypothetical protein	TRUE	FALSE	FALSE	FALSE	FALSE
OG1920	OF8	12	periphery	82	5	hypothetical protein	FALSE	FALSE	FALSE	FALSE	FALSE
OG1462	OF9	11	periphery	367	14	hypothetical protein	TRUE	FALSE	FALSE	FALSE	FALSE
OG2268	OF9	11	periphery	358	2	hypothetical protein	TRUE	FALSE	FALSE	FALSE	FALSE
S593	OF9	11	cloud	356	1	hypothetical protein	TRUE	FALSE	FALSE	FALSE	FALSE
OG2169	OF9	11	cloud	347	2	hypothetical protein	TRUE	FALSE	FALSE	FALSE	FALSE
S565	OF9	11	cloud	311	1	hypothetical protein	TRUE	FALSE	FALSE	FALSE	FALSE
OG1652	OF9	11	periphery	264	11	hypothetical protein	TRUE	FALSE	FALSE	FALSE	FALSE
OG1459	OF9	11	periphery	195	14	hypothetical protein	TRUE	FALSE	FALSE	FALSE	FALSE
OG1670	OF9	11	periphery	158	11	hypothetical protein	TRUE	FALSE	FALSE	FALSE	FALSE
OG1654	OF9	11	periphery	133	11	hypothetical protein	TRUE	FALSE	FALSE	FALSE	FALSE
OG1499	OF9	11	periphery	111	13	hypothetical protein	TRUE	FALSE	FALSE	FALSE	FALSE
OG1653	OF9	11	periphery	54	11	hypothetical protein	FALSE	FALSE	FALSE	FALSE	FALSE
OG1492	OF13	8	periphery	692	13	hypothetical protein	TRUE	FALSE	FALSE	FALSE	FALSE
OG1491	OF13	8	periphery	684	13	hypothetical protein	TRUE	FALSE	FALSE	FALSE	FALSE
OG1235	OF13	8	periphery	673	27	hypothetical protein	TRUE	FALSE	FALSE	FALSE	FALSE
OG1545	OF13	8	periphery	582	12	hypothetical protein	TRUE	FALSE	FALSE	FALSE	FALSE
OG1080	OF12	8	periphery	461	55	hypothetical protein	TRUE	FALSE	FALSE	FALSE	FALSE
OG1098	OF12	8	periphery	415	53	hypothetical protein	TRUE	FALSE	FALSE	FALSE	FALSE
OG984	OF11	8	periphery	392	80	Inclusion membrane protein A	TRUE	FALSE	FALSE	FALSE	FALSE
OG1543	OF13	8	periphery	389	12	hypothetical protein	TRUE	FALSE	FALSE	FALSE	FALSE
OG1073	OF11	8	periphery	373	55	hypothetical protein	TRUE	FALSE	FALSE	FALSE	FALSE
OG805	OF11	8	periphery	363	155	Inclusion membrane protein A	TRUE	FALSE	FALSE	FALSE	FALSE
OG1386	OF11	8	periphery	357	16	Inclusion membrane protein A	TRUE	FALSE	FALSE	FALSE	FALSE
OG945	OF11	8	periphery	356	84	hypothetical protein	TRUE	FALSE	FALSE	FALSE	FALSE
OG1056	OF11	8	periphery	323	57	hypothetical protein	TRUE	FALSE	FALSE	FALSE	FALSE
OG2277	OF12	8	periphery	262.5	2	hypothetical protein	TRUE	FALSE	FALSE	FALSE	FALSE
OG1473	OF11	8	periphery	229	13	Inclusion membrane protein A	TRUE	FALSE	FALSE	FALSE	FALSE
OG1180	OF12	8	periphery	220	28	hypothetical protein	TRUE	FALSE	FALSE	FALSE	FALSE
S703	OF12	8	cloud	220	1	hypothetical protein	TRUE	FALSE	FALSE	FALSE	FALSE
S99	OF10	8	cloud	183	1	hypothetical protein	TRUE	FALSE	FALSE	FALSE	FALSE
S228	OF10	8	cloud	170	1	hypothetical protein	TRUE	FALSE	FALSE	FALSE	FALSE
OG1236	OF10	8	periphery	149	27	hypothetical protein	TRUE	FALSE	FALSE	FALSE	FALSE
OG2264	OF13	8	periphery	139.5	2	hypothetical protein	TRUE	FALSE	FALSE	FALSE	FALSE
OG1072	OF10	8	periphery	121	55	hypothetical protein	TRUE	FALSE	FALSE	FALSE	FALSE
OG2112	OF10	8	periphery	119	3	hypothetical protein	TRUE	FALSE	FALSE	FALSE	FALSE
OG1631	OF13	8	periphery	114	11	hypothetical protein	TRUE	FALSE	FALSE	FALSE	FALSE
S603	OF10	8	cloud	111	1	hypothetical protein	TRUE	FALSE	FALSE	FALSE	FALSE
S643	OF10	8	cloud	111	1	hypothetical protein	TRUE	FALSE	FALSE	FALSE	FALSE
OG1364	OF12	8	periphery	106	17	hypothetical protein	TRUE	FALSE	FALSE	FALSE	FALSE
OG1638	OF11	8	periphery	106	11	hypothetical protein	TRUE	FALSE	FALSE	FALSE	FALSE
OG2219	OF12	8	periphery	72	2	Early endosome antigen 1	TRUE	FALSE	FALSE	FALSE	FALSE
OG1248	OF10	8	periphery	54	26	hypothetical protein	FALSE	FALSE	FALSE	FALSE	FALSE
OG1586	OF15	7	periphery	617	12	CPj0381 protein	TRUE	FALSE	FALSE	FALSE	FALSE
OG803	OF15	7	periphery	590	167	hypothetical protein	TRUE	FALSE	FALSE	FALSE	FALSE
OG1028	OF15	7	periphery	575	66	hypothetical protein	TRUE	FALSE	FALSE	FALSE	FALSE
OG929	OF15	7	periphery	563	86	hypothetical protein	TRUE	FALSE	FALSE	FALSE	FALSE
OG1041	OF14	7	periphery	501	59	hypothetical protein	FALSE	FALSE	FALSE	FALSE	FALSE
OG2193	OF14	7	periphery	408.5	2	hypothetical protein	FALSE	FALSE	FALSE	FALSE	FALSE
OG1719	OF14	7	periphery	408	10	hypothetical protein	FALSE	FALSE	FALSE	FALSE	FALSE
OG1436	OF14	7	periphery	382	14	hypothetical protein	FALSE	FALSE	FALSE	FALSE	FALSE
S480	OF14	7	cloud	283	1	hypothetical protein	FALSE	FALSE	FALSE	FALSE	FALSE
S800	OF14	7	cloud	263	1	hypothetical protein	FALSE	FALSE	FALSE	FALSE	FALSE
OG1441	OF14	7	periphery	213	14	hypothetical protein	FALSE	FALSE	FALSE	FALSE	FALSE
OG1790	OF15	7	periphery	195	9	hypothetical protein	TRUE	FALSE	FALSE	FALSE	FALSE
OG1331	OF15	7	periphery	181	21	hypothetical protein	TRUE	FALSE	FALSE	FALSE	FALSE
OG1827	OF15	7	periphery	78	8	hypothetical protein	FALSE	FALSE	FALSE	FALSE	FALSE
OG1048	OF17	6	periphery	940	59	hypothetical protein	FALSE	FALSE	FALSE	FALSE	FALSE
OG1446	OF16	6	periphery	648	14	hypothetical protein	FALSE	TRUE	FALSE	FALSE	FALSE
OG962	OF17	6	periphery	433	83	hypothetical protein	FALSE	FALSE	FALSE	FALSE	FALSE
OG1100	OF17	6	periphery	424	53	hypothetical protein	FALSE	FALSE	FALSE	FALSE	FALSE
OG1727	OF17	6	periphery	398	10	hypothetical protein	FALSE	FALSE	FALSE	FALSE	FALSE
OG1263	OF16	6	periphery	378	26	hypothetical protein	FALSE	TRUE	FALSE	FALSE	FALSE
OG1486	OF16	6	periphery	365	13	hypothetical protein	FALSE	FALSE	FALSE	FALSE	FALSE
OG1445	OF16	6	periphery	349	14	hypothetical protein	FALSE	FALSE	FALSE	FALSE	FALSE
OG1533	OF16	6	periphery	349	12	hypothetical protein	FALSE	FALSE	FALSE	FALSE	FALSE
OG2170	OF16	6	cloud	341.5	2	hypothetical protein	FALSE	FALSE	FALSE	FALSE	FALSE
S802	OF17	6	cloud	266	1	hypothetical protein	FALSE	FALSE	FALSE	FALSE	FALSE
OG9	OF19	5	core	875	231	hypothetical protein	FALSE	FALSE	FALSE	FALSE	FALSE
OG694	OF19	5	core	838	227	hypothetical protein	FALSE	FALSE	FALSE	FALSE	FALSE
OG849	OF19	5	periphery	832	143	hypothetical protein	FALSE	FALSE	FALSE	FALSE	FALSE
OG606	OF19	5	core	767	227	hypothetical protein	FALSE	FALSE	FALSE	FALSE	FALSE
OG396	OF18	5	core	591	227	V-type ATP synthase subunit A (EC 3.6.3.14)	FALSE	FALSE	FALSE	FALSE	FALSE
OG1163	OF22	5	periphery	580	33	hypothetical protein	FALSE	FALSE	FALSE	FALSE	FALSE
OG815	OF22	5	periphery	546	145	hypothetical protein	FALSE	FALSE	FALSE	FALSE	FALSE
OG567	OF18	5	core	464	227	Transcription termination factor Rho	FALSE	FALSE	FALSE	FALSE	FALSE
OG660	OF18	5	core	434	227	Flagellum-specific ATP synthase FliI	FALSE	FALSE	FALSE	FALSE	FALSE
OG395	OF18	5	core	424	227	V-type ATP synthase subunit B (EC 3.6.3.14)	FALSE	FALSE	FALSE	FALSE	FALSE
OG249	OF18	5	core	410	227	Type III secretion cytoplasmic ATP synthase (EC 3.6.3.14, YscN,SpaL,MxiB,HrcN,EscN)	FALSE	FALSE	FALSE	FALSE	FALSE
OG615	OF19	5	core	390	227	hypothetical protein	FALSE	FALSE	FALSE	FALSE	FALSE
OG1685	OF20	5	periphery	382	10	CHLPS 43 kDa protein homolog_1	FALSE	FALSE	FALSE	FALSE	FALSE
OG1466	OF20	5	periphery	380	14	CHLPS 43 kDa protein homolog_2	FALSE	FALSE	FALSE	FALSE	FALSE
OG1506	OF20	5	periphery	369	13	CHLPS 43 kDa protein homolog_4	FALSE	FALSE	FALSE	FALSE	FALSE
OG1607	OF20	5	periphery	366	12	CHLPS 43 kDa protein homolog_3	FALSE	FALSE	FALSE	FALSE	FALSE
OG944	OF20	5	periphery	366	84	CHLPS 43 kDa protein homolog_1	FALSE	FALSE	FALSE	FALSE	FALSE
OG856	OF22	5	periphery	248	140	hypothetical protein	FALSE	FALSE	FALSE	FALSE	FALSE
OG1070	OF21	5	periphery	152	55	hypothetical protein	TRUE	FALSE	FALSE	FALSE	FALSE
OG925	OF22	5	periphery	151	91	hypothetical protein	FALSE	FALSE	FALSE	FALSE	FALSE
S45	OF23	5	cloud	151	1	hypothetical protein	TRUE	FALSE	FALSE	FALSE	FALSE
S381	OF21	5	cloud	150	1	hypothetical protein	TRUE	FALSE	FALSE	FALSE	FALSE
OG1409	OF23	5	periphery	144	15	hypothetical protein	TRUE	FALSE	FALSE	FALSE	FALSE
OG1095	OF21	5	periphery	143	53	hypothetical protein	TRUE	FALSE	FALSE	FALSE	FALSE
OG2099	OF23	5	periphery	140	3	hypothetical protein	TRUE	FALSE	FALSE	FALSE	FALSE
OG1050	OF23	5	periphery	137	58	hypothetical protein	TRUE	FALSE	FALSE	FALSE	FALSE
S709	OF23	5	cloud	135	1	hypothetical protein	TRUE	FALSE	FALSE	FALSE	FALSE
OG1071	OF21	5	periphery	132	55	hypothetical protein	TRUE	FALSE	FALSE	FALSE	FALSE
S836	OF21	5	cloud	100	1	hypothetical protein	TRUE	FALSE	FALSE	FALSE	FALSE
OG919	OF22	5	periphery	62	91	hypothetical protein	FALSE	FALSE	FALSE	FALSE	FALSE
OG165	OF29	4	core	1036	227	Isoleucyl-tRNA synthetase (EC 6.1.1.5)	FALSE	FALSE	FALSE	FALSE	FALSE
OG391	OF29	4	core	939	227	Valyl-tRNA synthetase (EC 6.1.1.9)	FALSE	FALSE	FALSE	FALSE	FALSE
OG194	OF35	4	core	905	227	2-oxoglutarate dehydrogenase E1 component (EC 1.2.4.2)	FALSE	FALSE	FALSE	FALSE	FALSE
OG231	OF30	4	core	884	227	Translation initiation factor 2	FALSE	FALSE	FALSE	FALSE	FALSE
OG315	OF29	4	core	819	227	Leucyl-tRNA synthetase (EC 6.1.1.4)	FALSE	FALSE	FALSE	FALSE	FALSE
OG518	OF30	4	core	694	227	Translation elongation factor G	FALSE	FALSE	FALSE	FALSE	FALSE
OG430	OF35	4	core	678	227	(Pyruvate) Oxoisovalerate Dehydrogenase Alpha & Beta Fusion like	FALSE	FALSE	FALSE	FALSE	FALSE
OG1043	OF26	4	periphery	673	59	hypothetical protein	FALSE	FALSE	FALSE	FALSE	FALSE
OG203	OF30	4	core	602	227	Translation elongation factor LepA	FALSE	FALSE	FALSE	FALSE	FALSE
OG999	OF27	4	periphery	574	73	Inclusion membrane protein-32	TRUE	FALSE	FALSE	FALSE	FALSE
OG954	OF32	4	periphery	571	84	Heat shock protein 60 family chaperone GroEL	FALSE	FALSE	FALSE	FALSE	FALSE
OG837	OF27	4	periphery	563	143	hypothetical protein	TRUE	FALSE	FALSE	FALSE	FALSE
OG177	OF29	4	core	550	227	Methionyl-tRNA synthetase (EC 6.1.1.10)	FALSE	FALSE	FALSE	FALSE	FALSE
OG245	OF32	4	core	544	227	Heat shock protein 60 family chaperone GroEL	FALSE	FALSE	FALSE	FALSE	FALSE
OG847	OF32	4	periphery	533	143	Heat shock protein 60 family chaperone GroEL	FALSE	FALSE	FALSE	FALSE	FALSE
OG6	OF37	4	core	529	283	Oligopeptide ABC transporter, periplasmic oligopeptide-binding protein OppA (TC 3.A.1.5.1)	FALSE	FALSE	FALSE	FALSE	FALSE
OG1303	OF37	4	periphery	527	23	Oligopeptide ABC transporter, periplasmic oligopeptide-binding protein OppA (TC 3.A.1.5.1)	FALSE	FALSE	FALSE	FALSE	FALSE
OG303	OF37	4	core	518	227	Oligopeptide ABC transporter, periplasmic oligopeptide-binding protein OppA (TC 3.A.1.5.1)	FALSE	FALSE	FALSE	FALSE	FALSE
OG1680	OF27	4	periphery	516	10	hypothetical protein	TRUE	FALSE	FALSE	FALSE	FALSE
OG45	OF32	4	core	512	227	Heat shock protein 60 family chaperone GroEL	FALSE	FALSE	FALSE	FALSE	FALSE
OG1444	OF26	4	periphery	508	14	hypothetical protein	FALSE	FALSE	FALSE	FALSE	FALSE
OG1763	OF26	4	periphery	505	9	hypothetical protein	FALSE	FALSE	FALSE	FALSE	FALSE
S420	OF26	4	cloud	501	1	hypothetical protein	FALSE	FALSE	FALSE	FALSE	FALSE
OG781	OF34	4	periphery	484	206	hypothetical protein	FALSE	FALSE	FALSE	FALSE	FALSE
OG1316	OF25	4	periphery	480	22	hypothetical protein	TRUE	FALSE	FALSE	FALSE	FALSE
OG971	OF34	4	periphery	444.5	82	hypothetical protein	FALSE	FALSE	FALSE	FALSE	FALSE
OG1040	OF25	4	periphery	442	59	hypothetical protein	FALSE	FALSE	FALSE	FALSE	FALSE
OG976	OF25	4	periphery	442	81	hypothetical protein	FALSE	FALSE	FALSE	FALSE	FALSE
OG267	OF37	4	core	426	227	Oligopeptide ABC transporter, periplasmic oligopeptide-binding protein OppA (TC 3.A.1.5.1)	FALSE	FALSE	FALSE	FALSE	FALSE
OG854	OF31	4	periphery	415	140	PREDICTED: KIAA1205 [Source:RefSeq_peptide;Acc:XP_046305]	FALSE	FALSE	FALSE	FALSE	FALSE
OG825	OF38	4	periphery	403	143	Inclusion membrane protein A	TRUE	FALSE	FALSE	FALSE	FALSE
S46	OF28	4	cloud	399	1	similarity to CT119 IncA	TRUE	FALSE	FALSE	FALSE	FALSE
OG1006	OF38	4	periphery	394	72	Glutamate synthase [NADPH] large chain (EC 1.4.1.13)	TRUE	FALSE	FALSE	FALSE	FALSE
OG411	OF30	4	core	394	227	Translation elongation factor Tu	FALSE	FALSE	FALSE	FALSE	FALSE
OG1437	OF28	4	periphery	390	14	hypothetical protein	TRUE	FALSE	FALSE	FALSE	FALSE
OG1477	OF36	4	periphery	384	13	hypothetical protein	TRUE	FALSE	FALSE	FALSE	FALSE
OG1046	OF28	4	periphery	380	59	Inclusion membrane protein A	TRUE	FALSE	FALSE	FALSE	FALSE
OG938	OF36	4	periphery	378	84	hypothetical protein	TRUE	FALSE	FALSE	FALSE	FALSE
OG1716	OF38	4	periphery	377	10	hypothetical protein	TRUE	FALSE	FALSE	FALSE	FALSE
OG1076	OF33	4	periphery	366	55	hypothetical protein	TRUE	FALSE	FALSE	FALSE	FALSE
S89	OF33	4	cloud	360	1	hypothetical protein	TRUE	FALSE	FALSE	FALSE	FALSE
OG1161	OF31	4	periphery	354	33	PREDICTED: KIAA1205 [Source:RefSeq_peptide;Acc:XP_046305]	FALSE	FALSE	FALSE	FALSE	FALSE
OG342	OF35	4	core	340	227	Pyruvate dehydrogenase E1 component alpha subunit (EC 1.2.4.1)	FALSE	FALSE	FALSE	FALSE	FALSE
OG831	OF36	4	periphery	338	143	hypothetical protein	TRUE	FALSE	FALSE	FALSE	FALSE
OG797	OF31	4	periphery	335	181	hypothetical protein	FALSE	FALSE	FALSE	FALSE	FALSE
OG343	OF35	4	core	328	227	Pyruvate dehydrogenase E1 component beta subunit (EC 1.2.4.1)	FALSE	FALSE	FALSE	FALSE	FALSE
OG1812	OF28	4	periphery	320.5	8	Inclusion membrane protein A	TRUE	FALSE	FALSE	FALSE	FALSE
OG985	OF24	4	periphery	285	80	putative outer membrane protein	FALSE	FALSE	FALSE	FALSE	FALSE
OG1012	OF24	4	periphery	274	70	hypothetical protein	FALSE	FALSE	FALSE	FALSE	FALSE
S525	OF24	4	cloud	262	1	hypothetical protein	FALSE	FALSE	FALSE	FALSE	FALSE
OG455	OF24	4	core	261	227	hypothetical protein	FALSE	FALSE	FALSE	FALSE	FALSE
S806	OF33	4	cloud	260	1	hypothetical protein	TRUE	FALSE	FALSE	FALSE	FALSE
OG1989	OF33	4	periphery	243.5	4	hypothetical protein	TRUE	FALSE	FALSE	FALSE	FALSE
S241	OF25	4	cloud	189	1	hypothetical protein	FALSE	FALSE	FALSE	FALSE	FALSE
S218	OF38	4	cloud	157	1	hypothetical protein	TRUE	FALSE	FALSE	FALSE	FALSE
OG2026	OF31	4	periphery	156	3	Membrane Thiol Protease (predicted)	TRUE	FALSE	FALSE	FALSE	FALSE
OG775	OF27	4	periphery	115	217	Inclusion Membrane Protein B	TRUE	FALSE	FALSE	FALSE	FALSE
S558	OF36	4	cloud	112	1	hypothetical protein	TRUE	FALSE	FALSE	FALSE	FALSE
OG2391	OF34	4	periphery	70	2	hypothetical protein	FALSE	FALSE	FALSE	FALSE	FALSE
OG1988	OF34	4	periphery	61	4	hypothetical protein	FALSE	FALSE	FALSE	FALSE	FALSE
OG339	OF39	3	core	1080	227	Penicillin-binding protein PBP2	FALSE	FALSE	FALSE	FALSE	FALSE
OG559	OF51	3	core	1026	227	Exodeoxyribonuclease V beta chain (EC 3.1.11.5)	FALSE	FALSE	FALSE	FALSE	FALSE
OG118	OF63	3	core	913	227	Cell division protein FtsH (EC 3.4.24.-)	FALSE	FALSE	FALSE	FALSE	FALSE
OG1224	OF51	3	periphery	829	28	DNA helicase IV	FALSE	FALSE	FALSE	FALSE	FALSE
OG435	OF63	3	core	819	227	ATP-dependent protease La (EC 3.4.21.53) Type I	FALSE	FALSE	FALSE	FALSE	FALSE
OG363	OF39	3	core	647	227	Cell division protein FtsI [Peptidoglycan synthetase] (EC 2.4.1.129)	FALSE	FALSE	FALSE	FALSE	FALSE
OG658	OF46	3	core	635	227	Threonyl-tRNA synthetase (EC 6.1.1.3)	FALSE	FALSE	FALSE	FALSE	FALSE
OG688	OF51	3	core	634	227	ATP-dependent DNA helicase UvrD/PcrA	FALSE	FALSE	FALSE	FALSE	FALSE
OG96	OF61	3	core	606	227	Glucosamine--fructose-6-phosphate aminotransferase [isomerizing] (EC 2.6.1.16)	FALSE	FALSE	FALSE	FALSE	FALSE
OG476	OF46	3	core	580	227	Prolyl-tRNA synthetase (EC 6.1.1.15), bacterial type	FALSE	FALSE	FALSE	FALSE	FALSE
OG861	OF56	3	periphery	555	139	hypothetical protein	FALSE	FALSE	FALSE	FALSE	FALSE
OG851	OF56	3	periphery	519.5	142	hypothetical protein	FALSE	FALSE	FALSE	FALSE	FALSE
S269	OF49	3	cloud	492	1	hypothetical protein	TRUE	FALSE	FALSE	FALSE	FALSE
OG1088	OF49	3	periphery	489	54	hypothetical protein	TRUE	FALSE	FALSE	FALSE	FALSE
OG1090	OF65	3	periphery	475	54	hypothetical protein	TRUE	FALSE	FALSE	FALSE	FALSE
OG1009	OF42	3	periphery	467	70	sperm tail-specific-like protein	FALSE	FALSE	FALSE	FALSE	FALSE
OG1049	OF56	3	periphery	461	58	hypothetical protein	FALSE	FALSE	FALSE	FALSE	FALSE
OG1430	OF42	3	periphery	461	14	sperm tail-specific-like protein	FALSE	FALSE	FALSE	FALSE	FALSE
OG970	OF67	3	periphery	460	82	Ribosomal protein S12p Asp88 (E. coli) methylthiotransferase	FALSE	FALSE	FALSE	FALSE	FALSE
OG344	OF48	3	core	429	227	Dihydrolipoamide acetyltransferase component of pyruvate dehydrogenase complex (EC 2.3.1.12)	FALSE	FALSE	FALSE	FALSE	FALSE
OG28	OF46	3	core	428	227	Seryl-tRNA synthetase (EC 6.1.1.11)	FALSE	FALSE	FALSE	FALSE	FALSE
OG948	OF67	3	periphery	421	84	tRNA-t(6)A37 methylthiotransferase	FALSE	FALSE	FALSE	FALSE	FALSE
OG551	OF63	3	core	419	227	ATP-dependent Clp protease ATP-binding subunit ClpX	FALSE	FALSE	FALSE	FALSE	FALSE
OG352	OF47	3	core	412	227	Magnesium and cobalt efflux protein CorC	FALSE	FALSE	FALSE	FALSE	FALSE
OG353	OF47	3	core	404	227	Hemolysin	FALSE	FALSE	FALSE	FALSE	FALSE
OG10	OF58	3	core	398	230	Aromatic amino acid transport protein	FALSE	FALSE	FALSE	FALSE	FALSE
OG993	OF66	3	periphery	398	74	hypothetical protein	FALSE	FALSE	FALSE	FALSE	FALSE
OG869	OF58	3	periphery	395	113	Tyrosine Transport	FALSE	FALSE	FALSE	FALSE	FALSE
OG1062	OF57	3	periphery	393	56	hypothetical protein	TRUE	FALSE	FALSE	FALSE	FALSE
OG484	OF48	3	core	388	227	Dihydrolipoamide succinyltransferase component (E2) of 2-oxoglutarate dehydrogenase complex (EC 2.3.1.61)	FALSE	FALSE	FALSE	FALSE	FALSE
OG838	OF42	3	periphery	379	143	hypothetical protein	FALSE	FALSE	FALSE	FALSE	FALSE
OG842	OF66	3	periphery	377	143	hypothetical protein	FALSE	FALSE	FALSE	FALSE	FALSE
S729	OF57	3	cloud	377	1	hypothetical protein	TRUE	FALSE	FALSE	FALSE	FALSE
OG1689	OF66	3	periphery	376	10	hypothetical protein	FALSE	FALSE	FALSE	FALSE	FALSE
OG503	OF47	3	core	369	227	Magnesium and cobalt efflux protein CorC	FALSE	FALSE	FALSE	FALSE	FALSE
OG1045	OF45	3	periphery	366	59	hypothetical protein	TRUE	FALSE	FALSE	FALSE	FALSE
OG195	OF48	3	core	365	227	Dihydrolipoamide succinyltransferase component (E2) of 2-oxoglutarate dehydrogenase complex (EC 2.3.1.61)	FALSE	FALSE	FALSE	FALSE	FALSE
OG788	OF64	3	periphery	359	200	Peptide chain release factor 1	FALSE	FALSE	FALSE	FALSE	FALSE
OG651	OF44	3	core	356	227	Xaa-Pro aminopeptidase (EC 3.4.11.9)	FALSE	FALSE	FALSE	FALSE	FALSE
OG1099	OF65	3	periphery	342	53	hypothetical protein	TRUE	FALSE	FALSE	FALSE	FALSE
OG725	OF59	3	periphery	335	226	type III secretion chaperone, putative	FALSE	FALSE	FALSE	FALSE	FALSE
OG539	OF64	3	core	329	227	Peptide chain release factor 2; programmed frameshift-containing	FALSE	FALSE	FALSE	FALSE	FALSE
OG1282	OF45	3	periphery	324	24	hypothetical protein	TRUE	FALSE	FALSE	FALSE	FALSE
OG1165	OF55	3	periphery	323	32	hypothetical protein	TRUE	FALSE	FALSE	FALSE	FALSE
OG117	OF43	3	core	321	227	tRNA(Ile)-lysidine synthetase (EC 6.3.4.19)	FALSE	FALSE	FALSE	FALSE	FALSE
OG239	OF53	3	core	298	227	Enoyl-[acyl-carrier-protein] reductase [NADH] (EC 1.3.1.9)	FALSE	FALSE	FALSE	FALSE	FALSE
S53	OF50	3	cloud	295	1	hypothetical protein	TRUE	FALSE	FALSE	FALSE	FALSE
OG130	OF44	3	core	291	227	Methionine aminopeptidase (EC 3.4.11.18)	FALSE	FALSE	FALSE	FALSE	FALSE
OG1503	OF50	3	periphery	288	13	hypothetical protein	TRUE	FALSE	FALSE	FALSE	FALSE
OG672	OF62	3	core	286	227	Succinate dehydrogenase cytochrome b558 subunit	FALSE	FALSE	FALSE	FALSE	FALSE
OG1027	OF53	3	periphery	279	66	Short-chain dehydrogenase/reductase SDR	FALSE	FALSE	FALSE	FALSE	FALSE
OG858	OF55	3	periphery	270	140	hypothetical protein	TRUE	FALSE	FALSE	FALSE	FALSE
OG1696	OF60	3	periphery	258	10	hypothetical protein	TRUE	FALSE	FALSE	FALSE	FALSE
OG757	OF43	3	periphery	254	224	tRNA(Cytosine32)-2-thiocytidine synthetase	FALSE	FALSE	FALSE	FALSE	FALSE
OG334	OF53	3	core	248	227	3-oxoacyl-[acyl-carrier protein] reductase (EC 1.1.1.100)	FALSE	FALSE	FALSE	FALSE	FALSE
OG98	OF61	3	core	238	227	FIG005935: membrane protein	FALSE	FALSE	FALSE	FALSE	FALSE
OG653	OF59	3	core	232	227	Low Calcium Response Protein H	FALSE	FALSE	FALSE	FALSE	FALSE
OG1456	OF45	3	periphery	231	14	hypothetical protein	TRUE	FALSE	FALSE	FALSE	FALSE
OG1053	OF60	3	periphery	223	58	hypothetical protein	TRUE	FALSE	FALSE	FALSE	FALSE
S417	OF50	3	cloud	212	1	hypothetical protein	TRUE	FALSE	FALSE	FALSE	FALSE
S13	OF60	3	cloud	206	1	hypothetical protein	FALSE	FALSE	FALSE	FALSE	FALSE
OG2045	OF55	3	periphery	196	3	hypothetical protein	TRUE	FALSE	FALSE	FALSE	FALSE
OG1848	OF62	3	periphery	189	7	Succinate dehydrogenase cytochrome b558 subunit	FALSE	FALSE	FALSE	FALSE	FALSE
S945	OF39	3	cloud	187	1	Penicillin-binding protein PBP2	FALSE	FALSE	FALSE	FALSE	FALSE
OG141	OF59	3	core	172	227	type III secretion chaperone	FALSE	FALSE	FALSE	FALSE	FALSE
OG1714	OF40	3	periphery	169	10	hypothetical protein	TRUE	FALSE	FALSE	FALSE	FALSE
OG765	OF41	3	periphery	163	217	hypothetical protein	FALSE	FALSE	FALSE	FALSE	FALSE
OG1007	OF40	3	periphery	151	71	hypothetical protein	TRUE	FALSE	FALSE	FALSE	FALSE
OG2100	OF41	3	periphery	150	3	hypothetical protein	FALSE	FALSE	FALSE	FALSE	FALSE
OG1059	OF41	3	periphery	149	56	hypothetical protein	FALSE	FALSE	FALSE	FALSE	FALSE
OG1421	OF57	3	periphery	147	15	hypothetical protein	TRUE	FALSE	FALSE	FALSE	FALSE
OG2104	OF61	3	periphery	106	3	FIG005935: membrane protein	FALSE	FALSE	FALSE	FALSE	FALSE
S684	OF65	3	cloud	102	1	hypothetical protein	TRUE	FALSE	FALSE	FALSE	FALSE
OG1052	OF40	3	periphery	96	58	hypothetical protein	TRUE	FALSE	FALSE	FALSE	FALSE
OG1279	OF54	3	periphery	94	24	hypothetical protein	FALSE	FALSE	FALSE	FALSE	FALSE
OG1036	OF54	3	periphery	86	60	hypothetical protein	FALSE	FALSE	FALSE	FALSE	FALSE
OG846	OF54	3	periphery	83	143	hypothetical protein	FALSE	FALSE	FALSE	FALSE	FALSE
OG1255	OF58	3	periphery	76	27	Tyrosine Transport	FALSE	FALSE	FALSE	FALSE	FALSE
OG904	OF52	3	periphery	76	102	Alanyl-tRNA synthetase (EC 6.1.1.7)	FALSE	FALSE	FALSE	FALSE	FALSE
OG916	OF52	3	periphery	70	101	Alanyl-tRNA synthetase (EC 6.1.1.7)	FALSE	FALSE	FALSE	FALSE	FALSE
S510	OF67	3	cloud	69	1	Ribosomal protein S12p Asp88 (E. coli) methylthiotransferase	FALSE	FALSE	FALSE	FALSE	FALSE
OG2163	OF52	3	periphery	64	3	Alanyl-tRNA synthetase (EC 6.1.1.7)	FALSE	FALSE	FALSE	FALSE	FALSE
OG2217	OF49	3	periphery	62	2	hypothetical protein	FALSE	FALSE	FALSE	FALSE	FALSE
S572	OF44	3	cloud	45	1	Aminopeptidase P	FALSE	FALSE	FALSE	FALSE	FALSE
OG2339	OF62	3	periphery	39	2	Succinate dehydrogenase cytochrome b558 subunit	FALSE	FALSE	FALSE	FALSE	FALSE
S204	OF43	3	cloud	37	1	tRNA(Ile)-lysidine synthetase (EC 6.3.4.19)	FALSE	FALSE	FALSE	FALSE	FALSE
S313	OF64	3	cloud	37	1	Peptide chain release factor 2; programmed frameshift-containing	FALSE	FALSE	FALSE	FALSE	FALSE
OG404	OF166	2	core	1252	227	DNA-directed RNA polymerase beta subunit (EC 2.7.7.6)	FALSE	FALSE	FALSE	FALSE	FALSE
OG631	OF111	2	core	1199	227	SWI/SNF family helicase_1	FALSE	FALSE	FALSE	FALSE	FALSE
OG576	OF111	2	core	1163	227	hypothetical protein	FALSE	FALSE	FALSE	FALSE	FALSE
OG14	OF202	2	periphery	1081	228	Transcription-repair coupling factor	FALSE	FALSE	FALSE	FALSE	FALSE
OG937	OF124	2	periphery	1077	85	hypothetical protein	FALSE	FALSE	FALSE	FALSE	FALSE
OG1010	OF77	2	periphery	1012	70	hypothetical protein	TRUE	FALSE	FALSE	FALSE	FALSE
OG668	OF150	2	core	957	227	Hypothetical succinate dehydrogenase membrane anhor protein	FALSE	FALSE	FALSE	FALSE	FALSE
OG390	OF180	2	core	932	227	Serine/threonine-protein kinase PknD (EC 2.7.11.1)	FALSE	FALSE	FALSE	FALSE	FALSE
OG535	OF116	2	core	905	227	Type IV pilus biogenesis protein PilO	FALSE	FALSE	FALSE	FALSE	FALSE
OG710	OF125	2	periphery	861	226	DNA topoisomerase I (EC 5.99.1.2)	FALSE	FALSE	FALSE	FALSE	FALSE
OG296	OF95	2	core	834	227	DNA gyrase subunit A (EC 5.99.1.3)	FALSE	FALSE	FALSE	FALSE	FALSE
OG7	OF79	2	periphery	810	253	MAC/perforin family protein	FALSE	FALSE	FALSE	FALSE	FALSE
OG297	OF172	2	core	804	227	DNA gyrase subunit B (EC 5.99.1.3)	FALSE	FALSE	FALSE	FALSE	FALSE
OG52	OF127	2	core	802	227	UDP-N-acetylmuramate--alanine ligase (EC 6.3.2.8) / D-alanine--D-alanine ligase (EC 6.3.2.4)	FALSE	FALSE	FALSE	FALSE	FALSE
S661	OF174	2	cloud	781	1	hypothetical protein	TRUE	FALSE	FALSE	FALSE	FALSE
OG1422	OF103	2	periphery	775	15	hypothetical protein	FALSE	FALSE	FALSE	FALSE	FALSE
OG69	OF202	2	core	753	227	Helicase PriA essential for oriC/DnaA-independent DNA replication	FALSE	FALSE	FALSE	FALSE	FALSE
OG178	OF145	2	core	746	227	RecD-like DNA helicase YrrC	FALSE	FALSE	FALSE	FALSE	FALSE
OG144	OF106	2	core	738	227	1,4-alpha-glucan (glycogen) branching enzyme, GH-13-type (EC 2.4.1.18)	FALSE	FALSE	FALSE	FALSE	FALSE
OG2273	OF198	2	periphery	719	2	DNA double-strand break repair Rad50 ATPase	TRUE	FALSE	FALSE	FALSE	FALSE
OG1691	OF103	2	periphery	707	10	hypothetical protein	FALSE	FALSE	FALSE	FALSE	FALSE
OG119	OF176	2	core	695	227	Polyribonucleotide nucleotidyltransferase (EC 2.7.7.8)	FALSE	FALSE	FALSE	FALSE	FALSE
OG471	OF149	2	core	691	227	hypothetical protein	FALSE	FALSE	FALSE	FALSE	FALSE
OG186	OF106	2	core	690	227	Glycogen debranching enzyme (EC 3.2.1.-)	TRUE	FALSE	FALSE	FALSE	FALSE
OG17	OF117	2	core	670	228	Low Calcium Response D (Type III secretion inner membrane protein SctV)	FALSE	FALSE	FALSE	FALSE	FALSE
OG479	OF113	2	core	660	227	Chaperone protein DnaK	FALSE	FALSE	FALSE	FALSE	FALSE
OG1428	OF77	2	periphery	651	14	Myosin heavy chain	TRUE	FALSE	FALSE	FALSE	FALSE
OG666	OF134	2	core	650	227	Serine phosphatase RsbU, regulator of sigma subunit	FALSE	FALSE	FALSE	FALSE	FALSE
OG695	OF195	2	core	639	227	CHLPN 76kDa Homolog	FALSE	FALSE	FALSE	FALSE	FALSE
OG1280	OF122	2	periphery	613.5	24	hypothetical protein	TRUE	FALSE	FALSE	FALSE	FALSE
OG173	OF172	2	core	605	227	Topoisomerase IV subunit B (EC 5.99.1.-)	FALSE	FALSE	FALSE	FALSE	FALSE
OG2108	OF198	2	periphery	602	3	Chromosome partition protein smc	TRUE	FALSE	FALSE	FALSE	FALSE
OG667	OF134	2	core	602	227	putative sigma regulatory protein-pp2c phosphatase	FALSE	FALSE	FALSE	FALSE	FALSE
OG76	OF161	2	core	598	227	Excinuclease ABC subunit C	FALSE	FALSE	FALSE	FALSE	FALSE
OG385	OF201	2	core	593	227	Phosphomannomutase (EC 5.4.2.8)	TRUE	FALSE	FALSE	FALSE	FALSE
OG822	OF105	2	periphery	590	143	hypothetical protein	FALSE	FALSE	FALSE	FALSE	FALSE
OG618	OF84	2	core	582	227	Aspartyl-tRNA synthetase (EC 6.1.1.12) @ Aspartyl-tRNA(Asn) synthetase (EC 6.1.1.23)	FALSE	FALSE	FALSE	FALSE	FALSE
OG554	OF74	2	core	578	227	Oligopeptide transport system permease protein OppC (TC 3.A.1.5.1)	FALSE	FALSE	FALSE	FALSE	FALSE
OG731	OF174	2	periphery	575	226	hypothetical protein	TRUE	FALSE	FALSE	FALSE	FALSE
OG234	OF176	2	core	569	227	SSU ribosomal protein S1p	FALSE	FALSE	FALSE	FALSE	FALSE
OG690	OF73	2	core	569	227	RNA polymerase sigma factor RpoD	FALSE	FALSE	FALSE	FALSE	FALSE
OG311	OF183	2	core	553	227	Pyrophosphate-dependent fructose 6-phosphate-1-kinase (EC 2.7.1.90)	FALSE	FALSE	FALSE	FALSE	FALSE
OG737	OF177	2	periphery	540	226	Nucleoside-triphosphate transporter, NTT2	FALSE	FALSE	FALSE	FALSE	FALSE
OG313	OF183	2	core	537	227	Pyrophosphate-dependent fructose 6-phosphate-1-kinase (EC 2.7.1.90)	FALSE	FALSE	FALSE	FALSE	FALSE
OG199	OF117	2	core	536	227	Flagellar biosynthesis protein FlhA	FALSE	FALSE	FALSE	FALSE	FALSE
OG204	OF177	2	core	528	227	ADP/ATP Translocase, NTT1	FALSE	FALSE	FALSE	FALSE	FALSE
OG225	OF93	2	core	527	227	4-alpha-glucanotransferase (amylomaltase) (EC 2.4.1.25)	FALSE	FALSE	FALSE	FALSE	FALSE
OG711	OF84	2	periphery	526	226	Lysyl-tRNA synthetase (class II) (EC 6.1.1.6)	FALSE	FALSE	FALSE	FALSE	FALSE
OG88	OF71	2	core	512	227	Cytoplasmic axial filament protein CafA and Ribonuclease G (EC 3.1.4.-)	FALSE	FALSE	FALSE	FALSE	FALSE
OG97	OF145	2	core	496	227	Exodeoxyribonuclease V alpha chain (EC 3.1.11.5)	FALSE	FALSE	FALSE	FALSE	FALSE
OG555	OF200	2	core	492	227	Oligopeptide transport system permease protein OppB (TC 3.A.1.5.1)	FALSE	FALSE	FALSE	FALSE	FALSE
OG164	OF95	2	core	490	227	Topoisomerase IV subunit A (EC 5.99.1.-)	FALSE	FALSE	FALSE	FALSE	FALSE
OG280	OF180	2	core	490	227	FIG047302: Type III secretion S/T Protein Kinase	FALSE	FALSE	FALSE	FALSE	FALSE
OG300	OF144	2	core	490	227	Mg/Co/Ni transporter MgtE / CBS domain	TRUE	FALSE	FALSE	FALSE	FALSE
OG537	OF190	2	core	490	227	GTP-binding protein EngA	FALSE	FALSE	FALSE	FALSE	FALSE
OG714	OF205	2	periphery	489	226	HtrA protease/chaperone protein	FALSE	FALSE	FALSE	FALSE	FALSE
OG766	OF153	2	periphery	483	217	UDP-N-acetylmuramoylalanyl-D-glutamate--2,6- diaminopimelate ligase (EC 6.3.2.13)	FALSE	FALSE	FALSE	FALSE	FALSE
OG633	OF80	2	core	465	227	Dihydrolipoamide dehydrogenase of pyruvate dehydrogenase complex (EC 1.8.1.4)	FALSE	FALSE	FALSE	FALSE	FALSE
OG95	OF201	2	core	458	227	Phosphoglucosamine mutase (EC 5.4.2.10)	FALSE	FALSE	FALSE	FALSE	FALSE
OG12	OF179	2	periphery	457	228	Coproporphyrinogen III oxidase, oxygen-independent (EC 1.3.99.22)	FALSE	FALSE	FALSE	FALSE	FALSE
OG253	OF127	2	core	457	227	Biotin carboxylase of acetyl-CoA carboxylase (EC 6.3.4.14)	FALSE	FALSE	FALSE	FALSE	FALSE
OG346	OF169	2	core	456	227	Chromosomal replication initiator protein DnaA	FALSE	FALSE	FALSE	FALSE	FALSE
OG34	OF115	2	core	455	227	sodium/alanine symporter family protein	FALSE	FALSE	FALSE	FALSE	FALSE
OG368	OF169	2	core	455	227	Chromosomal replication initiator protein DnaA	FALSE	FALSE	FALSE	FALSE	FALSE
OG209	OF96	2	core	451	227	Manganese ABC transporter, inner membrane permease protein SitC	FALSE	FALSE	FALSE	FALSE	FALSE
OG170	OF86	2	core	448	227	Signal recognition particle, subunit Ffh SRP54 (TC 3.A.5.1.1)	FALSE	FALSE	FALSE	FALSE	FALSE
OG483	OF190	2	core	444	227	GTPase and tRNA-U34 5-formylation enzyme TrmE	FALSE	FALSE	FALSE	FALSE	FALSE
OG423	OF196	2	core	443	227	DNA polymerase III subunits gamma and tau (EC 2.7.7.7)	FALSE	FALSE	FALSE	FALSE	FALSE
OG493	OF115	2	core	431	227	sodium/alanine symporter family protein	FALSE	FALSE	FALSE	FALSE	FALSE
OG494	OF107	2	core	425	227	Poly(A) polymerase (EC 2.7.7.19)	FALSE	FALSE	FALSE	FALSE	FALSE
OG956	OF158	2	periphery	425	83	Adenosylmethionine-8-amino-7-oxononanoate aminotransferase (EC 2.6.1.62)	FALSE	FALSE	FALSE	FALSE	FALSE
OG776	OF75	2	periphery	424	212	Protoporphyrinogen IX oxidase, aerobic, HemY (EC 1.3.3.4)	FALSE	FALSE	FALSE	FALSE	FALSE
OG316	OF158	2	core	422	227	Glutamate-1-semialdehyde aminotransferase (EC 5.4.3.8)	FALSE	FALSE	FALSE	FALSE	FALSE
OG48	OF153	2	core	416	227	UDP-N-acetylmuramoylalanine--D-glutamate ligase (EC 6.3.2.9)	FALSE	FALSE	FALSE	FALSE	FALSE
OG327	OF156	2	core	415	227	Proton/glutamate symport protein @ Sodium/glutamate symport protein	FALSE	FALSE	FALSE	FALSE	FALSE
OG485	OF156	2	core	412	227	Proton/glutamate symport protein @ Sodium/glutamate symport protein	FALSE	FALSE	FALSE	FALSE	FALSE
OG735	OF107	2	periphery	410	226	tRNA nucleotidyltransferase (EC 2.7.7.21) (EC 2.7.7.25)	FALSE	FALSE	FALSE	FALSE	FALSE
OG442	OF197	2	core	403	227	Phosphoglycerate kinase (EC 2.7.2.3)	FALSE	FALSE	FALSE	FALSE	FALSE
OG389	OF147	2	core	401	227	Cysteine desulfurase (EC 2.8.1.7), SufS subfamily	FALSE	FALSE	FALSE	FALSE	FALSE
OG329	OF178	2	core	393	227	major outer membrane protein, porin	FALSE	TRUE	FALSE	FALSE	FALSE
OG806	OF138	2	periphery	392	153	Tryptophan synthase beta chain (EC 4.2.1.20)	FALSE	FALSE	FALSE	FALSE	FALSE
OG50	OF92	2	core	385	227	Cell division protein FtsW	FALSE	FALSE	FALSE	FALSE	FALSE
OG949	OF148	2	periphery	385	84	Inclusion membrane protein A	TRUE	FALSE	FALSE	FALSE	FALSE
OG708	OF92	2	periphery	379	226	Cell division protein FtsW	FALSE	FALSE	FALSE	FALSE	FALSE
OG1579	OF69	2	periphery	374	12	Methionine synthase II (cobalamin-independent)	FALSE	FALSE	FALSE	FALSE	FALSE
OG192	OF179	2	core	373	227	Hypothetical radical SAM family enzyme, NOT coproporphyrinogen III oxidase, oxygen-independent	FALSE	FALSE	FALSE	FALSE	FALSE
OG354	OF147	2	core	371	227	Cysteine desulfurase (EC 2.8.1.7)	FALSE	FALSE	FALSE	FALSE	FALSE
OG1547	OF69	2	periphery	369	12	Methionine synthase II (cobalamin-independent)	FALSE	FALSE	FALSE	FALSE	FALSE
OG506	OF141	2	core	369	227	Gene SCO4494, often clustered with other genes in menaquinone via futalosine pathway	FALSE	FALSE	FALSE	FALSE	FALSE
OG628	OF192	2	core	368	227	Nol1/Nop2/Sun family protein	FALSE	FALSE	FALSE	FALSE	FALSE
OG228	OF186	2	core	364	227	GTP-binding and nucleic acid-binding protein YchF	FALSE	FALSE	FALSE	FALSE	FALSE
OG1079	OF132	2	periphery	363	55	hypothetical protein	TRUE	FALSE	FALSE	FALSE	FALSE
OG823	OF148	2	periphery	363	143	Inclusion membrane protein A	TRUE	FALSE	FALSE	FALSE	FALSE
OG1097	OF157	2	periphery	355	53	alpha-rhamnosidase-like protein	FALSE	FALSE	FALSE	FALSE	FALSE
OG340	OF70	2	core	354	227	UDP-3-O-[3-hydroxymyristoyl] glucosamine N-acyltransferase (EC 2.3.1.-)	FALSE	FALSE	FALSE	FALSE	FALSE
OG586	OF113	2	core	354	227	Rod shape-determining protein MreB	FALSE	FALSE	FALSE	FALSE	FALSE
OG987	OF189	2	periphery	351	78	Inosine-5'-monophosphate dehydrogenase (EC 1.1.1.205)	FALSE	FALSE	FALSE	FALSE	FALSE
OG57	OF141	2	core	350	227	Menaquinone via futalosine step 3	FALSE	FALSE	FALSE	FALSE	FALSE
OG72	OF83	2	core	349	227	putative disulfide bond isomerase	FALSE	FALSE	FALSE	FALSE	FALSE
OG106	OF164	2	core	346	227	Ribonucleotide reductase of class Ia (aerobic), beta subunit (EC 1.17.4.1)	FALSE	FALSE	FALSE	FALSE	FALSE
OG1431	OF85	2	periphery	344	14	hypothetical protein	TRUE	FALSE	FALSE	FALSE	FALSE
OG622	OF178	2	core	340	227	major outer membrane protein, putative	FALSE	FALSE	FALSE	FALSE	FALSE
OG624	OF109	2	core	339	227	hypothetical protein	FALSE	FALSE	FALSE	FALSE	FALSE
OG1853	OF120	2	periphery	338	7	hypothetical protein	FALSE	FALSE	FALSE	FALSE	FALSE
OG734	OF186	2	periphery	335	226	GTP-binding protein Obg	FALSE	FALSE	FALSE	FALSE	FALSE
OG147	OF119	2	core	334	227	Ribosomal large subunit pseudouridine synthase D (EC 4.2.1.70)	FALSE	FALSE	FALSE	FALSE	FALSE
OG1164	OF109	2	periphery	329	33	Uracil phosphoribosyltransferase (EC 2.4.2.9)	FALSE	FALSE	FALSE	FALSE	FALSE
OG359	OF89	2	core	324	227	Acetyl-coenzyme A carboxyl transferase alpha chain (EC 6.4.1.2)	FALSE	FALSE	FALSE	FALSE	FALSE
OG1055	OF78	2	periphery	321	57	hypothetical protein	TRUE	FALSE	FALSE	FALSE	FALSE
OG210	OF96	2	core	318	227	Manganese ABC transporter, inner membrane permease protein SitD	FALSE	FALSE	FALSE	FALSE	FALSE
OG277	OF155	2	core	315	227	possible hydrolase	FALSE	FALSE	FALSE	FALSE	FALSE
OG437	OF152	2	core	315	227	Tyrosine recombinase XerC	FALSE	FALSE	FALSE	FALSE	FALSE
OG235	OF80	2	core	312	227	Thioredoxin reductase (EC 1.8.1.9)	FALSE	FALSE	FALSE	FALSE	FALSE
OG304	OF200	2	core	304	227	Oligopeptide transport system permease protein OppB (TC 3.A.1.5.1)	FALSE	FALSE	FALSE	FALSE	FALSE
OG207	OF191	2	core	302	227	Manganese ABC transporter, periplasmic-binding protein SitA	FALSE	FALSE	FALSE	FALSE	FALSE
OG142	OF152	2	core	299	227	Site-specific recombinase XerD	FALSE	FALSE	FALSE	FALSE	FALSE
S502	OF72	2	cloud	299	1	5-nucleotidase SurE (EC 3.1.3.5)	FALSE	FALSE	FALSE	FALSE	FALSE
OG101	OF173	2	core	291	227	Succinyl-CoA ligase [ADP-forming] alpha chain (EC 6.2.1.5)	FALSE	FALSE	FALSE	FALSE	FALSE
OG293	OF196	2	core	290	227	DNA polymerase III delta prime subunit (EC 2.7.7.7)	FALSE	FALSE	FALSE	FALSE	FALSE
OG1525	OF151	2	periphery	289	12	hypothetical protein	FALSE	FALSE	FALSE	FALSE	FALSE
OG51	OF137	2	core	288	227	UDP-N-acetylglucosamine--N-acetylmuramyl- (pentapeptide) pyrophosphoryl-undecaprenol N-acetylglucosamine transferase (EC 2.4.1.227)	FALSE	FALSE	FALSE	FALSE	FALSE
OG1562	OF102	2	periphery	285	12	hypothetical protein	FALSE	FALSE	FALSE	FALSE	FALSE
OG271	OF151	2	core	285	227	hypothetical protein	FALSE	FALSE	FALSE	FALSE	FALSE
OG270	OF102	2	core	284	227	hypothetical protein	FALSE	FALSE	FALSE	FALSE	FALSE
OG99	OF86	2	core	284	227	Signal recognition particle receptor protein FtsY (=alpha subunit) (TC 3.A.5.1.1)	FALSE	FALSE	FALSE	FALSE	FALSE
OG1029	OF97	2	periphery	283	63	hypothetical protein	FALSE	FALSE	FALSE	FALSE	TRUE
OG16	OF72	2	core	283	228	5-nucleotidase SurE (EC 3.1.3.5)	FALSE	FALSE	FALSE	FALSE	FALSE
OG305	OF74	2	core	281	227	Oligopeptide transport system permease protein OppC (TC 3.A.1.5.1)	FALSE	FALSE	FALSE	FALSE	FALSE
OG607	OF70	2	core	280	227	Acyl-[acyl-carrier-protein]--UDP-N- acetylglucosamine O-acyltransferase (EC 2.3.1.129)	FALSE	FALSE	FALSE	FALSE	FALSE
OG1620	OF122	2	periphery	279	11	hypothetical protein	TRUE	FALSE	FALSE	FALSE	FALSE
OG466	OF133	2	core	278	227	2-keto-3-deoxy-D-arabino-heptulosonate-7- phosphate synthase I beta (EC 2.5.1.54)	FALSE	FALSE	FALSE	FALSE	FALSE
OG912	OF203	2	periphery	277	100	hypothetical protein	FALSE	FALSE	FALSE	FALSE	FALSE
OG941	OF121	2	periphery	277	84	hypothetical protein	TRUE	FALSE	FALSE	FALSE	FALSE
OG496	OF191	2	core	276	227	Zinc ABC transporter, periplasmic-binding protein ZnuA	FALSE	FALSE	FALSE	FALSE	FALSE
OG240	OF119	2	core	275	227	Ribosomal large subunit pseudouridine synthase C (EC 4.2.1.70)	FALSE	FALSE	FALSE	FALSE	FALSE
OG312	OF155	2	core	272	227	(predicted acyltransferase family)	FALSE	FALSE	FALSE	FALSE	FALSE
OG129	OF133	2	core	269	227	2-Keto-3-deoxy-D-manno-octulosonate-8-phosphate synthase (EC 2.5.1.55)	FALSE	FALSE	FALSE	FALSE	FALSE
OG487	OF90	2	core	267	227	macromolecule metabolism; macromolecule synthesis, modification; rna synthesis, modification , dna transcription	FALSE	FALSE	FALSE	FALSE	FALSE
OG848	OF121	2	periphery	266	143	hypothetical protein	TRUE	FALSE	FALSE	FALSE	FALSE
OG1032	OF203	2	periphery	259	64	hypothetical protein	FALSE	FALSE	FALSE	FALSE	FALSE
OG1237	OF184	2	periphery	253	27	hypothetical protein	TRUE	FALSE	FALSE	FALSE	FALSE
OG200	OF73	2	core	253	227	RNA polymerase sigma factor for flagellar operon	FALSE	FALSE	FALSE	FALSE	FALSE
OG809	OF108	2	periphery	253	152	Tryptophan synthase alpha chain (EC 4.2.1.20)	FALSE	FALSE	FALSE	FALSE	FALSE
S105	OF184	2	cloud	252	1	hypothetical protein	FALSE	FALSE	FALSE	FALSE	FALSE
OG612	OF206	2	core	250	227	DNA polymerase III, epsilon chain	FALSE	FALSE	FALSE	FALSE	FALSE
OG258	OF87	2	core	245	227	Adenylate kinase (EC 2.7.4.3)	FALSE	FALSE	FALSE	FALSE	FALSE
OG374	OF175	2	core	244	227	Na(+)-translocating NADH-quinone reductase subunit E (EC 1.6.5.-)	FALSE	FALSE	FALSE	FALSE	FALSE
OG357	OF206	2	core	232	227	DNA polymerase III alpha subunit (EC 2.7.7.7)	FALSE	FALSE	FALSE	FALSE	FALSE
OG268	OF170	2	core	228	227	Putative preQ0 transporter	FALSE	FALSE	FALSE	FALSE	FALSE
OG380	OF130	2	core	225	227	PTS system, IIA component	FALSE	FALSE	FALSE	FALSE	FALSE
OG1063	OF149	2	periphery	224.5	56	hypothetical protein	FALSE	FALSE	FALSE	FALSE	FALSE
OG1410	OF112	2	periphery	222	15	Uridine kinase (EC 2.7.1.48)	FALSE	FALSE	FALSE	FALSE	FALSE
OG1523	OF87	2	periphery	216	12	Adenylate kinase (EC 2.7.4.3)	FALSE	FALSE	FALSE	FALSE	FALSE
OG373	OF175	2	core	213	227	Na(+)-translocating NADH-quinone reductase subunit D (EC 1.6.5.-)	FALSE	FALSE	FALSE	FALSE	FALSE
OG995	OF170	2	periphery	212	74	Putative preQ0 transporter	FALSE	FALSE	FALSE	FALSE	FALSE
OG2208	OF124	2	periphery	211	2	hypothetical protein	FALSE	FALSE	FALSE	FALSE	FALSE
S272	OF105	2	cloud	211	1	hypothetical protein	FALSE	FALSE	FALSE	FALSE	FALSE
OG939	OF68	2	periphery	206	84	hypothetical protein	FALSE	FALSE	FALSE	FALSE	FALSE
OG131	OF118	2	core	204	227	Multiple antibiotic resistance protein marC	FALSE	FALSE	FALSE	FALSE	FALSE
OG1617	OF131	2	periphery	204	11	hypothetical protein	TRUE	FALSE	FALSE	FALSE	FALSE
OG560	OF128	2	core	203	227	ATP-dependent Clp protease proteolytic subunit (EC 3.4.21.92)	FALSE	FALSE	FALSE	FALSE	FALSE
OG132	OF118	2	core	199	227	hypothetical protein	FALSE	FALSE	FALSE	FALSE	FALSE
OG2159	OF116	2	periphery	196	3	Type IV pilus biogenesis protein PilO	FALSE	FALSE	FALSE	FALSE	FALSE
OG512	OF128	2	core	192	227	ATP-dependent Clp protease proteolytic subunit (EC 3.4.21.92)	FALSE	FALSE	FALSE	FALSE	FALSE
OG42	OF81	2	core	190	227	Translation elongation factor P	FALSE	FALSE	FALSE	FALSE	FALSE
OG1058	OF110	2	periphery	186	57	hypothetical protein	TRUE	FALSE	FALSE	FALSE	FALSE
OG251	OF81	2	core	185	227	Translation elongation factor P-related protein	FALSE	FALSE	FALSE	FALSE	FALSE
S340	OF120	2	cloud	183	1	hypothetical protein	FALSE	FALSE	FALSE	FALSE	FALSE
S164	OF150	2	cloud	177	1	Hypothetical succinate dehydrogenase membrane anhor protein	FALSE	FALSE	FALSE	FALSE	FALSE
OG818	OF68	2	periphery	175	144	hypothetical protein	FALSE	FALSE	FALSE	FALSE	FALSE
S423	OF75	2	cloud	171	1	Protoporphyrinogen IX oxidase, aerobic, HemY (EC 1.3.3.4)	FALSE	FALSE	FALSE	FALSE	FALSE
OG1455	OF131	2	periphery	169	14	hypothetical protein	TRUE	FALSE	FALSE	FALSE	FALSE
OG986	OF98	2	periphery	169	78	hypothetical protein	TRUE	FALSE	FALSE	FALSE	FALSE
OG2110	OF132	2	periphery	168	3	hypothetical protein	TRUE	FALSE	FALSE	FALSE	FALSE
OG824	OF98	2	periphery	167	143	hypothetical protein	TRUE	FALSE	FALSE	FALSE	FALSE
OG71	OF83	2	core	164	227	Thioredoxin Disulfide Isomerase	FALSE	FALSE	FALSE	FALSE	FALSE
OG850	OF185	2	periphery	162.5	142	hypothetical protein	TRUE	FALSE	FALSE	FALSE	FALSE
OG1281	OF110	2	periphery	161	24	hypothetical protein	TRUE	FALSE	FALSE	FALSE	FALSE
S394	OF164	2	cloud	159	1	Ribonucleotide reductase of class Ia (aerobic), beta subunit (EC 1.17.4.1)	FALSE	FALSE	FALSE	FALSE	FALSE
OG381	OF130	2	core	158	227	PTS system, IIA component	FALSE	FALSE	FALSE	FALSE	FALSE
OG1432	OF182	2	periphery	154	14	hypothetical protein	TRUE	FALSE	FALSE	FALSE	FALSE
S746	OF144	2	cloud	154	1	Mg/Co/Ni transporter MgtE / CBS domain	FALSE	FALSE	FALSE	FALSE	FALSE
OG616	OF90	2	core	151	227	tRNA (cytidine(34)-2'-O)-methyltransferase (EC 2.1.1.207)	FALSE	FALSE	FALSE	FALSE	FALSE
S765	OF166	2	cloud	150	1	DNA-directed RNA polymerase beta subunit (EC 2.7.7.6)	FALSE	FALSE	FALSE	FALSE	FALSE
OG778	OF182	2	periphery	147	210	hypothetical protein	TRUE	FALSE	FALSE	FALSE	FALSE
OG1246	OF167	2	periphery	140	26	polymorphic outer membrane protein	FALSE	FALSE	FALSE	FALSE	FALSE
OG53	OF136	2	core	139	227	hypothetical protein	FALSE	FALSE	FALSE	FALSE	FALSE
OG1704	OF123	2	periphery	133	10	hypothetical protein	TRUE	FALSE	FALSE	FALSE	FALSE
OG870	OF135	2	periphery	133	113	hypothetical protein	TRUE	FALSE	FALSE	FALSE	FALSE
OG955	OF140	2	periphery	129	83	hypothetical protein	TRUE	FALSE	FALSE	FALSE	FALSE
S589	OF181	2	cloud	129	1	hypothetical protein	TRUE	FALSE	FALSE	FALSE	FALSE
OG1439	OF162	2	periphery	128	14	hypothetical protein	TRUE	FALSE	FALSE	FALSE	FALSE
OG1433	OF123	2	periphery	121	14	hypothetical protein	TRUE	FALSE	FALSE	FALSE	FALSE
S256	OF181	2	cloud	121	1	hypothetical protein	FALSE	FALSE	FALSE	FALSE	FALSE
OG1262	OF192	2	periphery	116	25	Nol1/Nop2/Sun family protein	FALSE	FALSE	FALSE	FALSE	FALSE
OG504	OF146	2	core	116	227	Anti-sigma F factor antagonist (spoIIAA-2); Anti-sigma B factor antagonist RsbV	FALSE	FALSE	FALSE	FALSE	FALSE
S807	OF160	2	cloud	114	1	hypothetical protein	TRUE	FALSE	FALSE	FALSE	FALSE
OG1567	OF82	2	periphery	113	12	nonstructural protein	FALSE	FALSE	FALSE	FALSE	FALSE
S734	OF205	2	cloud	113	1	HtrA protease/chaperone protein	FALSE	FALSE	FALSE	FALSE	FALSE
OG1429	OF204	2	periphery	110	14	hypothetical protein	TRUE	FALSE	FALSE	FALSE	FALSE
OG55	OF146	2	core	110	227	Anti-sigma F factor antagonist (spoIIAA-2); Anti-sigma B factor antagonist RsbV	FALSE	FALSE	FALSE	FALSE	FALSE
OG1047	OF160	2	periphery	107	59	hypothetical protein	TRUE	FALSE	FALSE	FALSE	FALSE
OG1039	OF162	2	periphery	105	60	hypothetical protein	TRUE	FALSE	FALSE	FALSE	FALSE
OG74	OF187	2	core	101	227	SSU ribosomal protein S14p (S29e) @ SSU ribosomal protein S14p (S29e), zinc-independent	FALSE	FALSE	FALSE	FALSE	FALSE
OG2390	OF97	2	periphery	98	2	hypothetical protein	FALSE	FALSE	FALSE	FALSE	FALSE
OG1687	OF204	2	periphery	95.5	10	hypothetical protein	TRUE	FALSE	FALSE	FALSE	FALSE
S861	OF173	2	cloud	95	1	Succinyl-CoA ligase [ADP-forming] alpha chain (EC 6.2.1.5)	FALSE	FALSE	FALSE	FALSE	FALSE
OG1075	OF194	2	periphery	92	55	hypothetical protein	TRUE	FALSE	FALSE	FALSE	FALSE
OG814	OF104	2	periphery	92	145	hypothetical protein	FALSE	FALSE	FALSE	FALSE	FALSE
OG966	OF104	2	periphery	88	82	hypothetical protein	FALSE	FALSE	FALSE	FALSE	FALSE
OG1068	OF199	2	periphery	87	55	hypothetical protein	FALSE	FALSE	FALSE	FALSE	FALSE
OG1650	OF189	2	periphery	87	11	Inosine-5'-monophosphate dehydrogenase (EC 1.1.1.205)	FALSE	FALSE	FALSE	FALSE	FALSE
OG2176	OF126	2	periphery	87	2	hypothetical protein	FALSE	FALSE	FALSE	FALSE	FALSE
OG540	OF125	2	core	86	227	SWIB/MDM2 domain-containing proteins	FALSE	FALSE	FALSE	FALSE	FALSE
OG1810	OF114	2	periphery	82	8	hypothetical protein	FALSE	FALSE	FALSE	FALSE	FALSE
OG2253	OF78	2	periphery	81	2	hypothetical protein	TRUE	FALSE	FALSE	FALSE	FALSE
OG1979	OF199	2	periphery	79	4	hypothetical protein	FALSE	FALSE	FALSE	FALSE	FALSE
OG154	OF136	2	core	78	227	KH domain RNA binding protein YlqC	FALSE	FALSE	FALSE	FALSE	FALSE
OG2255	OF101	2	periphery	77	2	hypothetical protein	FALSE	FALSE	FALSE	FALSE	FALSE
OG1250	OF157	2	periphery	76	26	alpha-rhamnosidase-like protein	FALSE	FALSE	FALSE	FALSE	FALSE
OG2173	OF126	2	periphery	75	2	hypothetical protein	FALSE	FALSE	FALSE	FALSE	FALSE
OG1703	OF85	2	periphery	73	10	hypothetical protein	TRUE	FALSE	FALSE	FALSE	FALSE
S229	OF93	2	cloud	71	1	4-alpha-glucanotransferase (amylomaltase) (EC 2.4.1.25)	FALSE	FALSE	FALSE	FALSE	FALSE
OG1078	OF88	2	periphery	66	55	hypothetical protein	FALSE	FALSE	FALSE	FALSE	FALSE
OG2088	OF88	2	periphery	64	3	hypothetical protein	FALSE	FALSE	FALSE	FALSE	FALSE
OG975	OF94	2	periphery	64	84	hypothetical protein	FALSE	FALSE	FALSE	FALSE	FALSE
S93	OF138	2	cloud	63	1	Tryptophan synthase beta chain like (EC 4.2.1.20)	FALSE	FALSE	FALSE	FALSE	FALSE
OG1173	OF94	2	periphery	61	26	hypothetical protein	FALSE	FALSE	FALSE	FALSE	FALSE
OG2052	OF99	2	periphery	60	3	hypothetical protein	FALSE	FALSE	FALSE	FALSE	FALSE
OG2218	OF140	2	periphery	60	2	hypothetical protein	FALSE	FALSE	FALSE	FALSE	FALSE
OG889	OF99	2	periphery	60	110	hypothetical protein	FALSE	FALSE	FALSE	FALSE	FALSE
OG1174	OF129	2	periphery	59	31	hypothetical protein	FALSE	FALSE	FALSE	FALSE	FALSE
S728	OF195	2	cloud	58	1	CHLPN 76 kDa Homolog_1 (CT622)	FALSE	FALSE	FALSE	FALSE	FALSE
OG1261	OF185	2	periphery	57	26	hypothetical protein	FALSE	FALSE	FALSE	FALSE	FALSE
OG1698	OF142	2	periphery	57	10	hypothetical protein	FALSE	FALSE	FALSE	FALSE	FALSE
OG1302	OF159	2	periphery	56	23	hypothetical protein	FALSE	FALSE	FALSE	FALSE	FALSE
S127	OF79	2	cloud	56	1	MAC/perforin family protein	FALSE	FALSE	FALSE	FALSE	FALSE
OG1104	OF91	2	periphery	54	52	hypothetical protein	FALSE	FALSE	FALSE	FALSE	FALSE
OG2126	OF167	2	periphery	54	3	polymorphic outer membrane protein	FALSE	FALSE	FALSE	FALSE	FALSE
OG1243	OF163	2	periphery	52	24	hypothetical protein	FALSE	FALSE	FALSE	FALSE	FALSE
OG1296	OF139	2	periphery	52	24	hypothetical protein	FALSE	FALSE	FALSE	FALSE	FALSE
OG1550	OF142	2	periphery	52	12	hypothetical protein	FALSE	FALSE	FALSE	FALSE	FALSE
OG1225	OF143	2	periphery	50	23	hypothetical protein	FALSE	FALSE	FALSE	FALSE	FALSE
OG1740	OF114	2	periphery	50	10	hypothetical protein	FALSE	FALSE	FALSE	FALSE	FALSE
OG1966	OF91	2	periphery	50	4	hypothetical protein	FALSE	FALSE	FALSE	FALSE	FALSE
S511	OF197	2	cloud	49	1	Phosphoglycerate kinase (EC 2.7.2.3)	FALSE	FALSE	FALSE	FALSE	FALSE
S155	OF82	2	cloud	46	1	nonstructural protein	FALSE	FALSE	FALSE	FALSE	FALSE
S537	OF71	2	cloud	45	1	Cytoplasmic axial filament protein CafA and Ribonuclease G (EC 3.1.4.-)	FALSE	FALSE	FALSE	FALSE	FALSE
S460	OF161	2	cloud	44	1	Excinuclease ABC subunit C	FALSE	FALSE	FALSE	FALSE	FALSE
OG1818	OF89	2	periphery	41.5	8	Acetyl-coenzyme A carboxyl transferase alpha chain (EC 6.4.1.2)	FALSE	FALSE	FALSE	FALSE	FALSE
OG2171	OF112	2	cloud	41	2	Uridine kinase (EC 2.7.1.48)	FALSE	FALSE	FALSE	FALSE	FALSE
S741	OF137	2	cloud	41	1	UDP-N-acetylglucosamine--N-acetylmuramyl- (pentapeptide) pyrophosphoryl-undecaprenol N-acetylglucosamine transferase (EC 2.4.1.227)	FALSE	FALSE	FALSE	FALSE	FALSE
S306	OF187	2	cloud	39	1	SSU ribosomal protein S14p (S29e) @ SSU ribosomal protein S14p (S29e), zinc-independent	FALSE	FALSE	FALSE	FALSE	FALSE
S500	OF108	2	cloud	37	1	Tryptophan synthase alpha chain (EC 4.2.1.20)	FALSE	FALSE	FALSE	FALSE	FALSE
OG275	unclustered	1	core	1449	227	Inclusion membrane protein-14	TRUE	FALSE	FALSE	FALSE	FALSE
OG527	unclustered	1	core	1400	227	Protein-export membrane protein SecD (TC 3.A.5.1.1)	FALSE	FALSE	FALSE	FALSE	FALSE
OG21	unclustered	1	core	1396	228	DNA-directed RNA polymerase beta' subunit (EC 2.7.7.6)	FALSE	FALSE	FALSE	FALSE	FALSE
OG621	unclustered	1	core	1237	227	DNA polymerase III alpha subunit (EC 2.7.7.7)	FALSE	FALSE	FALSE	FALSE	FALSE
OG1154	unclustered	1	periphery	1146	35	helicase, putative	FALSE	FALSE	FALSE	FALSE	FALSE
OG261	unclustered	1	core	1138	227	hypothetical protein	FALSE	FALSE	FALSE	FALSE	FALSE
OG15	unclustered	1	core	1047	228	Ribonucleotide reductase of class Ia (aerobic), alpha subunit (EC 1.17.4.1)	FALSE	FALSE	FALSE	FALSE	FALSE
OG18	unclustered	1	core	1004	228	Exodeoxyribonuclease V gamma chain (EC 3.1.11.5)	FALSE	FALSE	FALSE	FALSE	FALSE
OG79	unclustered	1	core	1003	227	Glycyl-tRNA synthetase alpha chain (EC 6.1.1.14) / Glycyl-tRNA synthetase beta chain (EC 6.1.1.14)	FALSE	FALSE	FALSE	FALSE	FALSE
OG102	unclustered	1	core	974	227	Metalloprotease, insulinase family	FALSE	FALSE	FALSE	FALSE	FALSE
OG523	unclustered	1	core	969	227	Protein export cytoplasm protein SecA ATPase RNA helicase (TC 3.A.5.1.1)	FALSE	FALSE	FALSE	FALSE	FALSE
OG798	unclustered	1	periphery	939	179	Protease III precursor (EC 3.4.24.55)	FALSE	FALSE	FALSE	FALSE	FALSE
OG331	unclustered	1	core	925	227	amino acid transporter	FALSE	FALSE	FALSE	FALSE	FALSE
OG281	unclustered	1	core	918	227	Type III secretion protein SctC	FALSE	FALSE	FALSE	FALSE	FALSE
OG24	unclustered	1	periphery	875	227	Alanyl-tRNA synthetase (EC 6.1.1.7)	FALSE	FALSE	FALSE	FALSE	FALSE
OG569	unclustered	1	core	866	227	DNA polymerase I (EC 2.7.7.7)	FALSE	FALSE	FALSE	FALSE	FALSE
OG2	unclustered	1	core	854	455	ClpB protein	FALSE	FALSE	FALSE	FALSE	FALSE
OG205	unclustered	1	core	829	227	FIG016943: Forkhead domain protein	FALSE	FALSE	FALSE	FALSE	FALSE
OG23	unclustered	1	periphery	826	227	CHLTR possible phosphoprotein	FALSE	FALSE	FALSE	FALSE	FALSE
OG77	unclustered	1	core	820	227	DNA mismatch repair protein MutS	FALSE	FALSE	FALSE	FALSE	FALSE
OG345	unclustered	1	core	814	227	Glycogen phosphorylase (EC 2.4.1.1)	FALSE	FALSE	FALSE	FALSE	FALSE
OG39	unclustered	1	core	799	227	Cell division protein FtsK	FALSE	FALSE	FALSE	FALSE	FALSE
OG338	unclustered	1	core	792	227	Outer membrane protein assembly factor YaeT precursor	FALSE	FALSE	FALSE	FALSE	FALSE
OG550	unclustered	1	core	790	227	Phenylalanyl-tRNA synthetase beta chain (EC 6.1.1.20)	FALSE	FALSE	FALSE	FALSE	FALSE
OG347	unclustered	1	core	787	227	Inner membrane protein translocase component YidC, long form / Inner membrane protein translocase component YidC, short form OxaI-like	FALSE	FALSE	FALSE	FALSE	FALSE
OG649	unclustered	1	core	759	227	General secretion pathway protein D	FALSE	FALSE	FALSE	FALSE	FALSE
OG320	unclustered	1	core	715	227	Transcription elongation factor GreA	FALSE	FALSE	FALSE	FALSE	FALSE
OG446	unclustered	1	core	711	227	Thymidylate kinase (EC 2.7.4.9)	FALSE	FALSE	FALSE	FALSE	FALSE
OG951	unclustered	1	periphery	710	84	hypothetical protein	FALSE	FALSE	FALSE	FALSE	FALSE
OG441	unclustered	1	core	699	227	hypothetical protein	FALSE	FALSE	FALSE	FALSE	FALSE
OG1013	unclustered	1	periphery	698	70	hypothetical protein	FALSE	FALSE	FALSE	FALSE	FALSE
OG556	unclustered	1	core	696	227	Oligopeptide ABC transporter, periplasmic oligopeptide-binding protein OppA (TC 3.A.1.5.1)	FALSE	FALSE	FALSE	FALSE	FALSE
OG674	unclustered	1	core	694	227	Cytochrome c-type biogenesis protein DsbD, protein-disulfide reductase (EC 1.8.1.8)	FALSE	FALSE	FALSE	FALSE	FALSE
OG376	unclustered	1	core	690	227	hypothetical protein	FALSE	FALSE	FALSE	FALSE	FALSE
OG480	unclustered	1	core	682	227	3'-to-5' exoribonuclease RNase R	FALSE	FALSE	FALSE	FALSE	FALSE
OG664	unclustered	1	core	668	227	Excinuclease ABC subunit B	TRUE	FALSE	FALSE	FALSE	FALSE
OG40	unclustered	1	core	666	227	Transketolase (EC 2.2.1.1)	FALSE	FALSE	FALSE	FALSE	FALSE
OG273	unclustered	1	core	663	227	DNA ligase (EC 6.5.1.2)	FALSE	FALSE	FALSE	FALSE	FALSE
OG26	unclustered	1	core	659	227	Lead, cadmium, zinc and mercury transporting ATPase (EC 3.6.3.3) (EC 3.6.3.5); Copper-translocating P-type ATPase (EC 3.6.3.4)	FALSE	FALSE	FALSE	FALSE	FALSE
OG114	unclustered	1	core	658	227	hypothetical protein	TRUE	FALSE	FALSE	FALSE	FALSE
OG393	unclustered	1	core	649	227	V-type ATP synthase subunit I (EC 3.6.3.14)	FALSE	FALSE	FALSE	FALSE	FALSE
OG521	unclustered	1	core	649	227	Peptidase, S41 family	FALSE	FALSE	FALSE	FALSE	FALSE
OG420	unclustered	1	core	640	227	1-deoxy-D-xylulose 5-phosphate synthase (EC 2.2.1.7)	FALSE	FALSE	FALSE	FALSE	FALSE
OG671	unclustered	1	core	626	227	Succinate dehydrogenase flavoprotein subunit (EC 1.3.99.1)	FALSE	FALSE	FALSE	FALSE	FALSE
OG166	unclustered	1	core	623	227	Signal peptidase I (EC 3.4.21.89)	FALSE	FALSE	FALSE	FALSE	FALSE
OG505	unclustered	1	core	621	227	hypothetical protein	FALSE	FALSE	FALSE	FALSE	FALSE
OG212	unclustered	1	core	619	227	Membrane-associated zinc metalloprotease	FALSE	FALSE	FALSE	FALSE	FALSE
OG272	unclustered	1	core	614	227	Serine/threonine kinase	FALSE	FALSE	FALSE	FALSE	FALSE
OG573	unclustered	1	core	610	227	tRNA uridine 5-carboxymethylaminomethyl modification enzyme GidA	FALSE	FALSE	FALSE	FALSE	FALSE
OG247	unclustered	1	core	608	227	Oligoendopeptidase F (EC 3.4.24.-)	FALSE	FALSE	FALSE	FALSE	FALSE
OG90	unclustered	1	core	608	227	hypothetical protein	FALSE	FALSE	FALSE	FALSE	FALSE
OG495	unclustered	1	core	607	227	Lipid-A-disaccharide synthase (EC 2.4.1.182)	FALSE	TRUE	TRUE	TRUE	FALSE
OG198	unclustered	1	core	602	227	1-hydroxy-2-methyl-2-(E)-butenyl 4-diphosphate synthase (EC 1.17.7.1)	FALSE	FALSE	FALSE	FALSE	FALSE
OG137	unclustered	1	core	601	227	hypothetical protein	FALSE	FALSE	FALSE	FALSE	FALSE
OG597	unclustered	1	core	599	227	Phosphoenolpyruvate carboxykinase [GTP] (EC 4.1.1.32)	FALSE	FALSE	FALSE	FALSE	FALSE
OG78	unclustered	1	core	595	227	DNA primase (EC 2.7.7.-)	FALSE	FALSE	FALSE	FALSE	FALSE
OG133	unclustered	1	core	589	227	ABC transporter, permease protein, putative	FALSE	FALSE	FALSE	FALSE	FALSE
OG755	unclustered	1	periphery	584	224	Single-stranded-DNA-specific exonuclease RecJ (EC 3.1.-.-)	FALSE	FALSE	FALSE	FALSE	FALSE
OG222	unclustered	1	core	579	227	UbiD family decarboxylase	FALSE	FALSE	FALSE	FALSE	FALSE
OG652	unclustered	1	core	576	227	DNA mismatch repair protein MutL	FALSE	FALSE	FALSE	FALSE	FALSE
OG426	unclustered	1	core	571	227	Phosphoenolpyruvate-protein phosphotransferase of PTS system (EC 2.7.3.9)	FALSE	FALSE	FALSE	FALSE	FALSE
OG135	unclustered	1	core	566	227	Sulfate permease	FALSE	FALSE	FALSE	FALSE	FALSE
OG440	unclustered	1	core	566	227	hypothetical protein	FALSE	FALSE	FALSE	FALSE	FALSE
OG533	unclustered	1	core	563	227	Arginyl-tRNA synthetase (EC 6.1.1.19)	FALSE	FALSE	FALSE	FALSE	FALSE
OG58	unclustered	1	core	562	227	hypothetical protein	FALSE	FALSE	FALSE	FALSE	FALSE
OG219	unclustered	1	core	560	227	hypothetical protein	FALSE	FALSE	FALSE	FALSE	FALSE
OG19	unclustered	1	core	559	228	Efflux Protein	TRUE	FALSE	FALSE	FALSE	FALSE
OG524	unclustered	1	core	547	227	60 kDa Cysteine-rich omp	FALSE	FALSE	FALSE	FALSE	FALSE
OG777	unclustered	1	periphery	547	212	hypothetical protein	TRUE	FALSE	FALSE	FALSE	FALSE
OG468	unclustered	1	core	539	227	hypothetical protein	FALSE	FALSE	FALSE	FALSE	FALSE
OG610	unclustered	1	core	539	227	Apolipoprotein N-acyltransferase (EC 2.3.1.-)	FALSE	FALSE	FALSE	FALSE	FALSE
OG289	unclustered	1	core	537	227	CTP synthase (EC 6.3.4.2)	FALSE	FALSE	FALSE	FALSE	FALSE
OG67	unclustered	1	core	537	227	Acylglycerophosphoethanolamine Acyltransferase	FALSE	FALSE	FALSE	FALSE	FALSE
OG1356	unclustered	1	periphery	536	18	hypothetical protein	TRUE	FALSE	FALSE	FALSE	FALSE
OG697	unclustered	1	core	536	227	Virulence factor mviN	FALSE	FALSE	FALSE	FALSE	FALSE
S50	unclustered	1	cloud	530	1	hypothetical protein	FALSE	FALSE	FALSE	FALSE	FALSE
OG704	unclustered	1	core	529	227	Thymidylate synthase thyX (EC 2.1.1.-)	FALSE	FALSE	FALSE	FALSE	FALSE
OG1464	unclustered	1	periphery	527	14	hypothetical protein	TRUE	FALSE	FALSE	FALSE	FALSE
OG461	unclustered	1	core	525	227	Glucose-6-phosphate isomerase (EC 5.3.1.9)	FALSE	FALSE	FALSE	FALSE	FALSE
OG417	unclustered	1	core	516	227	Exodeoxyribonuclease VII large subunit (EC 3.1.11.6)	FALSE	FALSE	FALSE	FALSE	FALSE
OG1115	unclustered	1	periphery	512	51	GMP synthase [glutamine-hydrolyzing] (EC 6.3.5.2)	FALSE	FALSE	FALSE	FALSE	FALSE
OG276	unclustered	1	core	507	227	Monooxygenase	FALSE	FALSE	FALSE	FALSE	FALSE
OG291	unclustered	1	core	507	227	Glucose-6-phosphate 1-dehydrogenase (EC 1.1.1.49)	FALSE	FALSE	FALSE	FALSE	FALSE
OG140	unclustered	1	core	506	227	hypothetical protein	FALSE	FALSE	FALSE	FALSE	FALSE
OG525	unclustered	1	core	506	227	Glutamyl-tRNA synthetase (EC 6.1.1.17) @ Glutamyl-tRNA(Gln) synthetase (EC 6.1.1.24)	FALSE	FALSE	FALSE	FALSE	FALSE
OG429	unclustered	1	core	505	227	competence locus E-like protein	FALSE	FALSE	FALSE	FALSE	FALSE
OG278	unclustered	1	core	503	227	Lipoprotein releasing system transmembrane protein LolE	FALSE	FALSE	FALSE	FALSE	FALSE
OG648	unclustered	1	core	500	227	General secretion pathway protein E	FALSE	FALSE	FALSE	FALSE	FALSE
OG189	unclustered	1	core	499	227	Cytosol aminopeptidase PepA (EC 3.4.11.1)	FALSE	FALSE	FALSE	FALSE	FALSE
OG513	unclustered	1	core	497	227	Serine hydroxymethyltransferase (EC 2.1.2.1)	FALSE	FALSE	FALSE	FALSE	FALSE
OG760	unclustered	1	periphery	497	222	Cysteinyl-tRNA synthetase (EC 6.1.1.16)	FALSE	FALSE	FALSE	FALSE	FALSE
OG139	unclustered	1	core	493	227	hypothetical protein	FALSE	FALSE	FALSE	FALSE	FALSE
OG149	unclustered	1	core	491	227	Aspartyl-tRNA(Asn) amidotransferase subunit A (EC 6.3.5.6) @ Glutamyl-tRNA(Gln) amidotransferase subunit A (EC 6.3.5.7)	FALSE	FALSE	FALSE	FALSE	FALSE
OG248	unclustered	1	core	490	227	hypothetical protein	FALSE	FALSE	FALSE	FALSE	FALSE
OG328	unclustered	1	core	490	227	Sodium-dependent amino acid transporter	FALSE	FALSE	FALSE	FALSE	FALSE
OG150	unclustered	1	core	488	227	Aspartyl-tRNA(Asn) amidotransferase subunit B (EC 6.3.5.6) @ Glutamyl-tRNA(Gln) amidotransferase subunit B (EC 6.3.5.7)	FALSE	FALSE	FALSE	FALSE	FALSE
OG655	unclustered	1	core	487	227	hypothetical protein	FALSE	FALSE	FALSE	FALSE	FALSE
OG421	unclustered	1	core	485	227	Pyruvate kinase (EC 2.7.1.40)	FALSE	FALSE	FALSE	FALSE	FALSE
OG364	unclustered	1	core	483	227	Iron-sulfur cluster assembly protein SufB	FALSE	FALSE	FALSE	FALSE	FALSE
OG371	unclustered	1	core	483	227	Na(+)-translocating NADH-quinone reductase subunit B (EC 1.6.5.-)	FALSE	FALSE	FALSE	FALSE	FALSE
OG458	unclustered	1	core	483	227	Arginine/ornithine antiporter ArcD	FALSE	FALSE	FALSE	FALSE	FALSE
OG787	unclustered	1	periphery	482	200	hypothetical protein	FALSE	FALSE	FALSE	FALSE	FALSE
OG202	unclustered	1	core	480	227	6-phosphogluconate dehydrogenase, decarboxylating (EC 1.1.1.44)	FALSE	FALSE	FALSE	FALSE	FALSE
OG453	unclustered	1	core	478	227	3-dehydroquinate dehydratase I (EC 4.2.1.10) / Shikimate 5-dehydrogenase I alpha (EC 1.1.1.25)	FALSE	FALSE	FALSE	FALSE	FALSE
OG974	unclustered	1	periphery	478	82	Catalyzes the cleavage of p-aminobenzoyl-glutamate to p-aminobenzoate and glutamate, subunit A	FALSE	FALSE	FALSE	FALSE	FALSE
OG779	unclustered	1	periphery	474	208	Glycogen synthase, ADP-glucose transglucosylase (EC 2.4.1.21)	FALSE	FALSE	FALSE	FALSE	FALSE
OG377	unclustered	1	core	472	227	phospholipase D family protein	FALSE	FALSE	FALSE	FALSE	TRUE
OG572	unclustered	1	core	472	227	Replicative DNA helicase (EC 3.6.1.-)	FALSE	FALSE	FALSE	FALSE	FALSE
OG309	unclustered	1	core	471	227	2-oxoglutarate/malate translocator	FALSE	FALSE	FALSE	FALSE	FALSE
OG969	unclustered	1	periphery	469	82	hypothetical protein	TRUE	FALSE	FALSE	FALSE	FALSE
OG323	unclustered	1	core	466	227	amino acid antiporter	FALSE	FALSE	FALSE	FALSE	FALSE
OG715	unclustered	1	periphery	465	226	Na(+)-translocating NADH-quinone reductase subunit A (EC 1.6.5.-)	FALSE	FALSE	FALSE	FALSE	FALSE
OG134	unclustered	1	core	463	227	Fumarate hydratase class II (EC 4.2.1.2)	FALSE	FALSE	FALSE	FALSE	FALSE
OG456	unclustered	1	core	461	227	hypothetical protein	FALSE	FALSE	FALSE	FALSE	FALSE
OG1393	unclustered	1	periphery	459	16	Mobile element protein	FALSE	FALSE	FALSE	FALSE	FALSE
OG59	unclustered	1	core	459	227	hypothetical protein	FALSE	FALSE	FALSE	FALSE	FALSE
OG1125	unclustered	1	periphery	458	45	Invasin	FALSE	FALSE	FALSE	FALSE	FALSE
OG1114	unclustered	1	periphery	457	51	hypothetical protein	FALSE	FALSE	FALSE	FALSE	FALSE
OG587	unclustered	1	core	457	227	Preprotein translocase secY subunit (TC 3.A.5.1.1)	FALSE	FALSE	FALSE	FALSE	FALSE
OG156	unclustered	1	core	455	227	Lipid A biosynthesis lauroyl acyltransferase (EC 2.3.1.-)	FALSE	FALSE	FALSE	FALSE	FALSE
OG620	unclustered	1	core	455	227	Hexose phosphate uptake regulatory protein UhpC	FALSE	FALSE	FALSE	FALSE	FALSE
OG640	unclustered	1	core	455	227	N-acetylglucosamine-1-phosphate uridyltransferase eukaryotic (EC 2.7.7.23)	FALSE	FALSE	FALSE	FALSE	FALSE
OG46	unclustered	1	core	450	227	UDP-N-acetylmuramoylalanyl-D-glutamyl-2,6- diaminopimelate--D-alanyl-D-alanine ligase (EC 6.3.2.10)	FALSE	FALSE	FALSE	FALSE	FALSE
OG751	unclustered	1	periphery	450	224	putative membrane protein	FALSE	FALSE	FALSE	FALSE	FALSE
OG770	unclustered	1	periphery	450	217	2-amino-4-hydroxy-6- hydroxymethyldihydropteridine pyrophosphokinase (EC 2.7.6.3) / Dihydropteroate synthase (EC 2.5.1.15)	FALSE	FALSE	FALSE	FALSE	FALSE
OG32	unclustered	1	core	448	227	hypothetical protein	FALSE	FALSE	FALSE	FALSE	FALSE
OG1692	unclustered	1	periphery	447	10	FIG137478: Hypothetical protein	TRUE	FALSE	FALSE	FALSE	FALSE
OG462	unclustered	1	core	447	227	GTP-binding protein HflX	FALSE	FALSE	FALSE	FALSE	FALSE
OG159	unclustered	1	core	446	227	Cytochrome d ubiquinol oxidase subunit I (EC 1.10.3.-)	FALSE	FALSE	FALSE	FALSE	FALSE
OG534	unclustered	1	core	444	227	UDP-N-acetylglucosamine 1-carboxyvinyltransferase (EC 2.5.1.7)	FALSE	FALSE	FALSE	FALSE	FALSE
OG947	unclustered	1	periphery	444	84	Pantothenate:Na+ symporter (TC 2.A.21.1.1)	FALSE	FALSE	FALSE	FALSE	FALSE
OG3	unclustered	1	periphery	443	452	putative cytotoxin	FALSE	FALSE	FALSE	FALSE	FALSE
OG749	unclustered	1	periphery	442	225	Cell division trigger factor (EC 5.2.1.8)	FALSE	FALSE	FALSE	FALSE	FALSE
OG450	unclustered	1	core	441	227	5-Enolpyruvylshikimate-3-phosphate synthase (EC 2.5.1.19)	FALSE	FALSE	FALSE	TRUE	FALSE
OG507	unclustered	1	core	441	227	hypothetical protein	FALSE	FALSE	FALSE	FALSE	FALSE
OG566	unclustered	1	core	441	227	Glucose-1-phosphate adenylyltransferase (EC 2.7.7.27)	FALSE	FALSE	FALSE	FALSE	FALSE
OG656	unclustered	1	core	439	227	Flagellar hook-length control protein FliK	FALSE	FALSE	FALSE	FALSE	FALSE
OG627	unclustered	1	core	437	227	D-alanyl-D-alanine carboxypeptidase (EC 3.4.16.4)	FALSE	FALSE	FALSE	FALSE	FALSE
OG689	unclustered	1	core	436	227	RNA polymerase sigma-54 factor RpoN	FALSE	FALSE	FALSE	FALSE	FALSE
OG448	unclustered	1	core	435	227	Aspartokinase (EC 2.7.2.4)	FALSE	FALSE	FALSE	FALSE	FALSE
OG161	unclustered	1	core	434	227	Predicted ATPase related to phosphate starvation-inducible protein PhoH	FALSE	FALSE	FALSE	FALSE	FALSE
OG163	unclustered	1	core	434	227	hypothetical protein	FALSE	FALSE	FALSE	FALSE	FALSE
OG233	unclustered	1	core	434	227	Transcription termination protein NusA	FALSE	FALSE	FALSE	FALSE	FALSE
OG696	unclustered	1	core	432	227	CHLPN 76 kDa Homolog_2 (CT623)	FALSE	FALSE	FALSE	FALSE	FALSE
OG314	unclustered	1	core	431	227	3-deoxy-D-manno-octulosonic-acid transferase (EC 2.-.-.-)	FALSE	FALSE	FALSE	FALSE	FALSE
OG387	unclustered	1	core	431	227	DNA repair protein RadA	FALSE	FALSE	FALSE	FALSE	FALSE
OG679	unclustered	1	core	431	227	tolB protein precursor, periplasmic protein involved in the tonb-independent uptake of group A colicins	FALSE	FALSE	FALSE	FALSE	FALSE
OG707	unclustered	1	periphery	431	226	Na(+)-translocating NADH-quinone reductase subunit F (EC 1.6.5.-)	TRUE	FALSE	FALSE	FALSE	FALSE
OG619	unclustered	1	core	428	227	Histidyl-tRNA synthetase (EC 6.1.1.21)	FALSE	FALSE	FALSE	FALSE	FALSE
OG434	unclustered	1	core	426	227	Probable low-affinity inorganic phosphate transporter	FALSE	FALSE	FALSE	FALSE	FALSE
OG262	unclustered	1	core	425	227	Inner membrane protein YihY, formerly thought to be RNase BN	FALSE	FALSE	FALSE	FALSE	FALSE
OG73	unclustered	1	core	425	227	Phophatidylinositol-4-phosphate 5-kinase (EC 2.7.1.68)	FALSE	FALSE	FALSE	FALSE	FALSE
OG30	unclustered	1	core	424	227	3,4-dihydroxy-2-butanone 4-phosphate synthase (EC 4.1.99.12) / GTP cyclohydrolase II (EC 3.5.4.25)	FALSE	FALSE	FALSE	FALSE	FALSE
OG665	unclustered	1	core	424	227	Enolase (EC 4.2.1.11)	FALSE	FALSE	FALSE	FALSE	FALSE
OG1520	unclustered	1	periphery	421	12	Kynureninase (EC 3.7.1.3)	FALSE	FALSE	FALSE	FALSE	FALSE
OG136	unclustered	1	core	420	227	Na+/H+ antiporter NhaD type	FALSE	FALSE	FALSE	FALSE	FALSE
OG1569	unclustered	1	periphery	419	12	hypothetical protein	TRUE	FALSE	FALSE	FALSE	FALSE
OG157	unclustered	1	core	418	227	hypothetical protein	FALSE	FALSE	FALSE	FALSE	FALSE
OG226	unclustered	1	core	418	227	Low Calcium Response E (CopN) (Type III secreted protein SctW)	FALSE	FALSE	FALSE	FALSE	FALSE
OG61	unclustered	1	core	418	227	3-oxoacyl-[acyl-carrier-protein] synthase, KASII (EC 2.3.1.41)	FALSE	FALSE	FALSE	FALSE	FALSE
OG1368	unclustered	1	periphery	417	17	MobA	FALSE	FALSE	FALSE	FALSE	FALSE
OG103	unclustered	1	core	416	227	DNA recombination protein RmuC	FALSE	FALSE	FALSE	FALSE	FALSE
OG684	unclustered	1	core	413	227	alternate gene name: yzbB	FALSE	FALSE	FALSE	FALSE	FALSE
OG201	unclustered	1	core	412	227	Tyrosyl-tRNA synthetase (EC 6.1.1.1)	FALSE	FALSE	FALSE	FALSE	FALSE
OG1472	unclustered	1	periphery	411	13	hypothetical protein	FALSE	FALSE	FALSE	FALSE	FALSE
OG629	unclustered	1	core	411	227	Branched-chain amino acid transport system carrier protein	FALSE	FALSE	FALSE	FALSE	FALSE
OG472	unclustered	1	core	407	227	hypothetical protein	FALSE	FALSE	FALSE	FALSE	FALSE
OG128	unclustered	1	core	405	227	hypothetical protein	TRUE	FALSE	FALSE	FALSE	FALSE
OG1570	unclustered	1	periphery	404	12	hypothetical protein	TRUE	FALSE	FALSE	FALSE	FALSE
OG284	unclustered	1	core	404	227	hypothetical protein	FALSE	FALSE	FALSE	FALSE	FALSE
OG397	unclustered	1	core	400	227	Aspartate aminotransferase (EC 2.6.1.1)	FALSE	FALSE	FALSE	FALSE	FALSE
OG360	unclustered	1	core	399	227	hypothetical protein	FALSE	FALSE	FALSE	FALSE	FALSE
OG454	unclustered	1	core	398	227	Similarity to CT695	FALSE	FALSE	FALSE	FALSE	FALSE
OG379	unclustered	1	core	397	227	Iron-sulfur cluster assembly protein SufD	FALSE	FALSE	FALSE	FALSE	FALSE
OG1369	unclustered	1	periphery	396	17	Tetracycline efflux protein TetA	FALSE	FALSE	FALSE	FALSE	FALSE
OG764	unclustered	1	periphery	396	220	RNA methyltransferase, TrmA family	FALSE	FALSE	FALSE	FALSE	FALSE
OG474	unclustered	1	core	394	227	L,L-diaminopimelate aminotransferase (EC 2.6.1.83)	FALSE	FALSE	FALSE	FALSE	FALSE
OG650	unclustered	1	core	393	227	hypothetical protein	FALSE	FALSE	FALSE	FALSE	FALSE
OG1720	unclustered	1	periphery	392	10	hypothetical protein	FALSE	TRUE	FALSE	FALSE	FALSE
OG431	unclustered	1	core	392	227	Chaperone protein DnaJ	FALSE	FALSE	FALSE	FALSE	FALSE
OG464	unclustered	1	core	392	227	hypothetical protein	FALSE	FALSE	FALSE	FALSE	FALSE
OG1497	unclustered	1	periphery	391	13	hypothetical protein	TRUE	FALSE	FALSE	FALSE	FALSE
OG647	unclustered	1	core	391	227	General secretion pathway protein F / Type II secretory pathway, component PulF / Type IV fimbrial assembly protein PilC	FALSE	FALSE	FALSE	FALSE	FALSE
OG100	unclustered	1	core	386	227	Succinyl-CoA ligase [ADP-forming] beta chain (EC 6.2.1.5)	TRUE	FALSE	FALSE	FALSE	FALSE
OG477	unclustered	1	core	386	227	Heat-inducible transcription repressor HrcA	FALSE	FALSE	FALSE	FALSE	FALSE
OG545	unclustered	1	core	386	227	Flagellar regulatory protein FleQ	FALSE	FALSE	FALSE	FALSE	FALSE
S406	unclustered	1	cloud	386	1	hypothetical protein	TRUE	FALSE	FALSE	FALSE	FALSE
OG1710	unclustered	1	periphery	385	10	hypothetical protein	FALSE	FALSE	FALSE	FALSE	FALSE
OG693	unclustered	1	core	384	227	NifS-related protein	FALSE	FALSE	FALSE	FALSE	FALSE
OG972	unclustered	1	periphery	382	82	8-amino-7-oxononanoate synthase (EC 2.3.1.47)	FALSE	FALSE	FALSE	FALSE	FALSE
OG211	unclustered	1	core	379	227	1-deoxy-D-xylulose 5-phosphate reductoisomerase (EC 1.1.1.267)	FALSE	FALSE	FALSE	FALSE	FALSE
OG1038	unclustered	1	periphery	377	60	hypothetical protein	TRUE	FALSE	FALSE	FALSE	FALSE
OG1619	unclustered	1	periphery	376	11	Aminopeptidase (EC 3.4.11.-)	FALSE	FALSE	FALSE	FALSE	FALSE
OG583	unclustered	1	core	376	227	DNA-directed RNA polymerase alpha subunit (EC 2.7.7.6)	FALSE	FALSE	FALSE	FALSE	FALSE
OG29	unclustered	1	core	375	227	Diaminohydroxyphosphoribosylaminopyrimidine deaminase (EC 3.5.4.26) / 5-amino-6-(5-phosphoribosylamino)uracil reductase (EC 1.1.1.193)	FALSE	FALSE	FALSE	FALSE	FALSE
OG274	unclustered	1	core	373	227	Type III secretion inner membrane protein (YscQ,homologous to flagellar export components)	FALSE	FALSE	FALSE	FALSE	FALSE
OG452	unclustered	1	core	373	227	3-dehydroquinate synthase (EC 4.2.3.4)	FALSE	FALSE	FALSE	FALSE	FALSE
OG299	unclustered	1	core	372	227	tRNA-guanine transglycosylase (EC 2.4.2.29)	FALSE	FALSE	FALSE	FALSE	FALSE
OG691	unclustered	1	core	371	227	hypothetical protein	TRUE	FALSE	FALSE	FALSE	FALSE
OG486	unclustered	1	core	369	227	Tetraacyldisaccharide 4'-kinase (EC 2.7.1.130)	FALSE	FALSE	FALSE	FALSE	FALSE
OG940	unclustered	1	periphery	369	84	hypothetical protein	TRUE	FALSE	FALSE	FALSE	FALSE
OG242	unclustered	1	core	368	227	A/G-specific adenine glycosylase (EC 3.2.2.-)	FALSE	FALSE	FALSE	FALSE	FALSE
S880	unclustered	1	cloud	367	1	hypothetical protein	FALSE	FALSE	FALSE	FALSE	FALSE
OG115	unclustered	1	core	366	227	hypothetical protein	FALSE	FALSE	FALSE	FALSE	FALSE
OG214	unclustered	1	core	366	227	DNA polymerase III beta subunit (EC 2.7.7.7)	FALSE	FALSE	FALSE	FALSE	FALSE
OG213	unclustered	1	core	365	227	DNA recombination and repair protein RecF	FALSE	FALSE	FALSE	FALSE	FALSE
OG302	unclustered	1	core	363	227	hypothetical protein	TRUE	FALSE	FALSE	FALSE	FALSE
OG227	unclustered	1	core	360	227	Type III secretion inner membrane protein (YscU,SpaS,EscU,HrcU,SsaU, homologous to flagellar export components)	FALSE	FALSE	FALSE	FALSE	FALSE
OG1980	unclustered	1	periphery	359	4	hypothetical protein	TRUE	FALSE	FALSE	FALSE	FALSE
OG378	unclustered	1	core	358	227	tRNA-specific 2-thiouridylase MnmA	FALSE	FALSE	FALSE	FALSE	FALSE
OG451	unclustered	1	core	357	227	Chorismate synthase (EC 4.2.3.5)	FALSE	FALSE	FALSE	FALSE	FALSE
OG283	unclustered	1	core	356	227	Putative ATP:guanido phosphotransferase YacI (EC 2.7.3.-)	FALSE	FALSE	FALSE	FALSE	FALSE
OG341	unclustered	1	core	356	227	hypothetical protein	TRUE	FALSE	FALSE	FALSE	FALSE
OG116	unclustered	1	core	354	227	hypothetical protein	FALSE	FALSE	FALSE	FALSE	FALSE
OG160	unclustered	1	core	353	227	Cytochrome d ubiquinol oxidase subunit II (EC 1.10.3.-)	FALSE	FALSE	FALSE	FALSE	FALSE
OG171	unclustered	1	core	352	227	tRNA (Guanine37-N1) -methyltransferase (EC 2.1.1.31)	FALSE	FALSE	FALSE	FALSE	FALSE
OG459	unclustered	1	core	352	227	Glycine oxidase ThiO (EC 1.4.3.19)	FALSE	FALSE	FALSE	FALSE	FALSE
OG544	unclustered	1	core	352	227	sensor histidine kinase	FALSE	FALSE	FALSE	FALSE	FALSE
OG84	unclustered	1	core	352	227	RecA protein	FALSE	FALSE	FALSE	FALSE	FALSE
OG445	unclustered	1	core	350	227	hypothetical protein	FALSE	FALSE	FALSE	FALSE	FALSE
OG516	unclustered	1	core	350	227	Sulfite reductase [NADPH] flavoprotein alpha-component (EC 1.8.1.2)	FALSE	FALSE	FALSE	FALSE	FALSE
OG322	unclustered	1	core	348	227	Fructose-bisphosphate aldolase class I (EC 4.1.2.13)	FALSE	FALSE	FALSE	FALSE	FALSE
OG1391	unclustered	1	periphery	347	16	RecA-family ATPase	FALSE	FALSE	FALSE	FALSE	FALSE
OG64	unclustered	1	core	346	227	Leucine dehydrogenase (EC 1.4.1.9)	FALSE	FALSE	FALSE	FALSE	FALSE
OG663	unclustered	1	core	346	227	Tryptophanyl-tRNA synthetase (EC 6.1.1.2)	FALSE	FALSE	FALSE	FALSE	FALSE
OG1461	unclustered	1	periphery	344	14	hypothetical protein	TRUE	FALSE	FALSE	FALSE	FALSE
OG920	unclustered	1	periphery	344	93	hypothetical protein	TRUE	FALSE	FALSE	FALSE	FALSE
OG65	unclustered	1	core	342	227	Histidinol-phosphatase [alternative form] (EC 3.1.3.15)	FALSE	FALSE	FALSE	FALSE	FALSE
OG113	unclustered	1	core	341	227	Phenylalanyl-tRNA synthetase alpha chain (EC 6.1.1.20)	FALSE	FALSE	FALSE	FALSE	FALSE
OG179	unclustered	1	core	341	227	Cationic Amino Acid Transporter	FALSE	FALSE	FALSE	FALSE	FALSE
OG1135	unclustered	1	periphery	340	41	Ribose-phosphate pyrophosphokinase (EC 2.7.6.1)	FALSE	FALSE	FALSE	FALSE	FALSE
OG723	unclustered	1	periphery	340	226	TsaD/Kae1/Qri7 protein, required for threonylcarbamoyladenosine t(6)A37 formation in tRNA	FALSE	FALSE	FALSE	FALSE	FALSE
OG56	unclustered	1	core	339	227	tRNA dimethylallyltransferase (EC 2.5.1.75)	FALSE	FALSE	FALSE	FALSE	FALSE
OG47	unclustered	1	core	336	227	Phospho-N-acetylmuramoyl-pentapeptide- transferase (EC 2.7.8.13)	FALSE	FALSE	FALSE	FALSE	FALSE
OG181	unclustered	1	core	335	227	Glutamyl-tRNA reductase (EC 1.2.1.70)	FALSE	FALSE	FALSE	FALSE	FALSE
OG475	unclustered	1	core	335	227	ABC transporter substrate-binding protein	FALSE	FALSE	FALSE	FALSE	FALSE
OG581	unclustered	1	core	335	227	NAD-dependent glyceraldehyde-3-phosphate dehydrogenase (EC 1.2.1.12)	FALSE	FALSE	FALSE	FALSE	FALSE
OG13	unclustered	1	periphery	334	228	Uroporphyrinogen III decarboxylase (EC 4.1.1.37)	FALSE	FALSE	FALSE	FALSE	FALSE
OG184	unclustered	1	core	334	227	Holliday junction DNA helicase RuvB	FALSE	FALSE	FALSE	FALSE	FALSE
OG630	unclustered	1	core	334	227	Glycerol-3-phosphate dehydrogenase [NAD(P)+] (EC 1.1.1.94)	FALSE	FALSE	FALSE	FALSE	FALSE
OG792	unclustered	1	periphery	334	196	tRNA dihydrouridine synthase B (EC 1.-.-.-)	FALSE	FALSE	FALSE	FALSE	FALSE
OG449	unclustered	1	core	333	227	Aspartate-semialdehyde dehydrogenase (EC 1.2.1.11)	FALSE	FALSE	FALSE	FALSE	FALSE
OG87	unclustered	1	core	333	227	Glycerol-3-phosphate acyltransferase (EC 2.3.1.15)	FALSE	FALSE	FALSE	FALSE	FALSE
OG561	unclustered	1	core	332	227	hypothetical protein	TRUE	FALSE	FALSE	FALSE	FALSE
OG678	unclustered	1	core	332	227	Flagellar M-Ring Protein	FALSE	FALSE	FALSE	FALSE	FALSE
OG89	unclustered	1	core	332	227	Porphobilinogen synthase (EC 4.2.1.24)	FALSE	FALSE	FALSE	FALSE	FALSE
OG336	unclustered	1	core	331	227	3-oxoacyl-[acyl-carrier-protein] synthase, KASIII (EC 2.3.1.41)	FALSE	FALSE	FALSE	FALSE	FALSE
OG570	unclustered	1	core	331	227	Protease	FALSE	FALSE	FALSE	FALSE	FALSE
OG960	unclustered	1	periphery	331	83	Biotin synthase (EC 2.8.1.6)	FALSE	FALSE	FALSE	FALSE	FALSE
OG510	unclustered	1	core	330	227	hypothetical protein	FALSE	FALSE	FALSE	FALSE	FALSE
OG643	unclustered	1	core	330	227	hypothetical protein	FALSE	FALSE	FALSE	FALSE	FALSE
OG143	unclustered	1	core	329	227	hypothetical protein	FALSE	FALSE	FALSE	FALSE	FALSE
OG482	unclustered	1	core	328	227	carbohydrate isomerase, KpsF/GutQ family	FALSE	FALSE	FALSE	FALSE	FALSE
OG22	unclustered	1	core	327	228	Rhodanese domain protein UPF0176, Firmicutes subgroup	FALSE	FALSE	FALSE	FALSE	FALSE
OG403	unclustered	1	core	327	227	Transaldolase (EC 2.2.1.2)	FALSE	FALSE	FALSE	FALSE	FALSE
OG1522	unclustered	1	periphery	326	12	Anthranilate phosphoribosyltransferase (EC 2.4.2.18)	FALSE	FALSE	FALSE	FALSE	FALSE
OG460	unclustered	1	core	326	227	Malate dehydrogenase (EC 1.1.1.37)	FALSE	FALSE	FALSE	FALSE	FALSE
OG635	unclustered	1	core	326	227	Type III secretion protein SctJ	FALSE	FALSE	FALSE	FALSE	FALSE
OG959	unclustered	1	periphery	326	83	hypothetical protein	FALSE	FALSE	FALSE	FALSE	FALSE
OG1460	unclustered	1	periphery	325	14	hypothetical protein	TRUE	FALSE	FALSE	FALSE	FALSE
OG541	unclustered	1	core	325	227	phosphohydrolase	FALSE	FALSE	FALSE	FALSE	FALSE
OG841	unclustered	1	periphery	323	143	hypothetical protein	FALSE	FALSE	FALSE	FALSE	FALSE
OG1454	unclustered	1	periphery	322	14	hypothetical protein	TRUE	FALSE	FALSE	FALSE	FALSE
OG552	unclustered	1	core	321	227	hypothetical protein	FALSE	FALSE	FALSE	FALSE	FALSE
OG91	unclustered	1	core	320	227	Phosphate:acyl-ACP acyltransferase PlsX	FALSE	FALSE	FALSE	FALSE	FALSE
OG372	unclustered	1	core	317	227	Na(+)-translocating NADH-quinone reductase subunit C (EC 1.6.5.-)	FALSE	FALSE	FALSE	FALSE	FALSE
OG152	unclustered	1	core	316	227	hypothetical protein	FALSE	FALSE	FALSE	FALSE	FALSE
OG756	unclustered	1	periphery	316	224	Methionyl-tRNA formyltransferase (EC 2.1.2.9)	FALSE	FALSE	FALSE	FALSE	FALSE
OG967	unclustered	1	periphery	316	82	hypothetical protein	FALSE	FALSE	FALSE	FALSE	FALSE
OG1572	unclustered	1	periphery	315	12	hypothetical protein	FALSE	FALSE	FALSE	FALSE	FALSE
OG266	unclustered	1	core	315	227	Microsomal dipeptidase (EC 3.4.13.19)	FALSE	FALSE	FALSE	FALSE	FALSE
OG191	unclustered	1	core	314	227	hypothetical protein	FALSE	FALSE	FALSE	FALSE	FALSE
OG562	unclustered	1	core	314	227	Ferrochelatase, protoheme ferro-lyase (EC 4.99.1.1)	FALSE	FALSE	FALSE	FALSE	FALSE
OG946	unclustered	1	periphery	314	84	hypothetical protein	FALSE	FALSE	FALSE	FALSE	FALSE
OG747	unclustered	1	periphery	312	225	hypothetical protein	FALSE	FALSE	FALSE	FALSE	FALSE
OG634	unclustered	1	core	311	227	Lipoate synthase	FALSE	FALSE	FALSE	FALSE	FALSE
OG549	unclustered	1	core	309	227	hypothetical protein	FALSE	FALSE	FALSE	FALSE	FALSE
OG335	unclustered	1	core	308	227	Malonyl CoA-acyl carrier protein transacylase (EC 2.3.1.39)	FALSE	FALSE	FALSE	FALSE	FALSE
OG383	unclustered	1	core	308	227	Acetyl-coenzyme A carboxyl transferase beta chain (EC 6.4.1.2)	FALSE	FALSE	FALSE	FALSE	FALSE
OG138	unclustered	1	core	307	227	4-hydroxy-3-methylbut-2-enyl diphosphate reductase (EC 1.17.1.2)	FALSE	FALSE	FALSE	FALSE	FALSE
OG638	unclustered	1	core	306	227	Type III secretion inner membrane protein SctR	FALSE	FALSE	FALSE	FALSE	FALSE
OG86	unclustered	1	core	306	227	4-diphosphocytidyl-2-C-methyl-D-erythritol kinase (EC 2.7.1.148)	FALSE	FALSE	FALSE	FALSE	FALSE
OG1197	unclustered	1	periphery	305	28	DNA double-strand break repair Rad50 ATPase	TRUE	FALSE	FALSE	FALSE	FALSE
OG413	unclustered	1	core	305	227	putative iron-sulfur cluster assembly scaffold protein from Chlamydia	TRUE	FALSE	FALSE	FALSE	FALSE
OG530	unclustered	1	core	305	227	Phosphatidate cytidylyltransferase (EC 2.7.7.41)	FALSE	FALSE	FALSE	FALSE	FALSE
OG436	unclustered	1	core	304	227	Ribonuclease Z (EC 3.1.26.11)	FALSE	FALSE	FALSE	FALSE	FALSE
OG2337	unclustered	1	periphery	303.5	2	hypothetical protein	FALSE	FALSE	FALSE	FALSE	FALSE
OG324	unclustered	1	core	302	227	Menaquinone via futalosine polyprenyltransferase (MenA homolog)	FALSE	FALSE	FALSE	FALSE	FALSE
OG499	unclustered	1	core	301	227	Phosphatidylserine decarboxylase proenzyme (EC 4.1.1.65)	FALSE	FALSE	FALSE	FALSE	FALSE
OG153	unclustered	1	core	300	227	Ribonuclease HIII (EC 3.1.26.4)	FALSE	FALSE	FALSE	FALSE	FALSE
OG365	unclustered	1	core	300	227	rRNA small subunit methyltransferase H	FALSE	FALSE	FALSE	FALSE	FALSE
OG238	unclustered	1	core	298	227	HAD superfamily hydrolase/phosphatase	FALSE	FALSE	FALSE	FALSE	FALSE
OG326	unclustered	1	core	298	227	Uncharacterized membrane protein Bsu2508 (YqfU)	FALSE	FALSE	FALSE	FALSE	FALSE
OG720	unclustered	1	periphery	298	226	Riboflavin kinase (EC 2.7.1.26) / FMN adenylyltransferase (EC 2.7.7.2)	FALSE	FALSE	FALSE	FALSE	FALSE
OG739	unclustered	1	periphery	298	226	hypothetical protein	FALSE	FALSE	FALSE	FALSE	FALSE
OG980	unclustered	1	periphery	297	81	5'-methylthioadenosine nucleosidase-related protein	FALSE	FALSE	FALSE	FALSE	FALSE
OG701	unclustered	1	core	292	227	Octaprenyl diphosphate synthase (EC 2.5.1.90) / Dimethylallyltransferase (EC 2.5.1.1) / (2E,6E)-farnesyl diphosphate synthase (EC 2.5.1.10) / Geranylgeranyl diphosphate synthase (EC 2.5.1.29)	FALSE	FALSE	FALSE	FALSE	FALSE
S383	unclustered	1	cloud	292	1	hypothetical protein	FALSE	FALSE	FALSE	FALSE	FALSE
OG108	unclustered	1	core	291	227	UDP-N-acetylenolpyruvoylglucosamine reductase (EC 1.1.1.158)	FALSE	FALSE	FALSE	FALSE	FALSE
S239	unclustered	1	cloud	291	1	Methyltransferase type 11	FALSE	FALSE	FALSE	FALSE	FALSE
S844	unclustered	1	cloud	291	1	Zinc ABC transporter, permease protein ZnuB	FALSE	FALSE	FALSE	FALSE	FALSE
OG169	unclustered	1	core	290	227	Protein-N(5)-glutamine methyltransferase PrmC, methylates polypeptide chain release factors RF1 and RF2	FALSE	FALSE	FALSE	FALSE	FALSE
OG44	unclustered	1	core	290	227	hypothetical protein	FALSE	FALSE	FALSE	FALSE	FALSE
OG41	unclustered	1	core	289	227	AMP nucleosidase (EC 3.2.2.4)	FALSE	FALSE	FALSE	FALSE	FALSE
OG470	unclustered	1	core	289	227	hypothetical protein	FALSE	FALSE	FALSE	FALSE	FALSE
OG623	unclustered	1	core	289	227	probable outer membrane leader peptide (omp) CT546	FALSE	FALSE	FALSE	FALSE	FALSE
OG641	unclustered	1	core	289	227	Type III secretion inner membrane protein SctT	FALSE	FALSE	FALSE	FALSE	FALSE
OG580	unclustered	1	core	288	227	hypothetical protein	FALSE	FALSE	FALSE	FALSE	FALSE
OG698	unclustered	1	core	288	227	Endonuclease IV (EC 3.1.21.2)	FALSE	FALSE	FALSE	FALSE	FALSE
OG1521	unclustered	1	periphery	287.5	12	Indole-3-glycerol phosphate synthase (EC 4.1.1.48)	FALSE	FALSE	FALSE	FALSE	FALSE
OG218	unclustered	1	core	287	227	Methylenetetrahydrofolate dehydrogenase (NADP+) (EC 1.5.1.5) / Methenyltetrahydrofolate cyclohydrolase (EC 3.5.4.9)	FALSE	FALSE	FALSE	FALSE	FALSE
OG447	unclustered	1	core	286	227	4-hydroxy-tetrahydrodipicolinate synthase (EC 4.3.3.7)	FALSE	FALSE	FALSE	FALSE	FALSE
OG609	unclustered	1	core	286	227	UDP-3-O-[3-hydroxymyristoyl] N-acetylglucosamine deacetylase (EC 3.5.1.108)	FALSE	FALSE	FALSE	FALSE	FALSE
S826	unclustered	1	cloud	285	1	DNA-cytosine methyltransferase (EC 2.1.1.37)	FALSE	FALSE	FALSE	FALSE	FALSE
OG217	unclustered	1	core	284	227	Thiamin biosynthesis lipoprotein ApbE	FALSE	FALSE	FALSE	FALSE	FALSE
OG603	unclustered	1	core	284	227	LSU ribosomal protein L2p (L8e)	FALSE	FALSE	FALSE	FALSE	FALSE
OG257	unclustered	1	core	283	227	NLP/P60 family protein	FALSE	FALSE	FALSE	FALSE	FALSE
OG264	unclustered	1	core	283	227	FIG046930: Type III secretion protein	FALSE	FALSE	FALSE	FALSE	FALSE
OG321	unclustered	1	core	282	227	Translation elongation factor Ts	FALSE	FALSE	FALSE	FALSE	FALSE
OG745	unclustered	1	periphery	282	225	SSU ribosomal protein S2p (SAe)	FALSE	FALSE	FALSE	FALSE	FALSE
OG265	unclustered	1	core	281	227	TsaC protein (YrdC domain) required for threonylcarbamoyladenosine t(6)A37 modification in tRNA	FALSE	FALSE	FALSE	FALSE	FALSE
OG398	unclustered	1	core	281	227	Chromosome (plasmid) partitioning protein ParB / Stage 0 sporulation protein J	FALSE	FALSE	FALSE	FALSE	FALSE
OG657	unclustered	1	core	281	227	Permease of the drug/metabolite transporter (DMT) superfamily	FALSE	FALSE	FALSE	FALSE	FALSE
S780	unclustered	1	cloud	281	1	Phage protein	FALSE	FALSE	FALSE	FALSE	FALSE
OG8	unclustered	1	core	280	239	hypothetical protein	FALSE	FALSE	FALSE	FALSE	FALSE
OG636	unclustered	1	core	278	227	hypothetical protein	FALSE	FALSE	FALSE	FALSE	FALSE
OG444	unclustered	1	core	277	227	SSU rRNA (adenine(1518)-N(6)/adenine(1519)-N(6))- dimethyltransferase (EC 2.1.1.182)	FALSE	FALSE	FALSE	FALSE	FALSE
OG994	unclustered	1	periphery	277	74	Phenylalanine-4-hydroxylase (EC 1.14.16.1)	FALSE	FALSE	FALSE	FALSE	FALSE
OG488	unclustered	1	core	275	227	SAM dependent methyltransferase	FALSE	FALSE	FALSE	FALSE	FALSE
OG1449	unclustered	1	periphery	274	14	hypothetical protein	TRUE	FALSE	FALSE	FALSE	FALSE
OG952	unclustered	1	periphery	274	84	hypothetical protein	TRUE	FALSE	FALSE	FALSE	FALSE
OG830	unclustered	1	periphery	273	143	Inclusion membrane protein A # IncA	TRUE	FALSE	FALSE	FALSE	FALSE
OG348	unclustered	1	core	272	227	Prolipoprotein diacylglyceryl transferase (EC 2.4.99.-)	FALSE	FALSE	FALSE	FALSE	FALSE
OG185	unclustered	1	core	270	227	hypothetical protein	FALSE	FALSE	FALSE	FALSE	FALSE
OG54	unclustered	1	core	268	227	hypothetical protein	FALSE	FALSE	FALSE	FALSE	FALSE
OG1016	unclustered	1	periphery	267	69	ABC transporter, periplasmic substrate-binding protein, putative	FALSE	FALSE	FALSE	FALSE	FALSE
OG263	unclustered	1	core	267	227	hypothetical protein	FALSE	FALSE	FALSE	FALSE	FALSE
OG35	unclustered	1	core	267	227	hypothetical protein	TRUE	FALSE	FALSE	FALSE	FALSE
OG804	unclustered	1	periphery	267	162	tRNA pseudouridine synthase A (EC 4.2.1.70)	FALSE	FALSE	FALSE	FALSE	FALSE
OG979	unclustered	1	periphery	267	81	Methionine ABC transporter substrate-binding protein	FALSE	FALSE	FALSE	FALSE	FALSE
OG399	unclustered	1	core	266	227	V-type ATP synthase subunit C (EC 3.6.3.14)	FALSE	FALSE	FALSE	FALSE	FALSE
OG463	unclustered	1	core	266	227	Metal-dependent hydrolases of the beta-lactamase superfamily I; PhnP protein	FALSE	FALSE	FALSE	FALSE	FALSE
S666	unclustered	1	cloud	266	1	hypothetical protein	FALSE	FALSE	FALSE	FALSE	FALSE
OG282	unclustered	1	core	265	227	disulfide bond chaperone	FALSE	FALSE	FALSE	FALSE	FALSE
OG508	unclustered	1	core	264	227	Menaquinone via futalosine step 1	FALSE	FALSE	FALSE	FALSE	FALSE
OG548	unclustered	1	core	264	227	hypothetical protein	FALSE	FALSE	FALSE	FALSE	FALSE
OG104	unclustered	1	core	263	227	CDP-diacylglycerol--serine O-phosphatidyltransferase (EC 2.7.8.8)	FALSE	FALSE	FALSE	FALSE	FALSE
OG661	unclustered	1	core	263	227	Virulence plasmid protein pGP6-D	FALSE	FALSE	FALSE	FALSE	FALSE
OG673	unclustered	1	core	263	227	Putative deoxyribonuclease YcfH	FALSE	FALSE	FALSE	FALSE	FALSE
OG1067	unclustered	1	periphery	262	55	Hydroxyethylthiazole kinase (EC 2.7.1.50)	FALSE	FALSE	FALSE	FALSE	FALSE
OG244	unclustered	1	core	262	227	hypothetical protein	FALSE	FALSE	FALSE	FALSE	FALSE
OG38	unclustered	1	core	262	227	Metal dependent hydrolase	FALSE	FALSE	FALSE	FALSE	FALSE
OG1018	unclustered	1	periphery	261	69	ABC transporter, permease protein, putative	FALSE	FALSE	FALSE	FALSE	FALSE
OG511	unclustered	1	core	260	227	Diaminopimelate epimerase (EC 5.1.1.7)	FALSE	FALSE	FALSE	FALSE	FALSE
OG687	unclustered	1	core	260	227	NifU-related protein	FALSE	FALSE	FALSE	FALSE	FALSE
OG180	unclustered	1	core	257	227	Biotin-protein ligase (EC 6.3.4.15)	FALSE	FALSE	FALSE	FALSE	FALSE
OG350	unclustered	1	core	257	227	hypothetical protein	FALSE	FALSE	FALSE	FALSE	FALSE
OG465	unclustered	1	core	257	227	Arginine Binding Protein	FALSE	FALSE	FALSE	FALSE	FALSE
OG670	unclustered	1	core	257	227	Succinate dehydrogenase iron-sulfur protein (EC 1.3.99.1)	FALSE	FALSE	FALSE	FALSE	FALSE
OG292	unclustered	1	core	256	227	6-phosphogluconolactonase (EC 3.1.1.31), eukaryotic type	FALSE	FALSE	FALSE	FALSE	FALSE
OG784	unclustered	1	periphery	256	203	Menaquinone via futalosine step 4	FALSE	FALSE	FALSE	FALSE	FALSE
OG1084	unclustered	1	periphery	255	54	hypothetical protein	FALSE	FALSE	FALSE	FALSE	FALSE
OG659	unclustered	1	core	255	227	Chromosome (plasmid) partitioning protein ParA / Sporulation initiation inhibitor protein Soj	FALSE	FALSE	FALSE	FALSE	FALSE
OG70	unclustered	1	core	255	227	hypothetical protein	FALSE	FALSE	FALSE	FALSE	FALSE
OG288	unclustered	1	core	254	227	3-deoxy-manno-octulosonate cytidylyltransferase (EC 2.7.7.38)	FALSE	FALSE	FALSE	FALSE	FALSE
OG416	unclustered	1	core	254	227	Triosephosphate isomerase (EC 5.3.1.1)	FALSE	FALSE	FALSE	FALSE	FALSE
OG481	unclustered	1	core	254	227	FIG137478: Hypothetical protein	FALSE	FALSE	FALSE	FALSE	FALSE
OG529	unclustered	1	core	253	227	Undecaprenyl diphosphate synthase (EC 2.5.1.31)	FALSE	FALSE	FALSE	FALSE	FALSE
OG66	unclustered	1	core	253	227	SnGlycerol-3-P acyltransferase	FALSE	FALSE	FALSE	FALSE	FALSE
OG730	unclustered	1	periphery	253	226	4-hydroxy-tetrahydrodipicolinate reductase (EC 1.17.1.8)	FALSE	FALSE	FALSE	FALSE	FALSE
OG1598	unclustered	1	periphery	251	12	hypothetical protein	FALSE	TRUE	FALSE	FALSE	FALSE
OG243	unclustered	1	core	251	227	ACR family	FALSE	FALSE	FALSE	FALSE	FALSE
OG1442	unclustered	1	periphery	250	14	hypothetical protein	FALSE	FALSE	FALSE	FALSE	FALSE
OG563	unclustered	1	core	250	227	Glutamine Binding Protein	FALSE	FALSE	FALSE	FALSE	FALSE
OG308	unclustered	1	core	249	227	hypothetical protein	FALSE	FALSE	FALSE	FALSE	FALSE
OG27	unclustered	1	core	248	227	hypothetical protein	FALSE	FALSE	FALSE	FALSE	FALSE
OG355	unclustered	1	core	248	227	serine/threonine protein phosphatase, putative	FALSE	FALSE	FALSE	FALSE	FALSE
OG1341	unclustered	1	periphery	247	20	NADH dehydrogenase subunit 6	FALSE	FALSE	FALSE	FALSE	FALSE
OG167	unclustered	1	core	247	227	hypothetical protein	FALSE	FALSE	FALSE	FALSE	FALSE
OG310	unclustered	1	core	245	227	Uridine monophosphate kinase (EC 2.7.4.22)	FALSE	FALSE	FALSE	FALSE	FALSE
OG565	unclustered	1	core	244	227	putative phosphoesterase CT488	FALSE	FALSE	FALSE	FALSE	FALSE
S333	unclustered	1	cloud	244	1	hypothetical protein	TRUE	FALSE	FALSE	FALSE	FALSE
OG196	unclustered	1	core	243	227	COG1496: Uncharacterized conserved protein	FALSE	FALSE	FALSE	FALSE	FALSE
OG467	unclustered	1	core	243	227	hypothetical protein	TRUE	FALSE	FALSE	FALSE	FALSE
OG49	unclustered	1	core	243	227	Membrane-bound lytic murein transglycosylase D precursor (EC 3.2.1.-)	FALSE	FALSE	FALSE	FALSE	FALSE
OG547	unclustered	1	core	243	227	DNA recombination and repair protein RecO	FALSE	FALSE	FALSE	FALSE	FALSE
OG557	unclustered	1	core	243	227	hypothetical protein	FALSE	FALSE	FALSE	FALSE	FALSE
OG617	unclustered	1	core	243	227	FKBP-type peptidyl-prolyl cis-trans isomerase	FALSE	FALSE	FALSE	FALSE	FALSE
OG722	unclustered	1	periphery	243	226	serine esterase, putative	FALSE	FALSE	FALSE	FALSE	FALSE
OG768	unclustered	1	periphery	243	217	Alternative Folylglutamate Synthase	FALSE	FALSE	FALSE	FALSE	FALSE
OG162	unclustered	1	core	242	227	hypothetical protein	FALSE	FALSE	FALSE	FALSE	FALSE
OG229	unclustered	1	core	241	227	tRNA pseudouridine synthase B (EC 4.2.1.70)	FALSE	FALSE	FALSE	FALSE	FALSE
OG388	unclustered	1	core	241	227	Porphobilinogen deaminase (EC 2.5.1.61)	FALSE	FALSE	FALSE	FALSE	FALSE
OG705	unclustered	1	core	241	227	Ribosomal small subunit pseudouridine synthase A (EC 4.2.1.70)	FALSE	FALSE	FALSE	FALSE	FALSE
OG820	unclustered	1	periphery	241	143	hypothetical protein	TRUE	FALSE	FALSE	FALSE	FALSE
OG319	unclustered	1	core	239	227	Ribose 5-phosphate isomerase A (EC 5.3.1.6)	FALSE	FALSE	FALSE	FALSE	FALSE
OG362	unclustered	1	core	239	227	N-acetylmuramoyl-L-alanine amidase (EC 3.5.1.28)	FALSE	FALSE	FALSE	FALSE	FALSE
OG728	unclustered	1	periphery	239	226	Lipoate-protein ligase A	FALSE	FALSE	FALSE	FALSE	FALSE
OG536	unclustered	1	core	238	227	hypothetical protein	FALSE	FALSE	FALSE	FALSE	FALSE
OG614	unclustered	1	core	238	227	hypothetical protein	FALSE	FALSE	FALSE	FALSE	FALSE
OG401	unclustered	1	core	237	227	hypothetical protein	FALSE	FALSE	FALSE	FALSE	FALSE
OG759	unclustered	1	periphery	237	223	rRNA small subunit methyltransferase I # 16S rRNA 2(prime)-O-ribose C1402 methyltransferase	FALSE	FALSE	FALSE	FALSE	FALSE
OG287	unclustered	1	core	236	227	hypothetical protein	FALSE	FALSE	FALSE	FALSE	FALSE
OG370	unclustered	1	core	236	227	hypothetical protein	FALSE	FALSE	FALSE	FALSE	FALSE
OG677	unclustered	1	core	235	227	Putative TolA protein involved in Tol transport system in Chlamydia	FALSE	FALSE	FALSE	FALSE	FALSE
OG123	unclustered	1	core	234	227	hypothetical protein	FALSE	FALSE	FALSE	FALSE	FALSE
OG501	unclustered	1	core	233	227	Transporter	FALSE	FALSE	FALSE	FALSE	FALSE
OG574	unclustered	1	core	233	227	Lipoate-protein ligase A type 2	FALSE	FALSE	FALSE	FALSE	FALSE
OG406	unclustered	1	core	232	227	LSU ribosomal protein L1p (L10Ae)	FALSE	FALSE	FALSE	FALSE	FALSE
OG675	unclustered	1	core	232	227	MotA/TolQ/ExbB proton channel family protein	FALSE	FALSE	FALSE	FALSE	FALSE
OG250	unclustered	1	core	231	227	Ribulose-phosphate 3-epimerase (EC 5.1.3.1)	FALSE	FALSE	FALSE	FALSE	FALSE
OG789	unclustered	1	periphery	231	198	Ribonuclease III (EC 3.1.26.3)	FALSE	FALSE	FALSE	FALSE	FALSE
OG158	unclustered	1	core	230	227	Diadenylate cyclase spyDAC; Bacterial checkpoint controller DisA with nucleotide-binding domain	FALSE	FALSE	FALSE	FALSE	FALSE
OG686	unclustered	1	core	229	227	Uracil-DNA glycosylase, family 1	FALSE	FALSE	FALSE	FALSE	FALSE
OG1418	unclustered	1	periphery	227	15	MOBD protein	FALSE	FALSE	FALSE	FALSE	FALSE
OG703	unclustered	1	core	227	227	transcriptional regulator	FALSE	FALSE	FALSE	FALSE	FALSE
OG936	unclustered	1	periphery	227	85	Ribosomal subunit interface protein	FALSE	FALSE	FALSE	FALSE	FALSE
S52	unclustered	1	cloud	227	1	hypothetical protein	TRUE	FALSE	FALSE	FALSE	FALSE
OG700	unclustered	1	core	226	227	Phosphoglycerate mutase (EC 5.4.2.1)	FALSE	FALSE	FALSE	FALSE	FALSE
OG774	unclustered	1	periphery	226	213	PqqC-like protein	FALSE	FALSE	FALSE	FALSE	FALSE
OG424	unclustered	1	core	224	227	Phosphate transport regulator (distant homolog of PhoU)	FALSE	FALSE	FALSE	FALSE	FALSE
OG600	unclustered	1	core	224	227	SSU ribosomal protein S3p (S3e)	FALSE	FALSE	FALSE	FALSE	FALSE
OG763	unclustered	1	periphery	224	221	tRNA (guanine46-N7-)-methyltransferase (EC 2.1.1.33)	FALSE	FALSE	FALSE	FALSE	FALSE
OG799	unclustered	1	periphery	224	179	Phosphoglycolate phosphatase (EC 3.1.3.18)	FALSE	FALSE	FALSE	FALSE	FALSE
OG241	unclustered	1	core	223	227	FIG016647: Type III secretion protein	FALSE	FALSE	FALSE	FALSE	FALSE
OG514	unclustered	1	core	223	227	hypothetical protein	FALSE	FALSE	FALSE	FALSE	FALSE
OG637	unclustered	1	core	223	227	Type III secretion translocase SctL	FALSE	FALSE	FALSE	FALSE	FALSE
OG604	unclustered	1	core	222	227	LSU ribosomal protein L4p (L1e)	FALSE	FALSE	FALSE	FALSE	FALSE
OG33	unclustered	1	core	221	227	hypothetical protein	FALSE	FALSE	FALSE	FALSE	FALSE
OG605	unclustered	1	core	221	227	LSU ribosomal protein L3p (L3e)	FALSE	FALSE	FALSE	FALSE	FALSE
OG285	unclustered	1	core	219	227	hypothetical protein	TRUE	FALSE	FALSE	FALSE	FALSE
OG37	unclustered	1	core	219	227	SET domain protein	FALSE	FALSE	FALSE	FALSE	FALSE
OG832	unclustered	1	periphery	219	143	hypothetical protein	TRUE	FALSE	FALSE	FALSE	FALSE
OG983	unclustered	1	periphery	219	82	hypothetical protein	FALSE	FALSE	FALSE	FALSE	FALSE
S268	unclustered	1	cloud	219	1	hypothetical protein	FALSE	FALSE	FALSE	FALSE	FALSE
OG542	unclustered	1	core	218	227	2-C-methyl-D-erythritol 4-phosphate cytidylyltransferase (EC 2.7.7.60)	FALSE	FALSE	FALSE	FALSE	FALSE
OG174	unclustered	1	core	217	227	Ribonuclease HII (EC 3.1.26.4)	FALSE	FALSE	FALSE	FALSE	FALSE
OG509	unclustered	1	core	217	227	2-heptaprenyl-1,4-naphthoquinone methyltransferase (EC 2.1.1.163)	FALSE	FALSE	FALSE	FALSE	FALSE
OG558	unclustered	1	core	217	227	hypothetical protein	FALSE	FALSE	FALSE	FALSE	FALSE
OG531	unclustered	1	core	216	227	Cytidylate kinase (EC 2.7.4.25)	FALSE	FALSE	FALSE	FALSE	FALSE
OG532	unclustered	1	core	216	227	1-acyl-sn-glycerol-3-phosphate acyltransferase (EC 2.3.1.51)	FALSE	FALSE	FALSE	FALSE	FALSE
OG953	unclustered	1	periphery	216	84	hypothetical protein	FALSE	FALSE	FALSE	FALSE	FALSE
OG349	unclustered	1	core	215	227	hypothetical protein	FALSE	FALSE	FALSE	FALSE	FALSE
OG835	unclustered	1	periphery	215	143	hypothetical protein	TRUE	FALSE	FALSE	FALSE	FALSE
OG259	unclustered	1	core	214	227	ABC Amino Acid Transporter Permease	FALSE	FALSE	FALSE	FALSE	FALSE
OG978	unclustered	1	periphery	214	81	Methionine ABC transporter permease protein	FALSE	FALSE	FALSE	FALSE	FALSE
OG543	unclustered	1	core	213	227	hypothetical protein	FALSE	FALSE	FALSE	FALSE	FALSE
OG964	unclustered	1	periphery	213	83	hypothetical protein	FALSE	FALSE	FALSE	FALSE	FALSE
S275	unclustered	1	cloud	213	1	Putative nucleotide phosphoribosyltransferase (EC 2.4.2.22)	FALSE	FALSE	FALSE	FALSE	FALSE
OG1060	unclustered	1	periphery	212	56	Thiamin-phosphate pyrophosphorylase (EC 2.5.1.3)	FALSE	FALSE	FALSE	FALSE	FALSE
OG1419	unclustered	1	periphery	212	15	hypothetical protein	FALSE	FALSE	FALSE	FALSE	FALSE
OG1392	unclustered	1	periphery	211	16	tetracycline repressor protein	FALSE	FALSE	FALSE	FALSE	FALSE
OG473	unclustered	1	core	211	227	Endonuclease III (EC 4.2.99.18)	FALSE	FALSE	FALSE	FALSE	FALSE
OG433	unclustered	1	core	210	227	TsaB protein, required for threonylcarbamoyladenosine (t(6)A) formation in tRNA	FALSE	FALSE	FALSE	FALSE	FALSE
OG63	unclustered	1	core	209	227	Inorganic pyrophosphatase (EC 3.6.1.1)	FALSE	FALSE	FALSE	FALSE	FALSE
OG699	unclustered	1	core	209	227	SSU ribosomal protein S4p (S9e)	FALSE	FALSE	FALSE	FALSE	FALSE
OG741	unclustered	1	periphery	209	226	Nucleoside 5-triphosphatase RdgB (dHAPTP, dITP, XTP-specific) (EC 3.6.1.15)	FALSE	FALSE	FALSE	FALSE	FALSE
OG400	unclustered	1	core	208	227	V-type ATP synthase subunit E (EC 3.6.3.14)	TRUE	FALSE	FALSE	FALSE	FALSE
OG811	unclustered	1	periphery	208	148	Phosphoribosylanthranilate isomerase (EC 5.3.1.24)	FALSE	FALSE	FALSE	FALSE	FALSE
OG1227	unclustered	1	periphery	207	27	hypothetical protein	TRUE	FALSE	FALSE	FALSE	FALSE
OG973	unclustered	1	periphery	207	82	Dethiobiotin synthetase (EC 6.3.3.3)	FALSE	FALSE	FALSE	FALSE	FALSE
OG384	unclustered	1	core	206	227	Superoxide dismutase [Mn] (EC 1.15.1.1)	FALSE	FALSE	FALSE	FALSE	FALSE
OG942	unclustered	1	periphery	206	84	Orotate phosphoribosyltransferase (EC 2.4.2.10)	FALSE	FALSE	FALSE	FALSE	FALSE
S186	unclustered	1	cloud	206	1	hypothetical protein	TRUE	FALSE	FALSE	FALSE	FALSE
OG175	unclustered	1	core	205	227	Guanylate kinase (EC 2.7.4.8)	FALSE	FALSE	FALSE	FALSE	FALSE
OG1822	unclustered	1	periphery	205	8	adherence factor	FALSE	FALSE	FALSE	FALSE	FALSE
OG702	unclustered	1	core	205	227	Glucosamine-1-phosphate N-acetyltransferase (EC 2.3.1.157)	FALSE	FALSE	FALSE	FALSE	FALSE
OG295	unclustered	1	core	203	227	Thymidylate kinase (EC 2.7.4.9)	FALSE	FALSE	FALSE	FALSE	FALSE
OG958	unclustered	1	periphery	203	83	hypothetical protein	TRUE	FALSE	FALSE	FALSE	FALSE
OG1374	unclustered	1	periphery	202	17	hypothetical protein	FALSE	FALSE	FALSE	FALSE	FALSE
OG568	unclustered	1	core	202	227	Dephospho-CoA kinase (EC 2.7.1.24)	FALSE	FALSE	FALSE	FALSE	FALSE
OG743	unclustered	1	periphery	202	225	CDP-diacylglycerol--glycerol-3-phosphate 3-phosphatidyltransferase (EC 2.7.8.5)	FALSE	FALSE	FALSE	FALSE	FALSE
OG337	unclustered	1	core	200	227	Recombination protein RecR	FALSE	FALSE	FALSE	FALSE	FALSE
OG577	unclustered	1	core	200	227	Holliday junction DNA helicase RuvA	FALSE	FALSE	FALSE	FALSE	FALSE
OG489	unclustered	1	core	199	227	Riboflavin synthase eubacterial/eukaryotic (EC 2.5.1.9)	FALSE	FALSE	FALSE	FALSE	FALSE
OG439	unclustered	1	core	196	227	Septum formation protein Maf	FALSE	FALSE	FALSE	FALSE	FALSE
OG772	unclustered	1	periphery	196	215	hypothetical protein	FALSE	FALSE	FALSE	FALSE	FALSE
OG786	unclustered	1	periphery	196	202	Substrate-specific component BioY of biotin ECF transporter	FALSE	FALSE	FALSE	FALSE	FALSE
OG791	unclustered	1	periphery	196	197	hypothetical protein	FALSE	FALSE	FALSE	FALSE	FALSE
OG457	unclustered	1	core	195	227	Arginine decarboxylase (EC 4.1.1.19)	FALSE	FALSE	FALSE	FALSE	FALSE
OG683	unclustered	1	core	195	227	Alkyl hydroperoxide reductase subunit C-like protein	FALSE	FALSE	FALSE	FALSE	FALSE
OG369	unclustered	1	core	194	227	B. burgdorferi predicted coding region BB0245	FALSE	FALSE	FALSE	FALSE	FALSE
OG625	unclustered	1	core	194	227	hypothetical protein	FALSE	FALSE	FALSE	FALSE	FALSE
OG107	unclustered	1	core	193	227	putative rRNA methylase	FALSE	FALSE	FALSE	FALSE	FALSE
OG325	unclustered	1	core	192	227	UbiX family decarboxylase associated with menaquinone via futalosine	FALSE	FALSE	FALSE	FALSE	FALSE
OG68	unclustered	1	core	192	227	transcriptional activator Trip230 protein	FALSE	FALSE	FALSE	FALSE	FALSE
OG680	unclustered	1	core	191	227	18K peptidoglycan-associated outer membrane lipoprotein; Peptidoglycan-associated lipoprotein precursor; Outer membrane protein P6; OmpA/MotB precursor	FALSE	FALSE	FALSE	FALSE	FALSE
OG183	unclustered	1	core	190	227	Deoxycytidine triphosphate deaminase (EC 3.5.4.13)	FALSE	FALSE	FALSE	FALSE	FALSE
OG478	unclustered	1	core	190	227	Heat shock protein GrpE	FALSE	FALSE	FALSE	FALSE	FALSE
OG968	unclustered	1	periphery	190	82	DNA-3-methyladenine glycosylase II (EC 3.2.2.21)	FALSE	FALSE	FALSE	FALSE	FALSE
S429	unclustered	1	cloud	190	1	hypothetical protein	FALSE	FALSE	FALSE	FALSE	FALSE
OG151	unclustered	1	core	189	227	Inclusion membrane protein A	TRUE	FALSE	FALSE	FALSE	FALSE
OG190	unclustered	1	core	189	227	Ku domain protein	FALSE	FALSE	FALSE	FALSE	FALSE
OG317	unclustered	1	core	189	227	transcriptional regulator, putative	FALSE	FALSE	FALSE	FALSE	FALSE
OG564	unclustered	1	core	189	227	16S rRNA (guanine(966)-N(2))-methyltransferase (EC 2.1.1.171) ## SSU rRNA m(2)G966	FALSE	FALSE	FALSE	FALSE	FALSE
OG1089	unclustered	1	periphery	187	54	hypothetical protein	TRUE	FALSE	FALSE	FALSE	FALSE
OG1136	unclustered	1	periphery	187	36	hypothetical protein	FALSE	FALSE	FALSE	FALSE	FALSE
OG2125	unclustered	1	periphery	187	3	hypothetical protein	FALSE	FALSE	FALSE	FALSE	FALSE
OG366	unclustered	1	core	186	227	hypothetical protein	FALSE	FALSE	FALSE	FALSE	FALSE
OG2165	unclustered	1	periphery	185	3	Mobile element protein	FALSE	FALSE	FALSE	FALSE	FALSE
OG681	unclustered	1	core	185	227	N-Acetylmuramoyl-L-Ala Amidase	FALSE	FALSE	FALSE	FALSE	FALSE
OG80	unclustered	1	core	185	227	LSU ribosomal protein L25p	FALSE	FALSE	FALSE	FALSE	FALSE
OG1438	unclustered	1	periphery	184	14	hypothetical protein	FALSE	FALSE	FALSE	FALSE	FALSE
OG579	unclustered	1	core	184	227	hypothetical protein	FALSE	FALSE	FALSE	FALSE	FALSE
OG706	unclustered	1	core	184	227	Biotin-protein ligase (EC 6.3.4.15)	FALSE	FALSE	FALSE	FALSE	FALSE
S944	unclustered	1	cloud	184	1	hypothetical protein	TRUE	FALSE	FALSE	FALSE	FALSE
OG1504	unclustered	1	periphery	183	13	hypothetical protein	FALSE	TRUE	FALSE	FALSE	FALSE
OG394	unclustered	1	core	183	227	V-type ATP synthase subunit D (EC 3.6.3.14)	FALSE	FALSE	FALSE	FALSE	FALSE
OG526	unclustered	1	core	183	227	CHLPS Euo Protein	FALSE	FALSE	FALSE	FALSE	FALSE
OG591	unclustered	1	core	183	227	LSU ribosomal protein L6p (L9e)	FALSE	FALSE	FALSE	FALSE	FALSE
OG662	unclustered	1	core	183	227	hypothetical protein	FALSE	FALSE	FALSE	FALSE	FALSE
OG943	unclustered	1	periphery	183	84	hypothetical protein	FALSE	FALSE	FALSE	FALSE	FALSE
OG409	unclustered	1	core	182	227	Transcription antitermination protein NusG	FALSE	FALSE	FALSE	FALSE	FALSE
OG754	unclustered	1	periphery	181	224	Peptide deformylase (EC 3.5.1.88)	FALSE	FALSE	FALSE	FALSE	FALSE
OG2109	unclustered	1	periphery	180	3	hypothetical protein	FALSE	FALSE	FALSE	FALSE	FALSE
OG593	unclustered	1	core	180	227	LSU ribosomal protein L5p (L11e)	FALSE	FALSE	FALSE	FALSE	FALSE
OG301	unclustered	1	core	179	227	Ribosome recycling factor	FALSE	FALSE	FALSE	FALSE	FALSE
OG81	unclustered	1	core	179	227	Peptidyl-tRNA hydrolase (EC 3.1.1.29)	FALSE	FALSE	FALSE	FALSE	FALSE
OG330	unclustered	1	core	178	227	Inclusion Membrane Protein C	TRUE	FALSE	FALSE	FALSE	FALSE
OG515	unclustered	1	core	178	227	2-C-methyl-D-erythritol 2,4-cyclodiphosphate synthase (EC 4.6.1.12)	FALSE	FALSE	FALSE	FALSE	FALSE
OG546	unclustered	1	core	178	227	hypothetical protein	FALSE	FALSE	FALSE	FALSE	FALSE
OG750	unclustered	1	periphery	178	224	5-formyltetrahydrofolate cyclo-ligase (EC 6.3.3.2)	FALSE	FALSE	FALSE	FALSE	FALSE
OG840	unclustered	1	periphery	178	143	hypothetical protein	TRUE	FALSE	FALSE	FALSE	FALSE
OG1705	unclustered	1	periphery	176	10	hypothetical protein	TRUE	FALSE	FALSE	FALSE	FALSE
OG110	unclustered	1	core	175	227	Translation initiation factor 3	FALSE	FALSE	FALSE	FALSE	FALSE
OG2010	unclustered	1	periphery	175	4	hypothetical protein	FALSE	FALSE	FALSE	FALSE	FALSE
OG528	unclustered	1	core	175	227	hypothetical protein	FALSE	FALSE	FALSE	FALSE	FALSE
OG1283	unclustered	1	periphery	174.5	24	hypothetical protein	TRUE	FALSE	FALSE	FALSE	FALSE
OG644	unclustered	1	core	174	227	hypothetical protein	FALSE	FALSE	FALSE	FALSE	FALSE
OG742	unclustered	1	periphery	174	226	hypothetical protein	FALSE	FALSE	FALSE	FALSE	FALSE
OG294	unclustered	1	core	173	227	hypothetical protein	FALSE	FALSE	FALSE	FALSE	FALSE
OG724	unclustered	1	periphery	173	226	Outer membrane protein H precursor	FALSE	FALSE	FALSE	FALSE	FALSE
OG124	unclustered	1	core	172	227	hypothetical protein	FALSE	FALSE	FALSE	FALSE	FALSE
OG405	unclustered	1	core	172	227	LSU ribosomal protein L10p (P0)	FALSE	FALSE	FALSE	FALSE	FALSE
OG125	unclustered	1	core	170	227	hypothetical protein	FALSE	FALSE	FALSE	FALSE	FALSE
OG553	unclustered	1	core	170	227	methyltransferase	FALSE	FALSE	FALSE	FALSE	FALSE
OG578	unclustered	1	core	170	227	Crossover junction endodeoxyribonuclease RuvC (EC 3.1.22.4)	FALSE	FALSE	FALSE	FALSE	FALSE
OG669	unclustered	1	core	170	227	hypothetical protein	FALSE	FALSE	FALSE	FALSE	FALSE
OG109	unclustered	1	core	168	227	Transcription termination protein NusB	FALSE	FALSE	FALSE	FALSE	FALSE
OG256	unclustered	1	core	168	227	FIG016940: Type III secretion protein	FALSE	FALSE	FALSE	FALSE	FALSE
OG571	unclustered	1	core	168	227	CDP-alcohol phosphatidyltransferase	FALSE	FALSE	FALSE	FALSE	FALSE
OG996	unclustered	1	periphery	168	74	hypothetical protein	FALSE	FALSE	FALSE	FALSE	FALSE
OG187	unclustered	1	core	167	227	hypothetical protein	FALSE	FALSE	FALSE	FALSE	FALSE
OG492	unclustered	1	core	167	227	Lipoprotein signal peptidase (EC 3.4.23.36)	FALSE	FALSE	FALSE	FALSE	FALSE
OG538	unclustered	1	core	167	227	Amino Group Acetyl Transferase	FALSE	FALSE	FALSE	FALSE	FALSE
OG85	unclustered	1	core	167	227	LSU ribosomal protein L9p	FALSE	FALSE	FALSE	FALSE	FALSE
OG887	unclustered	1	periphery	167	110	hypothetical protein	FALSE	FALSE	FALSE	FALSE	FALSE
OG1187	unclustered	1	periphery	166	30	hypothetical protein	FALSE	FALSE	FALSE	FALSE	FALSE
OG1637	unclustered	1	periphery	165	11	hypothetical protein	TRUE	FALSE	FALSE	FALSE	FALSE
OG589	unclustered	1	core	165	227	SSU ribosomal protein S5p (S2e)	FALSE	FALSE	FALSE	FALSE	FALSE
S278	unclustered	1	cloud	165	1	hypothetical protein	FALSE	FALSE	FALSE	FALSE	FALSE
OG252	unclustered	1	core	164	227	Biotin carboxyl carrier protein of acetyl-CoA carboxylase	FALSE	FALSE	FALSE	FALSE	FALSE
OG75	unclustered	1	core	164	227	[leader (60) peptide-periplasmic]	TRUE	FALSE	FALSE	FALSE	FALSE
OG783	unclustered	1	periphery	164	203	N5-(1-carboxyethyl)-L-ornithine synthase	FALSE	FALSE	FALSE	FALSE	FALSE
OG1112	unclustered	1	periphery	163	52	histone H1-like protein Hc2	TRUE	FALSE	FALSE	FALSE	FALSE
OG122	unclustered	1	core	163	227	tRNA-specific adenosine-34 deaminase (EC 3.5.4.-)	FALSE	FALSE	FALSE	FALSE	FALSE
OG356	unclustered	1	core	163	227	hypothetical protein	FALSE	FALSE	FALSE	FALSE	FALSE
OG872	unclustered	1	periphery	163	111	hypothetical protein	FALSE	FALSE	FALSE	FALSE	FALSE
OG121	unclustered	1	core	162	227	hypothetical protein	FALSE	FALSE	FALSE	FALSE	FALSE
OG269	unclustered	1	core	162	227	Protein export cytoplasm protein SecA ATPase RNA helicase (TC 3.A.5.1.1)	FALSE	FALSE	FALSE	FALSE	FALSE
OG502	unclustered	1	core	161	227	Metal-dependent hydrolase YbeY, involved in rRNA and/or ribosome maturation and assembly	FALSE	FALSE	FALSE	FALSE	FALSE
OG1042	unclustered	1	periphery	160	60	hypothetical protein	TRUE	FALSE	FALSE	FALSE	FALSE
OG220	unclustered	1	core	160	227	hypothetical protein	FALSE	FALSE	FALSE	FALSE	FALSE
OG126	unclustered	1	core	159	227	hypothetical protein	FALSE	FALSE	FALSE	FALSE	FALSE
OG1744	unclustered	1	periphery	159	10	hypothetical protein	FALSE	FALSE	FALSE	FALSE	FALSE
OG611	unclustered	1	core	159	227	Cytosolic acyl-CoA thioester hydrolase family protein	FALSE	FALSE	FALSE	FALSE	FALSE
OG632	unclustered	1	core	159	227	hypothetical protein	TRUE	FALSE	FALSE	FALSE	FALSE
OG769	unclustered	1	periphery	159	217	Dihydrofolate reductase (EC 1.5.1.3)	FALSE	FALSE	FALSE	FALSE	FALSE
OG206	unclustered	1	core	158	227	hypothetical protein	FALSE	FALSE	FALSE	FALSE	FALSE
OG188	unclustered	1	core	157	227	single-strand binding protein	FALSE	FALSE	FALSE	FALSE	FALSE
OG519	unclustered	1	core	157	227	SSU ribosomal protein S7p (S5e)	FALSE	FALSE	FALSE	FALSE	FALSE
S635	unclustered	1	cloud	157	1	hypothetical protein	FALSE	FALSE	FALSE	FALSE	FALSE
OG1390	unclustered	1	periphery	156	16	hypothetical protein	FALSE	FALSE	FALSE	FALSE	FALSE
OG31	unclustered	1	core	156	227	6,7-dimethyl-8-ribityllumazine synthase (EC 2.5.1.78)	FALSE	FALSE	FALSE	FALSE	FALSE
OG1494	unclustered	1	periphery	155	13	hypothetical protein	TRUE	FALSE	FALSE	FALSE	FALSE
OG2270	unclustered	1	periphery	155	2	hypothetical protein	TRUE	FALSE	FALSE	FALSE	FALSE
OG386	unclustered	1	core	155	227	hypothetical protein	FALSE	FALSE	FALSE	FALSE	FALSE
OG829	unclustered	1	periphery	154	143	hypothetical protein	TRUE	FALSE	FALSE	FALSE	FALSE
OG2369	unclustered	1	periphery	153	2	hypothetical protein	FALSE	FALSE	FALSE	FALSE	FALSE
OG237	unclustered	1	core	153	227	hypothetical protein	FALSE	FALSE	FALSE	FALSE	FALSE
OG428	unclustered	1	core	153	227	hypothetical protein	FALSE	FALSE	FALSE	FALSE	FALSE
OG608	unclustered	1	core	153	227	3-hydroxyacyl-[acyl-carrier-protein] dehydratase, FabZ form (EC 4.2.1.59)	FALSE	FALSE	FALSE	FALSE	FALSE
OG1702	unclustered	1	periphery	152	10	hypothetical protein	FALSE	FALSE	FALSE	FALSE	FALSE
OG490	unclustered	1	core	152	227	Ribonucleotide reductase transcriptional regulator NrdR	FALSE	FALSE	FALSE	FALSE	FALSE
OG216	unclustered	1	core	151	227	tmRNA-binding protein SmpB	FALSE	FALSE	FALSE	FALSE	FALSE
OG392	unclustered	1	core	151	227	hypothetical protein	FALSE	FALSE	FALSE	FALSE	FALSE
S250	unclustered	1	cloud	151	1	hypothetical protein	FALSE	FALSE	FALSE	FALSE	FALSE
OG1159	unclustered	1	periphery	150	34	hypothetical protein	FALSE	FALSE	FALSE	FALSE	FALSE
OG1640	unclustered	1	periphery	150	11	hypothetical protein	TRUE	FALSE	FALSE	FALSE	FALSE
OG1728	unclustered	1	periphery	150	10	hypothetical protein	FALSE	FALSE	FALSE	FALSE	FALSE
OG254	unclustered	1	core	150	227	LSU ribosomal protein L13p (L13Ae)	FALSE	FALSE	FALSE	FALSE	FALSE
OG36	unclustered	1	core	150	227	Phospholipid-binding protein	FALSE	FALSE	FALSE	FALSE	FALSE
OG522	unclustered	1	core	150	227	Inclusion membrane protein-40	TRUE	FALSE	FALSE	FALSE	FALSE
OG575	unclustered	1	core	150	227	Nucleoside diphosphate kinase (EC 2.7.4.6)	FALSE	FALSE	FALSE	FALSE	FALSE
OG62	unclustered	1	core	150	227	MutT/Nudix family protein	FALSE	FALSE	FALSE	FALSE	FALSE
OG744	unclustered	1	periphery	150	225	Inclusion membrane protein A	TRUE	FALSE	FALSE	FALSE	FALSE
OG232	unclustered	1	core	149	227	FIG016921: Type III secretion protein	FALSE	FALSE	FALSE	FALSE	FALSE
OG414	unclustered	1	core	149	227	Sulfur acceptor protein SufE for iron-sulfur cluster assembly	FALSE	FALSE	FALSE	FALSE	FALSE
OG1014	unclustered	1	periphery	148	72	putative cytotoxin	FALSE	FALSE	FALSE	FALSE	FALSE
OG193	unclustered	1	core	148	227	hypothetical protein	FALSE	FALSE	FALSE	FALSE	FALSE
OG290	unclustered	1	core	148	227	hypothetical protein	FALSE	FALSE	FALSE	FALSE	FALSE
OG318	unclustered	1	core	148	227	hypothetical protein	FALSE	FALSE	FALSE	FALSE	FALSE
OG642	unclustered	1	core	147	227	hypothetical protein	TRUE	FALSE	FALSE	FALSE	FALSE
OG982	unclustered	1	periphery	147	81	Arginine pathway regulatory protein ArgR, repressor of arg regulon	FALSE	FALSE	FALSE	FALSE	FALSE
OG626	unclustered	1	core	146	227	Serine-protein kinase RsbW (EC 2.7.11.1)	FALSE	FALSE	FALSE	FALSE	FALSE
OG719	unclustered	1	periphery	146	226	Scc1 protein (Type III secretion chaperone)	FALSE	FALSE	FALSE	FALSE	FALSE
OG1373	unclustered	1	periphery	145	17	hypothetical protein	FALSE	FALSE	FALSE	FALSE	FALSE
OG1457	unclustered	1	periphery	145	14	hypothetical protein	TRUE	FALSE	FALSE	FALSE	FALSE
OG382	unclustered	1	core	145	227	Deoxyuridine 5'-triphosphate nucleotidohydrolase (EC 3.6.1.23)	FALSE	FALSE	FALSE	FALSE	FALSE
OG713	unclustered	1	periphery	145	226	hypothetical protein	FALSE	FALSE	FALSE	FALSE	FALSE
OG588	unclustered	1	core	144	227	LSU ribosomal protein L15p (L27Ae)	FALSE	FALSE	FALSE	FALSE	FALSE
OG721	unclustered	1	periphery	144	226	Protein CPn_0742/CP_0003/CPj0742/CpB0770	FALSE	FALSE	FALSE	FALSE	FALSE
OG155	unclustered	1	core	143	227	HTH Transcriptional Regulator	FALSE	FALSE	FALSE	FALSE	FALSE
OG645	unclustered	1	core	142	227	hypothetical protein	FALSE	FALSE	FALSE	FALSE	FALSE
OG11	unclustered	1	core	141	228	hypothetical protein	FALSE	FALSE	FALSE	FALSE	FALSE
OG408	unclustered	1	core	141	227	LSU ribosomal protein L11p (L12e)	FALSE	FALSE	FALSE	FALSE	FALSE
OG753	unclustered	1	periphery	141	224	V-type ATP synthase subunit K (EC 3.6.3.14)	FALSE	FALSE	FALSE	FALSE	FALSE
OG817	unclustered	1	periphery	140	144	hypothetical protein	TRUE	FALSE	FALSE	FALSE	FALSE
OG1706	unclustered	1	periphery	139	10	hypothetical protein	TRUE	FALSE	FALSE	FALSE	FALSE
OG367	unclustered	1	core	139	227	type III secretion chaperone, putative	FALSE	FALSE	FALSE	FALSE	FALSE
OG599	unclustered	1	core	138	227	LSU ribosomal protein L16p (L10e)	FALSE	FALSE	FALSE	FALSE	FALSE
OG1764	unclustered	1	periphery	137	9	hypothetical protein	FALSE	FALSE	FALSE	FALSE	FALSE
OG332	unclustered	1	core	137	227	cAMP-binding proteins - catabolite gene activator and regulatory subunit of cAMP-dependent protein kinases	FALSE	FALSE	FALSE	FALSE	FALSE
OG862	unclustered	1	periphery	137	138	hypothetical protein	TRUE	FALSE	FALSE	FALSE	FALSE
OG676	unclustered	1	core	135	227	Biopolymer transport protein ExbD/TolR	FALSE	FALSE	FALSE	FALSE	FALSE
OG752	unclustered	1	periphery	135	224	Disulfide bond Oxidoreductase	FALSE	FALSE	FALSE	FALSE	FALSE
OG785	unclustered	1	periphery	135	203	hypothetical protein	FALSE	FALSE	FALSE	FALSE	FALSE
S677	unclustered	1	cloud	135	1	hypothetical protein	FALSE	FALSE	FALSE	FALSE	FALSE
OG2348	unclustered	1	periphery	134	2	hypothetical protein	FALSE	FALSE	FALSE	FALSE	FALSE
OG859	unclustered	1	periphery	134	140	hypothetical protein	TRUE	FALSE	FALSE	FALSE	FALSE
S422	unclustered	1	cloud	134	1	hypothetical protein	FALSE	FALSE	FALSE	FALSE	FALSE
OG1802	unclustered	1	periphery	133	9	hypothetical protein	FALSE	FALSE	FALSE	FALSE	FALSE
OG197	unclustered	1	core	133	227	FIG042683: Type III secretion	FALSE	FALSE	FALSE	FALSE	FALSE
OG255	unclustered	1	core	133	227	SSU ribosomal protein S9p (S16e)	FALSE	FALSE	FALSE	FALSE	FALSE
OG592	unclustered	1	core	133	227	SSU ribosomal protein S8p (S15Ae)	FALSE	FALSE	FALSE	FALSE	FALSE
OG981	unclustered	1	periphery	133	81	hypothetical protein	TRUE	FALSE	FALSE	FALSE	FALSE
S590	unclustered	1	cloud	133	1	hypothetical protein	FALSE	FALSE	FALSE	FALSE	FALSE
OG1945	unclustered	1	periphery	132	5	hypothetical protein	FALSE	FALSE	FALSE	FALSE	FALSE
OG584	unclustered	1	core	132	227	SSU ribosomal protein S11p (S14e)	FALSE	FALSE	FALSE	FALSE	FALSE
OG827	unclustered	1	periphery	132	143	Inclusion membrane protein-8	TRUE	FALSE	FALSE	FALSE	FALSE
OG834	unclustered	1	periphery	131	143	hypothetical protein	TRUE	FALSE	FALSE	FALSE	FALSE
OG682	unclustered	1	core	130	227	hypothetical protein	FALSE	FALSE	FALSE	FALSE	FALSE
OG729	unclustered	1	periphery	130	226	LSU ribosomal protein L7/L12 (P1/P2)	FALSE	FALSE	FALSE	FALSE	FALSE
OG613	unclustered	1	core	129	227	TsaE protein, required for threonylcarbamoyladenosine t(6)A37 formation in tRNA	FALSE	FALSE	FALSE	FALSE	FALSE
OG857	unclustered	1	periphery	129	140	hypothetical protein	TRUE	FALSE	FALSE	FALSE	FALSE
S630	unclustered	1	cloud	129	1	hypothetical protein	FALSE	FALSE	FALSE	FALSE	FALSE
OG351	unclustered	1	core	127	227	MazG protein domain	FALSE	FALSE	FALSE	FALSE	FALSE
OG826	unclustered	1	periphery	127	143	Inclusion membrane protein D # IncD	TRUE	FALSE	FALSE	FALSE	FALSE
OG1648	unclustered	1	periphery	126	11	hypothetical protein	FALSE	FALSE	FALSE	FALSE	FALSE
OG1838	unclustered	1	periphery	126	8	hypothetical protein	FALSE	FALSE	FALSE	FALSE	FALSE
OG794	unclustered	1	periphery	125	191	Histone-Like Developmental Protein	FALSE	FALSE	FALSE	FALSE	FALSE
OG1320	unclustered	1	periphery	124	22	hypothetical protein	TRUE	FALSE	FALSE	FALSE	FALSE
OG491	unclustered	1	core	124	227	DnaK Suppressor	FALSE	FALSE	FALSE	FALSE	FALSE
OG646	unclustered	1	core	124	227	predicted OMP [leader (16) peptide]	FALSE	FALSE	FALSE	FALSE	FALSE
OG112	unclustered	1	core	123	227	LSU ribosomal protein L20p	FALSE	FALSE	FALSE	FALSE	FALSE
OG1495	unclustered	1	periphery	123	13	hypothetical protein	TRUE	FALSE	FALSE	FALSE	FALSE
OG2166	unclustered	1	periphery	123	3	hypothetical protein	FALSE	FALSE	FALSE	FALSE	FALSE
OG402	unclustered	1	core	123	227	hypothetical protein	FALSE	FALSE	FALSE	FALSE	FALSE
OG520	unclustered	1	core	123	227	SSU ribosomal protein S12p (S23e)	FALSE	FALSE	FALSE	FALSE	FALSE
OG590	unclustered	1	core	123	227	LSU ribosomal protein L18p (L5e)	FALSE	FALSE	FALSE	FALSE	FALSE
OG582	unclustered	1	core	122	227	LSU ribosomal protein L17p	FALSE	FALSE	FALSE	FALSE	FALSE
OG585	unclustered	1	core	122	227	SSU ribosomal protein S13p (S18e)	FALSE	FALSE	FALSE	FALSE	FALSE
OG595	unclustered	1	core	122	227	LSU ribosomal protein L14p (L23e)	FALSE	FALSE	FALSE	FALSE	FALSE
OG782	unclustered	1	periphery	122	206	Dihydroneopterin aldolase (EC 4.1.2.25)	FALSE	FALSE	FALSE	FALSE	FALSE
OG860	unclustered	1	periphery	122	140	hypothetical protein	TRUE	FALSE	FALSE	FALSE	FALSE
S865	unclustered	1	cloud	122	1	putative serine-threonine protein kinase	FALSE	FALSE	FALSE	FALSE	FALSE
OG172	unclustered	1	core	121	227	LSU ribosomal protein L19p	FALSE	FALSE	FALSE	FALSE	FALSE
OG748	unclustered	1	periphery	121	225	hypothetical protein	FALSE	FALSE	FALSE	FALSE	FALSE
OG864	unclustered	1	periphery	121	133	hypothetical protein	TRUE	FALSE	FALSE	FALSE	FALSE
OG230	unclustered	1	core	120	227	Ribosome-binding factor A	FALSE	FALSE	FALSE	FALSE	FALSE
OG94	unclustered	1	core	120	227	hypothetical protein	TRUE	FALSE	FALSE	FALSE	FALSE
S595	unclustered	1	cloud	120	1	hypothetical protein	TRUE	FALSE	FALSE	FALSE	FALSE
OG236	unclustered	1	core	119	227	Holo-[acyl-carrier protein] synthase (EC 2.7.8.7)	FALSE	FALSE	FALSE	FALSE	FALSE
OG60	unclustered	1	core	119	227	Iojap protein	FALSE	FALSE	FALSE	FALSE	FALSE
OG654	unclustered	1	core	119	227	hypothetical protein	FALSE	FALSE	FALSE	FALSE	FALSE
S7	unclustered	1	cloud	119	1	hypothetical protein	TRUE	FALSE	FALSE	FALSE	FALSE
OG1857	unclustered	1	periphery	118	7	hypothetical protein	FALSE	FALSE	FALSE	FALSE	FALSE
OG1453	unclustered	1	periphery	117	14	hypothetical protein	TRUE	FALSE	FALSE	FALSE	FALSE
OG1942	unclustered	1	periphery	117	5	hypothetical protein	FALSE	FALSE	FALSE	FALSE	FALSE
OG375	unclustered	1	core	117	227	Likely not a Glycine cleavage system H protein	FALSE	FALSE	FALSE	FALSE	FALSE
OG2235	unclustered	1	periphery	116	2	hypothetical protein	TRUE	FALSE	FALSE	FALSE	FALSE
OG298	unclustered	1	core	116	227	Zn-ribbon-containing, possibly RNA-binding protein and truncated derivatives	FALSE	FALSE	FALSE	FALSE	FALSE
OG716	unclustered	1	periphery	116	226	SSU ribosomal protein S16p	FALSE	FALSE	FALSE	FALSE	FALSE
OG836	unclustered	1	periphery	116	143	hypothetical protein	TRUE	FALSE	FALSE	FALSE	FALSE
OG1101	unclustered	1	periphery	115	53	hypothetical protein	TRUE	FALSE	FALSE	FALSE	FALSE
OG1855	unclustered	1	periphery	115	7	hypothetical protein	FALSE	FALSE	FALSE	FALSE	FALSE
OG1642	unclustered	1	periphery	114	11	hypothetical protein	FALSE	FALSE	FALSE	FALSE	FALSE
OG709	unclustered	1	periphery	114	226	Preprotein translocase subunit YajC (TC 3.A.5.1.1)	FALSE	FALSE	FALSE	FALSE	FALSE
OG965	unclustered	1	periphery	114	83	Periplasmic divalent cation tolerance protein CutA	FALSE	FALSE	FALSE	FALSE	FALSE
S134	unclustered	1	cloud	114	1	hypothetical protein	FALSE	FALSE	FALSE	FALSE	FALSE
OG1733	unclustered	1	periphery	113	10	hypothetical protein	FALSE	FALSE	FALSE	FALSE	FALSE
S146	unclustered	1	cloud	113	1	hypothetical protein	FALSE	FALSE	FALSE	FALSE	FALSE
OG2051	unclustered	1	periphery	112	3	Inclusion membrane protein-33	TRUE	FALSE	FALSE	FALSE	FALSE
OG767	unclustered	1	periphery	112	217	hypothetical protein	TRUE	FALSE	FALSE	FALSE	FALSE
OG82	unclustered	1	core	112	227	SSU ribosomal protein S6p	FALSE	FALSE	FALSE	FALSE	FALSE
OG1451	unclustered	1	periphery	111	14	hypothetical protein	TRUE	FALSE	FALSE	FALSE	FALSE
OG1639	unclustered	1	periphery	111	11	hypothetical protein	TRUE	FALSE	FALSE	FALSE	FALSE
OG1761	unclustered	1	periphery	111	10	hypothetical protein	FALSE	FALSE	FALSE	FALSE	FALSE
OG2174	unclustered	1	periphery	111	2	hypothetical protein	FALSE	FALSE	FALSE	FALSE	FALSE
OG469	unclustered	1	core	111	227	Bis(5'-nucleosyl)-tetraphosphatase (asymmetrical) (EC 3.6.1.17)	FALSE	FALSE	FALSE	FALSE	FALSE
OG594	unclustered	1	core	111	227	LSU ribosomal protein L24p (L26e)	FALSE	FALSE	FALSE	FALSE	FALSE
OG601	unclustered	1	core	111	227	LSU ribosomal protein L22p (L17e)	FALSE	FALSE	FALSE	FALSE	FALSE
OG738	unclustered	1	periphery	111	226	LSU ribosomal protein L23p (L23Ae)	FALSE	FALSE	FALSE	FALSE	FALSE
OG2251	unclustered	1	periphery	110.5	2	Phage internal scaffolding protein	FALSE	FALSE	FALSE	FALSE	FALSE
OG843	unclustered	1	periphery	110	143	hypothetical protein	TRUE	FALSE	FALSE	FALSE	FALSE
OG1697	unclustered	1	periphery	109	10	hypothetical protein	TRUE	FALSE	FALSE	FALSE	FALSE
OG427	unclustered	1	core	109	227	Phosphocarrier protein of PTS system	FALSE	FALSE	FALSE	FALSE	FALSE
OG736	unclustered	1	periphery	109	226	hypothetical protein	FALSE	FALSE	FALSE	FALSE	FALSE
S604	unclustered	1	cloud	109	1	hypothetical protein	FALSE	FALSE	FALSE	FALSE	FALSE
OG168	unclustered	1	core	108	227	LSU ribosomal protein L31p @ LSU ribosomal protein L31p, zinc-independent	FALSE	FALSE	FALSE	FALSE	FALSE
OG182	unclustered	1	core	108	227	hypothetical protein	FALSE	FALSE	FALSE	FALSE	FALSE
S368	unclustered	1	cloud	108	1	hypothetical protein	FALSE	FALSE	FALSE	FALSE	FALSE
OG1769	unclustered	1	periphery	107	9	hypothetical protein	FALSE	FALSE	FALSE	FALSE	FALSE
OG500	unclustered	1	core	107	227	LSU ribosomal protein L21p	FALSE	FALSE	FALSE	FALSE	FALSE
OG1396	unclustered	1	periphery	106	16	hypothetical protein	FALSE	FALSE	FALSE	FALSE	FALSE
OG1896	unclustered	1	periphery	106	6	hypothetical protein	FALSE	FALSE	FALSE	FALSE	FALSE
OG833	unclustered	1	periphery	106	143	hypothetical protein	TRUE	FALSE	FALSE	FALSE	FALSE
OG957	unclustered	1	periphery	106	83	hypothetical protein	TRUE	FALSE	FALSE	FALSE	FALSE
OG1168	unclustered	1	periphery	105	31	hypothetical protein	TRUE	FALSE	FALSE	FALSE	FALSE
OG1182	unclustered	1	periphery	105	28	hypothetical protein	TRUE	FALSE	FALSE	FALSE	FALSE
OG1452	unclustered	1	periphery	105	14	hypothetical protein	TRUE	FALSE	FALSE	FALSE	FALSE
OG517	unclustered	1	core	105	227	SSU ribosomal protein S10p (S20e)	FALSE	FALSE	FALSE	FALSE	FALSE
S260	unclustered	1	cloud	104	1	hypothetical protein	FALSE	FALSE	FALSE	FALSE	FALSE
S440	unclustered	1	cloud	104	1	Protein YidD	FALSE	FALSE	FALSE	FALSE	FALSE
OG145	unclustered	1	core	102	227	hypothetical protein	FALSE	FALSE	FALSE	FALSE	FALSE
OG1721	unclustered	1	periphery	102	10	hypothetical protein	FALSE	FALSE	FALSE	FALSE	FALSE
OG246	unclustered	1	core	102	227	Heat shock protein 60 family co-chaperone GroES	FALSE	FALSE	FALSE	FALSE	FALSE
OG443	unclustered	1	core	102	227	Preprotein translocase subunit SecG (TC 3.A.5.1.1)	FALSE	FALSE	FALSE	FALSE	FALSE
OG740	unclustered	1	periphery	102	226	Thioredoxin	FALSE	FALSE	FALSE	FALSE	FALSE
OG1329	unclustered	1	periphery	101	21	hypothetical protein	FALSE	FALSE	FALSE	FALSE	FALSE
OG821	unclustered	1	periphery	101	143	hypothetical protein	FALSE	FALSE	FALSE	FALSE	FALSE
S676	unclustered	1	cloud	101	1	hypothetical protein	TRUE	FALSE	FALSE	FALSE	FALSE
OG1411	unclustered	1	periphery	100	15	hypothetical protein	FALSE	FALSE	FALSE	FALSE	FALSE
OG148	unclustered	1	core	100	227	Aspartyl-tRNA(Asn) amidotransferase subunit C (EC 6.3.5.6) @ Glutamyl-tRNA(Gln) amidotransferase subunit C (EC 6.3.5.7)	FALSE	FALSE	FALSE	FALSE	FALSE
OG176	unclustered	1	core	100	227	hypothetical protein	FALSE	FALSE	FALSE	FALSE	FALSE
OG1762	unclustered	1	periphery	100	9	hypothetical protein	FALSE	FALSE	FALSE	FALSE	FALSE
OG361	unclustered	1	core	100	227	Integration host factor alpha/beta	FALSE	FALSE	FALSE	FALSE	FALSE
OG732	unclustered	1	periphery	100	226	COG1872	FALSE	FALSE	FALSE	FALSE	FALSE
OG828	unclustered	1	periphery	100	143	hypothetical protein	TRUE	FALSE	FALSE	FALSE	FALSE
OG1519	unclustered	1	periphery	99	13	hypothetical protein	FALSE	FALSE	FALSE	FALSE	FALSE
OG93	unclustered	1	core	99	227	hypothetical protein	FALSE	FALSE	FALSE	FALSE	FALSE
OG1118	unclustered	1	periphery	98	51	Cell division protein YlmG/Ycf19 (putative), YggT family	FALSE	FALSE	FALSE	FALSE	FALSE
OG1644	unclustered	1	periphery	98	11	hypothetical protein	TRUE	FALSE	FALSE	FALSE	FALSE
OG692	unclustered	1	core	98	227	SSU ribosomal protein S20p	FALSE	FALSE	FALSE	FALSE	FALSE
S305	unclustered	1	cloud	98	1	hypothetical protein	FALSE	FALSE	FALSE	FALSE	FALSE
OG1924	unclustered	1	periphery	97	5	hypothetical protein	FALSE	FALSE	FALSE	FALSE	FALSE
OG20	unclustered	1	core	97	228	hypothetical protein	FALSE	FALSE	FALSE	FALSE	FALSE
OG718	unclustered	1	periphery	97	226	LtuB protein	FALSE	FALSE	FALSE	FALSE	FALSE
S825	unclustered	1	cloud	97	1	hypothetical protein	FALSE	FALSE	FALSE	FALSE	FALSE
OG1378	unclustered	1	periphery	96	17	hypothetical protein	FALSE	FALSE	FALSE	FALSE	FALSE
OG1750	unclustered	1	periphery	96	10	hypothetical protein	TRUE	FALSE	FALSE	FALSE	FALSE
OG1925	unclustered	1	periphery	96	5	putative cytotoxin	FALSE	FALSE	FALSE	FALSE	FALSE
OG425	unclustered	1	core	96	227	hypothetical protein	FALSE	FALSE	FALSE	FALSE	FALSE
S791	unclustered	1	cloud	96	1	hypothetical protein	FALSE	FALSE	FALSE	FALSE	FALSE
OG2078	unclustered	1	periphery	95	3	hypothetical protein	FALSE	FALSE	FALSE	FALSE	FALSE
OG726	unclustered	1	periphery	95	226	Cell division protein FtsL	FALSE	FALSE	FALSE	FALSE	FALSE
OG961	unclustered	1	periphery	95	83	hypothetical protein	FALSE	FALSE	FALSE	FALSE	FALSE
S316	unclustered	1	cloud	95	1	hypothetical protein	FALSE	FALSE	FALSE	FALSE	FALSE
S828	unclustered	1	cloud	95	1	hypothetical protein	FALSE	FALSE	FALSE	FALSE	FALSE
S847	unclustered	1	cloud	95	1	hypothetical protein	FALSE	FALSE	FALSE	FALSE	FALSE
OG639	unclustered	1	core	94	227	Type III secretion inner membrane protein (YscS,homologous to flagellar export components)	FALSE	FALSE	FALSE	FALSE	FALSE
OG810	unclustered	1	periphery	94	152	Transcriptional repressor protein TrpR	FALSE	FALSE	FALSE	FALSE	FALSE
OG1130	unclustered	1	periphery	93	43	hypothetical protein	FALSE	FALSE	FALSE	FALSE	FALSE
OG1264	unclustered	1	periphery	93	26	hypothetical protein	FALSE	FALSE	FALSE	FALSE	FALSE
S921	unclustered	1	cloud	93	1	hypothetical protein	FALSE	FALSE	FALSE	FALSE	FALSE
OG1541	unclustered	1	periphery	92	12	hypothetical protein	FALSE	FALSE	FALSE	FALSE	FALSE
OG1690	unclustered	1	periphery	92	10	hypothetical protein	FALSE	FALSE	FALSE	FALSE	FALSE
S707	unclustered	1	cloud	92	1	hypothetical protein	FALSE	FALSE	FALSE	FALSE	FALSE
OG1565	unclustered	1	periphery	91	12	hypothetical protein	FALSE	FALSE	FALSE	FALSE	FALSE
OG1801	unclustered	1	periphery	91	9	hypothetical protein	FALSE	FALSE	FALSE	FALSE	FALSE
OG1992	unclustered	1	periphery	91	4	hypothetical protein	FALSE	FALSE	FALSE	FALSE	FALSE
OG2330	unclustered	1	periphery	91	2	hypothetical protein	FALSE	FALSE	FALSE	FALSE	FALSE
OG2355	unclustered	1	periphery	91	2	hypothetical protein	FALSE	FALSE	FALSE	FALSE	FALSE
OG717	unclustered	1	periphery	91	226	Ferredoxin	FALSE	FALSE	FALSE	FALSE	FALSE
S937	unclustered	1	cloud	91	1	hypothetical protein	FALSE	FALSE	FALSE	FALSE	FALSE
OG1354	unclustered	1	periphery	90	19	hypothetical protein	FALSE	FALSE	FALSE	FALSE	FALSE
OG1621	unclustered	1	periphery	90	11	hypothetical protein	FALSE	FALSE	FALSE	FALSE	FALSE
OG758	unclustered	1	periphery	90	223	hypothetical protein	FALSE	FALSE	FALSE	FALSE	FALSE
OG932	unclustered	1	periphery	90	88	hypothetical protein	FALSE	FALSE	FALSE	FALSE	FALSE
S898	unclustered	1	cloud	90	1	hypothetical protein	FALSE	FALSE	FALSE	FALSE	FALSE
OG1124	unclustered	1	periphery	89	40	hypothetical protein	FALSE	FALSE	FALSE	FALSE	FALSE
OG120	unclustered	1	core	89	227	SSU ribosomal protein S15p (S13e)	FALSE	FALSE	FALSE	FALSE	FALSE
OG1813	unclustered	1	periphery	89	8	hypothetical protein	FALSE	FALSE	FALSE	FALSE	FALSE
OG223	unclustered	1	core	89	227	LSU ribosomal protein L28p	FALSE	FALSE	FALSE	FALSE	FALSE
S648	unclustered	1	cloud	89	1	hypothetical protein	FALSE	FALSE	FALSE	FALSE	FALSE
S906	unclustered	1	cloud	89	1	hypothetical protein	FALSE	FALSE	FALSE	FALSE	FALSE
S913	unclustered	1	cloud	89	1	RelE/StbE replicon stabilization toxin	FALSE	FALSE	FALSE	FALSE	FALSE
OG1091	unclustered	1	periphery	88	54	hypothetical protein	TRUE	FALSE	FALSE	FALSE	FALSE
OG1616	unclustered	1	periphery	88	11	hypothetical protein	FALSE	FALSE	FALSE	FALSE	FALSE
OG602	unclustered	1	core	88	227	SSU ribosomal protein S19p (S15e)	FALSE	FALSE	FALSE	FALSE	FALSE
OG795	unclustered	1	periphery	88	186	9kDa-Cysteine-Rich Lipoprotein	FALSE	FALSE	FALSE	FALSE	FALSE
S372	unclustered	1	cloud	88	1	hypothetical protein	FALSE	FALSE	FALSE	FALSE	FALSE
OG1035	unclustered	1	periphery	87.5	62	hypothetical protein	TRUE	FALSE	FALSE	FALSE	FALSE
OG746	unclustered	1	periphery	87	225	Shikimate kinase I (EC 2.7.1.71)	FALSE	FALSE	FALSE	FALSE	FALSE
S302	unclustered	1	cloud	87	1	hypothetical protein	FALSE	FALSE	FALSE	FALSE	FALSE
OG1074	unclustered	1	periphery	86	55	hypothetical protein	TRUE	FALSE	FALSE	FALSE	FALSE
OG1127	unclustered	1	periphery	86	39	hypothetical protein	FALSE	FALSE	FALSE	FALSE	FALSE
OG865	unclustered	1	periphery	86	125	hypothetical protein	TRUE	FALSE	FALSE	FALSE	FALSE
OG895	unclustered	1	periphery	86	110	hypothetical protein	FALSE	FALSE	FALSE	FALSE	FALSE
S396	unclustered	1	cloud	86	1	hypothetical protein	FALSE	FALSE	FALSE	FALSE	FALSE
OG1215	unclustered	1	periphery	85	29	hypothetical protein	FALSE	FALSE	FALSE	FALSE	FALSE
OG1371	unclustered	1	periphery	85	17	NADH dehydrogenase subunit 1	FALSE	FALSE	FALSE	FALSE	FALSE
OG1870	unclustered	1	periphery	85	6	hypothetical protein	FALSE	FALSE	FALSE	FALSE	FALSE
S344	unclustered	1	cloud	85	1	hypothetical protein	FALSE	FALSE	FALSE	FALSE	FALSE
S798	unclustered	1	cloud	85	1	hypothetical protein	FALSE	FALSE	FALSE	FALSE	FALSE
OG419	unclustered	1	core	84	227	hypothetical protein	FALSE	FALSE	FALSE	FALSE	FALSE
OG771	unclustered	1	periphery	84	216	hypothetical protein	FALSE	FALSE	FALSE	FALSE	FALSE
OG839	unclustered	1	periphery	84	143	hypothetical protein	FALSE	FALSE	FALSE	FALSE	FALSE
OG890	unclustered	1	periphery	84	110	hypothetical protein	FALSE	FALSE	FALSE	FALSE	FALSE
S663	unclustered	1	cloud	84	1	hypothetical protein	FALSE	FALSE	FALSE	FALSE	FALSE
OG1718	unclustered	1	periphery	83	10	hypothetical protein	TRUE	FALSE	FALSE	FALSE	FALSE
OG215	unclustered	1	core	83	227	FIG016943: Type III secretion	FALSE	FALSE	FALSE	FALSE	FALSE
OG224	unclustered	1	core	83	227	hypothetical protein	FALSE	FALSE	FALSE	FALSE	FALSE
OG2306	unclustered	1	periphery	83	2	hypothetical protein	FALSE	FALSE	FALSE	FALSE	FALSE
OG498	unclustered	1	core	83	227	LSU ribosomal protein L27p	FALSE	FALSE	FALSE	FALSE	FALSE
OG596	unclustered	1	core	83	227	SSU ribosomal protein S17p (S11e)	FALSE	FALSE	FALSE	FALSE	FALSE
OG1200	unclustered	1	periphery	82	27	hypothetical protein	FALSE	FALSE	FALSE	FALSE	FALSE
OG2296	unclustered	1	periphery	82	2	hypothetical protein	TRUE	FALSE	FALSE	FALSE	FALSE
OG410	unclustered	1	core	82	227	Preprotein translocase subunit SecE (TC 3.A.5.1.1)	FALSE	FALSE	FALSE	FALSE	FALSE
OG868	unclustered	1	periphery	82	117	hypothetical protein	FALSE	FALSE	FALSE	FALSE	FALSE
OG1557	unclustered	1	periphery	81	12	hypothetical protein	FALSE	FALSE	FALSE	FALSE	FALSE
OG1758	unclustered	1	periphery	81	10	hypothetical protein	FALSE	FALSE	FALSE	FALSE	FALSE
OG83	unclustered	1	core	81	227	SSU ribosomal protein S18p @ SSU ribosomal protein S18p, zinc-independent	FALSE	FALSE	FALSE	FALSE	FALSE
S366	unclustered	1	cloud	81	1	hypothetical protein	FALSE	FALSE	FALSE	FALSE	FALSE
S918	unclustered	1	cloud	81	1	hypothetical protein	FALSE	FALSE	FALSE	FALSE	FALSE
OG1694	unclustered	1	periphery	80	10	hypothetical protein	FALSE	FALSE	FALSE	FALSE	FALSE
OG931	unclustered	1	periphery	80	88	hypothetical protein	FALSE	FALSE	FALSE	FALSE	FALSE
S181	unclustered	1	cloud	80	1	hypothetical protein	FALSE	FALSE	FALSE	FALSE	FALSE
S939	unclustered	1	cloud	80	1	hypothetical protein	FALSE	FALSE	FALSE	FALSE	FALSE
S98	unclustered	1	cloud	80	1	hypothetical protein	FALSE	FALSE	FALSE	FALSE	FALSE
OG1871	unclustered	1	periphery	79	6	hypothetical protein	FALSE	FALSE	FALSE	FALSE	FALSE
OG2039	unclustered	1	periphery	79	3	hypothetical protein	FALSE	FALSE	FALSE	FALSE	FALSE
OG1793	unclustered	1	periphery	78	9	hypothetical protein	FALSE	FALSE	FALSE	FALSE	FALSE
OG1973	unclustered	1	periphery	78	4	hypothetical protein	FALSE	FALSE	FALSE	FALSE	FALSE
S743	unclustered	1	cloud	78	1	hypothetical protein	FALSE	FALSE	FALSE	FALSE	FALSE
S910	unclustered	1	cloud	78	1	hypothetical protein	FALSE	FALSE	FALSE	FALSE	FALSE
OG1311	unclustered	1	periphery	77	23	hypothetical protein	FALSE	FALSE	FALSE	FALSE	FALSE
OG1333	unclustered	1	periphery	77	21	hypothetical protein	FALSE	FALSE	FALSE	FALSE	FALSE
OG1658	unclustered	1	periphery	77	11	hypothetical protein	FALSE	FALSE	FALSE	FALSE	FALSE
OG1976	unclustered	1	periphery	77	4	hypothetical protein	FALSE	FALSE	FALSE	FALSE	FALSE
OG2248	unclustered	1	periphery	77	2	hypothetical protein	FALSE	FALSE	FALSE	FALSE	FALSE
OG2340	unclustered	1	periphery	77	2	hypothetical protein	FALSE	FALSE	FALSE	FALSE	FALSE
OG333	unclustered	1	core	77	227	Acyl carrier protein	FALSE	FALSE	FALSE	FALSE	FALSE
OG1872	unclustered	1	periphery	76	6	hypothetical protein	FALSE	FALSE	FALSE	FALSE	FALSE
OG2145	unclustered	1	periphery	76	3	hypothetical protein	FALSE	FALSE	FALSE	FALSE	FALSE
OG2215	unclustered	1	periphery	76	2	hypothetical protein	FALSE	FALSE	FALSE	FALSE	FALSE
S477	unclustered	1	cloud	76	1	hypothetical protein	FALSE	FALSE	FALSE	FALSE	FALSE
S598	unclustered	1	cloud	76	1	hypothetical protein	FALSE	FALSE	FALSE	FALSE	FALSE
OG1175	unclustered	1	periphery	75	30	hypothetical protein	FALSE	FALSE	FALSE	FALSE	FALSE
OG1385	unclustered	1	periphery	75	17	hypothetical protein	FALSE	FALSE	FALSE	FALSE	FALSE
OG1791	unclustered	1	periphery	75	9	hypothetical protein	FALSE	FALSE	FALSE	FALSE	FALSE
OG685	unclustered	1	core	75	227	hypothetical protein	FALSE	FALSE	FALSE	FALSE	FALSE
OG963	unclustered	1	periphery	75	83	hypothetical protein	FALSE	FALSE	FALSE	FALSE	FALSE
S561	unclustered	1	cloud	75	1	hypothetical protein	FALSE	FALSE	FALSE	FALSE	FALSE
S874	unclustered	1	cloud	75	1	hypothetical protein	FALSE	FALSE	FALSE	FALSE	FALSE
OG2383	unclustered	1	periphery	74.5	2	hypothetical protein	FALSE	FALSE	FALSE	FALSE	FALSE
OG1273	unclustered	1	periphery	74	25	hypothetical protein	FALSE	FALSE	FALSE	FALSE	FALSE
OG1313	unclustered	1	periphery	74	23	hypothetical protein	FALSE	FALSE	FALSE	FALSE	FALSE
OG1353	unclustered	1	periphery	74	19	hypothetical protein	FALSE	FALSE	FALSE	FALSE	FALSE
OG2061	unclustered	1	periphery	74	3	hypothetical protein	FALSE	FALSE	FALSE	FALSE	FALSE
OG2150	unclustered	1	periphery	74	3	hypothetical protein	FALSE	FALSE	FALSE	FALSE	FALSE
OG43	unclustered	1	core	74	227	hypothetical protein	FALSE	FALSE	FALSE	FALSE	FALSE
S158	unclustered	1	cloud	74	1	hypothetical protein	FALSE	FALSE	FALSE	FALSE	FALSE
S602	unclustered	1	cloud	74	1	hypothetical protein	FALSE	FALSE	FALSE	FALSE	FALSE
OG1269	unclustered	1	periphery	73	25	hypothetical protein	TRUE	FALSE	FALSE	FALSE	FALSE
OG1490	unclustered	1	periphery	73	13	hypothetical protein	FALSE	FALSE	FALSE	FALSE	FALSE
OG1527	unclustered	1	periphery	73	12	hypothetical protein	FALSE	FALSE	FALSE	FALSE	FALSE
OG412	unclustered	1	core	73	227	Translation initiation factor 1	FALSE	FALSE	FALSE	FALSE	FALSE
S359	unclustered	1	cloud	73	1	hypothetical protein	FALSE	FALSE	FALSE	FALSE	FALSE
S447	unclustered	1	cloud	73	1	hypothetical protein	FALSE	FALSE	FALSE	FALSE	FALSE
S781	unclustered	1	cloud	73	1	hypothetical protein	FALSE	FALSE	FALSE	FALSE	FALSE
OG1284	unclustered	1	periphery	72	24	hypothetical protein	FALSE	FALSE	FALSE	FALSE	FALSE
OG1318	unclustered	1	periphery	72	22	hypothetical protein	FALSE	FALSE	FALSE	FALSE	FALSE
OG1972	unclustered	1	periphery	72	4	hypothetical protein	FALSE	FALSE	FALSE	FALSE	FALSE
OG418	unclustered	1	core	72	227	Exodeoxyribonuclease VII small subunit (EC 3.1.11.6)	FALSE	FALSE	FALSE	FALSE	FALSE
OG598	unclustered	1	core	72	227	LSU ribosomal protein L29p (L35e)	FALSE	FALSE	FALSE	FALSE	FALSE
OG790	unclustered	1	periphery	72	197	hypothetical protein	FALSE	FALSE	FALSE	FALSE	FALSE
OG923	unclustered	1	periphery	72	92	hypothetical protein	TRUE	FALSE	FALSE	FALSE	FALSE
S167	unclustered	1	cloud	72	1	hypothetical protein	FALSE	FALSE	FALSE	FALSE	FALSE
S702	unclustered	1	cloud	72	1	hypothetical protein	FALSE	FALSE	FALSE	FALSE	FALSE
OG2185	unclustered	1	periphery	71.5	2	hypothetical protein	FALSE	FALSE	FALSE	FALSE	FALSE
OG1926	unclustered	1	periphery	71	5	hypothetical protein	FALSE	FALSE	FALSE	FALSE	FALSE
OG801	unclustered	1	periphery	71	173	Hypothetical membrane-associated protein CTA_0465	FALSE	FALSE	FALSE	FALSE	FALSE
OG998	unclustered	1	periphery	71	75	hypothetical protein	FALSE	FALSE	FALSE	FALSE	FALSE
S103	unclustered	1	cloud	71	1	hypothetical protein	FALSE	FALSE	FALSE	FALSE	FALSE
S387	unclustered	1	cloud	71	1	hypothetical protein	FALSE	FALSE	FALSE	FALSE	FALSE
S433	unclustered	1	cloud	71	1	hypothetical protein	FALSE	FALSE	FALSE	FALSE	FALSE
S748	unclustered	1	cloud	71	1	hypothetical protein	FALSE	FALSE	FALSE	FALSE	FALSE
S893	unclustered	1	cloud	71	1	hypothetical protein	FALSE	FALSE	FALSE	FALSE	FALSE
OG1083	unclustered	1	periphery	70.5	54	hypothetical protein	TRUE	FALSE	FALSE	FALSE	FALSE
OG1271	unclustered	1	periphery	70	20	hypothetical protein	FALSE	FALSE	FALSE	FALSE	FALSE
OG1518	unclustered	1	periphery	70	13	hypothetical protein	FALSE	FALSE	FALSE	FALSE	FALSE
S123	unclustered	1	cloud	70	1	hypothetical protein	FALSE	FALSE	FALSE	FALSE	FALSE
S224	unclustered	1	cloud	70	1	hypothetical protein	FALSE	FALSE	FALSE	FALSE	FALSE
OG1361	unclustered	1	periphery	69	17	hypothetical protein	TRUE	FALSE	FALSE	FALSE	FALSE
OG1937	unclustered	1	periphery	69	5	hypothetical protein	FALSE	FALSE	FALSE	FALSE	FALSE
OG780	unclustered	1	periphery	69	209	hypothetical protein	FALSE	FALSE	FALSE	FALSE	FALSE
OG816	unclustered	1	periphery	69	144	Ribonuclease P protein component (EC 3.1.26.5)	FALSE	FALSE	FALSE	FALSE	FALSE
S109	unclustered	1	cloud	69	1	hypothetical protein	FALSE	FALSE	FALSE	FALSE	FALSE
S148	unclustered	1	cloud	69	1	hypothetical protein	FALSE	FALSE	FALSE	FALSE	FALSE
S65	unclustered	1	cloud	69	1	hypothetical protein	FALSE	FALSE	FALSE	FALSE	FALSE
OG1319	unclustered	1	periphery	68	22	hypothetical protein	FALSE	FALSE	FALSE	FALSE	FALSE
OG1575	unclustered	1	periphery	68	12	hypothetical protein	FALSE	FALSE	FALSE	FALSE	FALSE
OG1736	unclustered	1	periphery	68	10	hypothetical protein	FALSE	FALSE	FALSE	FALSE	FALSE
OG1782	unclustered	1	periphery	68	9	hypothetical protein	FALSE	FALSE	FALSE	FALSE	FALSE
OG1825	unclustered	1	periphery	68	8	hypothetical protein	FALSE	FALSE	FALSE	FALSE	FALSE
OG2129	unclustered	1	periphery	68	3	hypothetical protein	FALSE	FALSE	FALSE	FALSE	FALSE
OG2206	unclustered	1	periphery	68	2	hypothetical protein	FALSE	FALSE	FALSE	FALSE	FALSE
S125	unclustered	1	cloud	68	1	hypothetical protein	FALSE	FALSE	FALSE	FALSE	FALSE
S529	unclustered	1	cloud	68	1	hypothetical protein	FALSE	FALSE	FALSE	FALSE	FALSE
S614	unclustered	1	cloud	68	1	hypothetical protein	FALSE	FALSE	FALSE	FALSE	FALSE
S64	unclustered	1	cloud	68	1	hypothetical protein	FALSE	FALSE	FALSE	FALSE	FALSE
S737	unclustered	1	cloud	68	1	hypothetical protein	FALSE	FALSE	FALSE	FALSE	FALSE
S822	unclustered	1	cloud	68	1	hypothetical protein	FALSE	FALSE	FALSE	FALSE	FALSE
S908	unclustered	1	cloud	68	1	hypothetical protein	FALSE	FALSE	FALSE	FALSE	FALSE
OG1195	unclustered	1	periphery	67	29	hypothetical protein	FALSE	FALSE	FALSE	FALSE	FALSE
OG1423	unclustered	1	periphery	67	15	hypothetical protein	FALSE	FALSE	FALSE	FALSE	FALSE
OG1693	unclustered	1	periphery	67	10	hypothetical protein	FALSE	FALSE	FALSE	FALSE	FALSE
OG1933	unclustered	1	periphery	67	5	hypothetical protein	FALSE	FALSE	FALSE	FALSE	FALSE
OG2033	unclustered	1	periphery	67	3	hypothetical protein	FALSE	FALSE	FALSE	FALSE	FALSE
OG2134	unclustered	1	periphery	67	3	hypothetical protein	FALSE	FALSE	FALSE	FALSE	FALSE
OG819	unclustered	1	periphery	67	143	7 kDa reticulate body protein	FALSE	FALSE	FALSE	FALSE	FALSE
S566	unclustered	1	cloud	67	1	hypothetical protein	FALSE	FALSE	FALSE	FALSE	FALSE
S580	unclustered	1	cloud	67	1	hypothetical protein	FALSE	FALSE	FALSE	FALSE	FALSE
S592	unclustered	1	cloud	67	1	hypothetical protein	FALSE	FALSE	FALSE	FALSE	FALSE
S777	unclustered	1	cloud	67	1	hypothetical protein	FALSE	FALSE	FALSE	FALSE	FALSE
S883	unclustered	1	cloud	67	1	hypothetical protein	FALSE	FALSE	FALSE	FALSE	FALSE
OG1144	unclustered	1	periphery	66	39	hypothetical protein	FALSE	FALSE	FALSE	FALSE	FALSE
OG1845	unclustered	1	periphery	66	7	hypothetical protein	FALSE	FALSE	FALSE	FALSE	FALSE
OG2046	unclustered	1	periphery	66	3	hypothetical protein	FALSE	FALSE	FALSE	FALSE	FALSE
OG2102	unclustered	1	periphery	66	3	hypothetical protein	FALSE	FALSE	FALSE	FALSE	FALSE
OG918	unclustered	1	periphery	66	93	hypothetical protein	FALSE	FALSE	FALSE	FALSE	FALSE
S320	unclustered	1	cloud	66	1	hypothetical protein	FALSE	FALSE	FALSE	FALSE	FALSE
S625	unclustered	1	cloud	66	1	hypothetical protein	FALSE	FALSE	FALSE	FALSE	FALSE
S820	unclustered	1	cloud	66	1	hypothetical protein	FALSE	FALSE	FALSE	FALSE	FALSE
S85	unclustered	1	cloud	66	1	hypothetical protein	FALSE	FALSE	FALSE	FALSE	FALSE
OG1081	unclustered	1	periphery	65	57	hypothetical protein	FALSE	FALSE	FALSE	FALSE	FALSE
OG1399	unclustered	1	periphery	65	16	hypothetical protein	FALSE	FALSE	FALSE	FALSE	FALSE
OG1488	unclustered	1	periphery	65	13	hypothetical protein	FALSE	FALSE	FALSE	FALSE	FALSE
OG1774	unclustered	1	periphery	65	9	hypothetical protein	FALSE	FALSE	FALSE	FALSE	FALSE
OG1849	unclustered	1	periphery	65	7	hypothetical protein	FALSE	FALSE	FALSE	FALSE	FALSE
OG1892	unclustered	1	periphery	65	6	hypothetical protein	FALSE	FALSE	FALSE	FALSE	FALSE
OG2025	unclustered	1	periphery	65	3	hypothetical protein	FALSE	FALSE	FALSE	FALSE	FALSE
OG2338	unclustered	1	periphery	65	2	hypothetical protein	FALSE	FALSE	FALSE	FALSE	FALSE
S143	unclustered	1	cloud	65	1	hypothetical protein	FALSE	FALSE	FALSE	FALSE	FALSE
S235	unclustered	1	cloud	65	1	hypothetical protein	FALSE	FALSE	FALSE	FALSE	FALSE
S498	unclustered	1	cloud	65	1	hypothetical protein	FALSE	FALSE	FALSE	FALSE	FALSE
S570	unclustered	1	cloud	65	1	hypothetical protein	FALSE	FALSE	FALSE	FALSE	FALSE
S895	unclustered	1	cloud	65	1	hypothetical protein	FALSE	FALSE	FALSE	FALSE	FALSE
OG2172	unclustered	1	cloud	64.5	2	hypothetical protein	FALSE	FALSE	FALSE	FALSE	FALSE
OG1121	unclustered	1	periphery	64	45	hypothetical protein	FALSE	FALSE	FALSE	FALSE	FALSE
OG1869	unclustered	1	periphery	64	6	hypothetical protein	FALSE	FALSE	FALSE	FALSE	FALSE
OG2062	unclustered	1	periphery	64	3	hypothetical protein	FALSE	FALSE	FALSE	FALSE	FALSE
OG796	unclustered	1	periphery	64	187	LSU ribosomal protein L35p	FALSE	FALSE	FALSE	FALSE	FALSE
OG903	unclustered	1	periphery	64	109	hypothetical protein	FALSE	FALSE	FALSE	FALSE	FALSE
S137	unclustered	1	cloud	64	1	hypothetical protein	FALSE	FALSE	FALSE	FALSE	FALSE
S152	unclustered	1	cloud	64	1	hypothetical protein	FALSE	FALSE	FALSE	FALSE	FALSE
S180	unclustered	1	cloud	64	1	hypothetical protein	FALSE	FALSE	FALSE	FALSE	FALSE
S277	unclustered	1	cloud	64	1	hypothetical protein	FALSE	FALSE	FALSE	FALSE	FALSE
S365	unclustered	1	cloud	64	1	hypothetical protein	FALSE	FALSE	FALSE	FALSE	FALSE
S379	unclustered	1	cloud	64	1	hypothetical protein	FALSE	FALSE	FALSE	FALSE	FALSE
S505	unclustered	1	cloud	64	1	hypothetical protein	FALSE	FALSE	FALSE	FALSE	FALSE
S57	unclustered	1	cloud	64	1	hypothetical protein	FALSE	FALSE	FALSE	FALSE	FALSE
S653	unclustered	1	cloud	64	1	hypothetical protein	FALSE	FALSE	FALSE	FALSE	FALSE
S735	unclustered	1	cloud	64	1	hypothetical protein	FALSE	FALSE	FALSE	FALSE	FALSE
S770	unclustered	1	cloud	64	1	hypothetical protein	FALSE	FALSE	FALSE	FALSE	FALSE
S862	unclustered	1	cloud	64	1	hypothetical protein	FALSE	FALSE	FALSE	FALSE	FALSE
OG1808	unclustered	1	periphery	63.5	8	hypothetical protein	FALSE	FALSE	FALSE	FALSE	FALSE
OG2247	unclustered	1	periphery	63.5	2	hypothetical protein	FALSE	FALSE	FALSE	FALSE	FALSE
OG1158	unclustered	1	periphery	63	29	phosphatidylcholine-hydrolyzing phospholipase D (PLD) family	FALSE	FALSE	FALSE	FALSE	FALSE
OG1232	unclustered	1	periphery	63	28	hypothetical protein	FALSE	FALSE	FALSE	FALSE	FALSE
OG1251	unclustered	1	periphery	63	26	hypothetical protein	TRUE	FALSE	FALSE	FALSE	FALSE
OG1590	unclustered	1	periphery	63	12	hypothetical protein	FALSE	FALSE	FALSE	FALSE	FALSE
OG1635	unclustered	1	periphery	63	11	hypothetical protein	FALSE	FALSE	FALSE	FALSE	FALSE
OG2373	unclustered	1	periphery	63	2	hypothetical protein	FALSE	FALSE	FALSE	FALSE	FALSE
OG901	unclustered	1	periphery	63	109	hypothetical protein	FALSE	FALSE	FALSE	FALSE	FALSE
S130	unclustered	1	cloud	63	1	hypothetical protein	FALSE	FALSE	FALSE	FALSE	FALSE
S231	unclustered	1	cloud	63	1	hypothetical protein	FALSE	FALSE	FALSE	FALSE	FALSE
S412	unclustered	1	cloud	63	1	hypothetical protein	FALSE	FALSE	FALSE	FALSE	FALSE
S516	unclustered	1	cloud	63	1	hypothetical protein	FALSE	FALSE	FALSE	FALSE	FALSE
S68	unclustered	1	cloud	63	1	hypothetical protein	FALSE	FALSE	FALSE	FALSE	FALSE
S720	unclustered	1	cloud	63	1	Transcriptional regulator, IclR family	FALSE	FALSE	FALSE	FALSE	FALSE
S787	unclustered	1	cloud	63	1	hypothetical protein	FALSE	FALSE	FALSE	FALSE	FALSE
S909	unclustered	1	cloud	63	1	hypothetical protein	FALSE	FALSE	FALSE	FALSE	FALSE
OG1025	unclustered	1	periphery	62	69	hypothetical protein	FALSE	FALSE	FALSE	FALSE	FALSE
OG127	unclustered	1	core	62	227	hypothetical protein	FALSE	FALSE	FALSE	FALSE	FALSE
OG1380	unclustered	1	periphery	62	17	hypothetical protein	FALSE	FALSE	FALSE	FALSE	FALSE
OG1584	unclustered	1	periphery	62	12	hypothetical protein	FALSE	FALSE	FALSE	FALSE	FALSE
OG1592	unclustered	1	periphery	62	12	hypothetical protein	FALSE	FALSE	FALSE	FALSE	FALSE
OG1645	unclustered	1	periphery	62	11	hypothetical protein	FALSE	FALSE	FALSE	FALSE	FALSE
OG2180	unclustered	1	periphery	62	2	hypothetical protein	FALSE	FALSE	FALSE	FALSE	FALSE
OG2216	unclustered	1	periphery	62	2	hypothetical protein	TRUE	FALSE	FALSE	FALSE	FALSE
OG2318	unclustered	1	cloud	62	1	hypothetical protein	FALSE	FALSE	FALSE	FALSE	FALSE
OG2341	unclustered	1	periphery	62	2	hypothetical protein	FALSE	FALSE	FALSE	FALSE	FALSE
OG845	unclustered	1	periphery	62	143	hypothetical protein	TRUE	FALSE	FALSE	FALSE	FALSE
S346	unclustered	1	cloud	62	1	hypothetical protein	FALSE	FALSE	FALSE	FALSE	FALSE
S5	unclustered	1	cloud	62	1	hypothetical protein	FALSE	FALSE	FALSE	FALSE	FALSE
S620	unclustered	1	cloud	62	1	hypothetical protein	FALSE	FALSE	FALSE	FALSE	FALSE
OG2335	unclustered	1	periphery	61.5	2	hypothetical protein	FALSE	FALSE	FALSE	FALSE	FALSE
OG2344	unclustered	1	periphery	61.5	2	hypothetical protein	FALSE	FALSE	FALSE	FALSE	FALSE
OG1309	unclustered	1	periphery	61	18	hypothetical protein	FALSE	FALSE	FALSE	FALSE	FALSE
OG1516	unclustered	1	periphery	61	13	hypothetical protein	FALSE	FALSE	FALSE	FALSE	FALSE
OG1908	unclustered	1	periphery	61	6	hypothetical protein	FALSE	FALSE	FALSE	FALSE	FALSE
OG1984	unclustered	1	periphery	61	4	hypothetical protein	FALSE	FALSE	FALSE	FALSE	FALSE
OG1997	unclustered	1	periphery	61	4	hypothetical protein	FALSE	FALSE	FALSE	FALSE	FALSE
OG2009	unclustered	1	periphery	61	4	hypothetical protein	FALSE	FALSE	FALSE	FALSE	FALSE
OG2044	unclustered	1	periphery	61	3	hypothetical protein	FALSE	FALSE	FALSE	FALSE	FALSE
OG2359	unclustered	1	periphery	61	2	hypothetical protein	FALSE	FALSE	FALSE	FALSE	FALSE
OG2374	unclustered	1	periphery	61	2	hypothetical protein	FALSE	FALSE	FALSE	FALSE	FALSE
OG853	unclustered	1	periphery	61	140	hypothetical protein	TRUE	FALSE	FALSE	FALSE	FALSE
S121	unclustered	1	cloud	61	1	hypothetical protein	FALSE	FALSE	FALSE	FALSE	FALSE
S407	unclustered	1	cloud	61	1	hypothetical protein	FALSE	FALSE	FALSE	FALSE	FALSE
S762	unclustered	1	cloud	61	1	hypothetical protein	FALSE	FALSE	FALSE	FALSE	FALSE
S788	unclustered	1	cloud	61	1	hypothetical protein	FALSE	FALSE	FALSE	FALSE	FALSE
OG1259	unclustered	1	periphery	60	26	hypothetical protein	FALSE	FALSE	FALSE	FALSE	FALSE
OG1270	unclustered	1	periphery	60	25	hypothetical protein	FALSE	FALSE	FALSE	FALSE	FALSE
OG1306	unclustered	1	periphery	60	23	hypothetical protein	FALSE	FALSE	FALSE	FALSE	FALSE
OG1307	unclustered	1	periphery	60	23	hypothetical protein	FALSE	FALSE	FALSE	FALSE	FALSE
OG1362	unclustered	1	periphery	60	17	hypothetical protein	FALSE	FALSE	FALSE	FALSE	FALSE
OG1395	unclustered	1	periphery	60	15	hypothetical protein	FALSE	FALSE	FALSE	FALSE	FALSE
OG1403	unclustered	1	periphery	60	16	hypothetical protein	FALSE	FALSE	FALSE	FALSE	FALSE
OG1480	unclustered	1	periphery	60	13	hypothetical protein	FALSE	FALSE	FALSE	FALSE	FALSE
OG1660	unclustered	1	periphery	60	11	hypothetical protein	FALSE	FALSE	FALSE	FALSE	FALSE
OG1875	unclustered	1	periphery	60	6	hypothetical protein	FALSE	FALSE	FALSE	FALSE	FALSE
OG2024	unclustered	1	periphery	60	3	hypothetical protein	FALSE	FALSE	FALSE	FALSE	FALSE
OG2111	unclustered	1	periphery	60	3	hypothetical protein	FALSE	FALSE	FALSE	FALSE	FALSE
OG2120	unclustered	1	periphery	60	3	hypothetical protein	FALSE	FALSE	FALSE	FALSE	FALSE
OG2298	unclustered	1	periphery	60	2	hypothetical protein	FALSE	FALSE	FALSE	FALSE	FALSE
S188	unclustered	1	cloud	60	1	hypothetical protein	FALSE	FALSE	FALSE	FALSE	FALSE
S209	unclustered	1	cloud	60	1	hypothetical protein	FALSE	FALSE	FALSE	FALSE	FALSE
S220	unclustered	1	cloud	60	1	hypothetical protein	FALSE	FALSE	FALSE	FALSE	FALSE
S257	unclustered	1	cloud	60	1	hypothetical protein	FALSE	FALSE	FALSE	FALSE	FALSE
S293	unclustered	1	cloud	60	1	hypothetical protein	FALSE	FALSE	FALSE	FALSE	FALSE
S327	unclustered	1	cloud	60	1	hypothetical protein	FALSE	FALSE	FALSE	FALSE	FALSE
S456	unclustered	1	cloud	60	1	hypothetical protein	FALSE	FALSE	FALSE	FALSE	FALSE
S546	unclustered	1	cloud	60	1	hypothetical protein	FALSE	FALSE	FALSE	FALSE	FALSE
S855	unclustered	1	cloud	60	1	hypothetical protein	FALSE	FALSE	FALSE	FALSE	FALSE
S9	unclustered	1	cloud	60	1	hypothetical protein	FALSE	FALSE	FALSE	FALSE	FALSE
S922	unclustered	1	cloud	60	1	hypothetical protein	FALSE	FALSE	FALSE	FALSE	FALSE
OG2266	unclustered	1	periphery	59.5	2	hypothetical protein	FALSE	FALSE	FALSE	FALSE	FALSE
OG2346	unclustered	1	periphery	59.5	2	hypothetical protein	FALSE	FALSE	FALSE	FALSE	FALSE
OG105	unclustered	1	core	59	227	hypothetical protein	FALSE	FALSE	FALSE	FALSE	FALSE
OG1137	unclustered	1	periphery	59	41	hypothetical protein	FALSE	FALSE	FALSE	FALSE	FALSE
OG1192	unclustered	1	periphery	59	30	hypothetical protein	FALSE	FALSE	FALSE	FALSE	FALSE
OG1387	unclustered	1	periphery	59	16	hypothetical protein	FALSE	FALSE	FALSE	FALSE	FALSE
OG1425	unclustered	1	periphery	59	15	hypothetical protein	FALSE	FALSE	FALSE	FALSE	FALSE
OG1481	unclustered	1	periphery	59	13	hypothetical protein	FALSE	FALSE	FALSE	FALSE	FALSE
OG1489	unclustered	1	periphery	59	13	hypothetical protein	FALSE	FALSE	FALSE	FALSE	FALSE
OG1672	unclustered	1	periphery	59	11	hypothetical protein	FALSE	FALSE	FALSE	FALSE	FALSE
OG1707	unclustered	1	periphery	59	10	hypothetical protein	TRUE	FALSE	FALSE	FALSE	FALSE
OG2055	unclustered	1	periphery	59	3	hypothetical protein	FALSE	FALSE	FALSE	FALSE	FALSE
OG2237	unclustered	1	periphery	59	2	hypothetical protein	FALSE	FALSE	FALSE	FALSE	FALSE
OG2279	unclustered	1	periphery	59	2	hypothetical protein	FALSE	FALSE	FALSE	FALSE	FALSE
OG2305	unclustered	1	periphery	59	2	hypothetical protein	FALSE	FALSE	FALSE	FALSE	FALSE
OG793	unclustered	1	periphery	59	189	LSU ribosomal protein L32p	FALSE	FALSE	FALSE	FALSE	FALSE
OG914	unclustered	1	periphery	59	97	hypothetical protein	FALSE	FALSE	FALSE	FALSE	FALSE
S221	unclustered	1	cloud	59	1	hypothetical protein	FALSE	FALSE	FALSE	FALSE	FALSE
S25	unclustered	1	cloud	59	1	hypothetical protein	FALSE	FALSE	FALSE	FALSE	FALSE
S264	unclustered	1	cloud	59	1	hypothetical protein	FALSE	FALSE	FALSE	FALSE	FALSE
S374	unclustered	1	cloud	59	1	hypothetical protein	FALSE	FALSE	FALSE	FALSE	FALSE
S531	unclustered	1	cloud	59	1	hypothetical protein	FALSE	FALSE	FALSE	FALSE	FALSE
S810	unclustered	1	cloud	59	1	hypothetical protein	FALSE	FALSE	FALSE	FALSE	FALSE
S849	unclustered	1	cloud	59	1	hypothetical protein	FALSE	FALSE	FALSE	FALSE	FALSE
OG1023	unclustered	1	periphery	58	64	hypothetical protein	FALSE	FALSE	FALSE	FALSE	FALSE
OG1111	unclustered	1	periphery	58	50	hypothetical protein	FALSE	FALSE	FALSE	FALSE	FALSE
OG1468	unclustered	1	periphery	58	14	hypothetical protein	FALSE	FALSE	FALSE	FALSE	FALSE
OG1487	unclustered	1	periphery	58	13	hypothetical protein	FALSE	FALSE	FALSE	FALSE	FALSE
OG1820	unclustered	1	periphery	58	8	hypothetical protein	FALSE	FALSE	FALSE	FALSE	FALSE
OG1904	unclustered	1	periphery	58	6	hypothetical protein	FALSE	FALSE	FALSE	FALSE	FALSE
OG1975	unclustered	1	periphery	58	4	hypothetical protein	FALSE	FALSE	FALSE	FALSE	FALSE
OG2058	unclustered	1	periphery	58	3	hypothetical protein	FALSE	FALSE	FALSE	FALSE	FALSE
OG2118	unclustered	1	periphery	58	3	hypothetical protein	FALSE	FALSE	FALSE	FALSE	FALSE
OG2311	unclustered	1	periphery	58	2	hypothetical protein	FALSE	FALSE	FALSE	FALSE	FALSE
OG2322	unclustered	1	cloud	58	1	hypothetical protein	FALSE	FALSE	FALSE	FALSE	FALSE
OG2350	unclustered	1	periphery	58	2	hypothetical protein	FALSE	FALSE	FALSE	FALSE	FALSE
OG432	unclustered	1	core	58	227	SSU ribosomal protein S21p	FALSE	FALSE	FALSE	FALSE	FALSE
S248	unclustered	1	cloud	58	1	hypothetical protein	FALSE	FALSE	FALSE	FALSE	FALSE
S455	unclustered	1	cloud	58	1	hypothetical protein	FALSE	FALSE	FALSE	FALSE	FALSE
S560	unclustered	1	cloud	58	1	hypothetical protein	FALSE	FALSE	FALSE	FALSE	FALSE
S596	unclustered	1	cloud	58	1	hypothetical protein	FALSE	FALSE	FALSE	FALSE	FALSE
S692	unclustered	1	cloud	58	1	hypothetical protein	FALSE	FALSE	FALSE	FALSE	FALSE
S732	unclustered	1	cloud	58	1	hypothetical protein	FALSE	FALSE	FALSE	FALSE	FALSE
S827	unclustered	1	cloud	58	1	hypothetical protein	FALSE	FALSE	FALSE	FALSE	FALSE
OG1684	unclustered	1	periphery	57.5	10	hypothetical protein	FALSE	FALSE	FALSE	FALSE	FALSE
OG1177	unclustered	1	periphery	57	29	hypothetical protein	FALSE	FALSE	FALSE	FALSE	FALSE
OG1178	unclustered	1	periphery	57	28	hypothetical protein	FALSE	FALSE	FALSE	FALSE	FALSE
OG1564	unclustered	1	periphery	57	12	hypothetical protein	FALSE	FALSE	FALSE	FALSE	FALSE
OG1602	unclustered	1	periphery	57	12	hypothetical protein	FALSE	FALSE	FALSE	FALSE	FALSE
OG1779	unclustered	1	periphery	57	8	hypothetical protein	FALSE	FALSE	FALSE	FALSE	FALSE
OG1807	unclustered	1	periphery	57	8	hypothetical protein	FALSE	FALSE	FALSE	FALSE	FALSE
OG1923	unclustered	1	periphery	57	5	hypothetical protein	FALSE	FALSE	FALSE	FALSE	FALSE
OG1930	unclustered	1	periphery	57	5	hypothetical protein	FALSE	FALSE	FALSE	FALSE	FALSE
OG1941	unclustered	1	periphery	57	5	hypothetical protein	FALSE	FALSE	FALSE	FALSE	FALSE
OG1948	unclustered	1	periphery	57	5	hypothetical protein	FALSE	FALSE	FALSE	FALSE	FALSE
OG1963	unclustered	1	periphery	57	4	hypothetical protein	FALSE	FALSE	FALSE	FALSE	FALSE
OG2019	unclustered	1	periphery	57	3	hypothetical protein	FALSE	FALSE	FALSE	FALSE	FALSE
OG2063	unclustered	1	periphery	57	3	hypothetical protein	FALSE	FALSE	FALSE	FALSE	FALSE
OG2082	unclustered	1	periphery	57	3	hypothetical protein	FALSE	FALSE	FALSE	FALSE	FALSE
OG2114	unclustered	1	periphery	57	3	hypothetical protein	FALSE	FALSE	FALSE	FALSE	FALSE
OG2317	unclustered	1	cloud	57	1	hypothetical protein	FALSE	FALSE	FALSE	FALSE	FALSE
S119	unclustered	1	cloud	57	1	hypothetical protein	FALSE	FALSE	FALSE	FALSE	FALSE
S151	unclustered	1	cloud	57	1	hypothetical protein	FALSE	FALSE	FALSE	FALSE	FALSE
S206	unclustered	1	cloud	57	1	hypothetical protein	FALSE	FALSE	FALSE	FALSE	FALSE
S401	unclustered	1	cloud	57	1	hypothetical protein	FALSE	FALSE	FALSE	FALSE	FALSE
S416	unclustered	1	cloud	57	1	hypothetical protein	FALSE	FALSE	FALSE	FALSE	FALSE
S488	unclustered	1	cloud	57	1	hypothetical protein	FALSE	FALSE	FALSE	FALSE	FALSE
S542	unclustered	1	cloud	57	1	hypothetical protein	FALSE	FALSE	FALSE	FALSE	FALSE
S652	unclustered	1	cloud	57	1	hypothetical protein	FALSE	FALSE	FALSE	FALSE	FALSE
S665	unclustered	1	cloud	57	1	hypothetical protein	FALSE	FALSE	FALSE	FALSE	FALSE
S667	unclustered	1	cloud	57	1	hypothetical protein	FALSE	FALSE	FALSE	FALSE	FALSE
S671	unclustered	1	cloud	57	1	hypothetical protein	FALSE	FALSE	FALSE	FALSE	FALSE
S749	unclustered	1	cloud	57	1	hypothetical protein	FALSE	FALSE	FALSE	FALSE	FALSE
OG1034	unclustered	1	periphery	56	60	hypothetical protein	FALSE	FALSE	FALSE	FALSE	FALSE
OG1054	unclustered	1	periphery	56	58	hypothetical protein	TRUE	FALSE	FALSE	FALSE	FALSE
OG1110	unclustered	1	periphery	56	52	hypothetical protein	FALSE	FALSE	FALSE	FALSE	FALSE
OG1292	unclustered	1	periphery	56	23	hypothetical protein	FALSE	FALSE	FALSE	FALSE	FALSE
OG1383	unclustered	1	periphery	56	17	hypothetical protein	FALSE	FALSE	FALSE	FALSE	FALSE
OG1398	unclustered	1	periphery	56	16	hypothetical protein	FALSE	FALSE	FALSE	FALSE	FALSE
OG1469	unclustered	1	periphery	56	14	hypothetical protein	FALSE	FALSE	FALSE	FALSE	FALSE
OG1596	unclustered	1	periphery	56	12	hypothetical protein	FALSE	FALSE	FALSE	FALSE	FALSE
OG1597	unclustered	1	periphery	56	12	hypothetical protein	FALSE	FALSE	FALSE	FALSE	FALSE
OG1614	unclustered	1	periphery	56	12	hypothetical protein	FALSE	FALSE	FALSE	FALSE	FALSE
OG1627	unclustered	1	periphery	56	11	hypothetical protein	FALSE	FALSE	FALSE	FALSE	FALSE
OG1700	unclustered	1	periphery	56	10	hypothetical protein	FALSE	FALSE	FALSE	FALSE	FALSE
OG1962	unclustered	1	periphery	56	4	hypothetical protein	FALSE	FALSE	FALSE	FALSE	FALSE
OG2123	unclustered	1	periphery	56	3	hypothetical protein	FALSE	FALSE	FALSE	FALSE	FALSE
OG2124	unclustered	1	periphery	56	3	hypothetical protein	FALSE	FALSE	FALSE	FALSE	FALSE
OG2141	unclustered	1	periphery	56	3	hypothetical protein	FALSE	FALSE	FALSE	FALSE	FALSE
OG773	unclustered	1	periphery	56	213	hypothetical protein	FALSE	FALSE	FALSE	FALSE	FALSE
OG894	unclustered	1	periphery	56	110	hypothetical protein	FALSE	FALSE	FALSE	FALSE	FALSE
S122	unclustered	1	cloud	56	1	hypothetical protein	FALSE	FALSE	FALSE	FALSE	FALSE
S251	unclustered	1	cloud	56	1	hypothetical protein	FALSE	FALSE	FALSE	FALSE	FALSE
S289	unclustered	1	cloud	56	1	hypothetical protein	FALSE	FALSE	FALSE	FALSE	FALSE
S295	unclustered	1	cloud	56	1	hypothetical protein	FALSE	FALSE	FALSE	FALSE	FALSE
S297	unclustered	1	cloud	56	1	hypothetical protein	FALSE	FALSE	FALSE	FALSE	FALSE
S300	unclustered	1	cloud	56	1	hypothetical protein	FALSE	FALSE	FALSE	FALSE	FALSE
S336	unclustered	1	cloud	56	1	hypothetical protein	FALSE	FALSE	FALSE	FALSE	FALSE
S34	unclustered	1	cloud	56	1	hypothetical protein	FALSE	FALSE	FALSE	FALSE	FALSE
S36	unclustered	1	cloud	56	1	hypothetical protein	FALSE	FALSE	FALSE	FALSE	FALSE
S449	unclustered	1	cloud	56	1	hypothetical protein	FALSE	FALSE	FALSE	FALSE	FALSE
S6	unclustered	1	cloud	56	1	hypothetical protein	FALSE	FALSE	FALSE	FALSE	FALSE
S650	unclustered	1	cloud	56	1	hypothetical protein	FALSE	FALSE	FALSE	FALSE	FALSE
S708	unclustered	1	cloud	56	1	hypothetical protein	FALSE	FALSE	FALSE	FALSE	FALSE
S722	unclustered	1	cloud	56	1	hypothetical protein	FALSE	FALSE	FALSE	FALSE	FALSE
S815	unclustered	1	cloud	56	1	hypothetical protein	FALSE	FALSE	FALSE	FALSE	FALSE
S817	unclustered	1	cloud	56	1	hypothetical protein	FALSE	FALSE	FALSE	FALSE	FALSE
S853	unclustered	1	cloud	56	1	hypothetical protein	FALSE	FALSE	FALSE	FALSE	FALSE
S914	unclustered	1	cloud	56	1	hypothetical protein	FALSE	FALSE	FALSE	FALSE	FALSE
OG1131	unclustered	1	periphery	55	43	hypothetical protein	FALSE	FALSE	FALSE	FALSE	FALSE
OG1553	unclustered	1	periphery	55	12	hypothetical protein	FALSE	FALSE	FALSE	FALSE	FALSE
OG1622	unclustered	1	periphery	55	6	hypothetical protein	FALSE	FALSE	FALSE	FALSE	FALSE
OG1709	unclustered	1	periphery	55	10	hypothetical protein	FALSE	FALSE	FALSE	FALSE	FALSE
OG1754	unclustered	1	periphery	55	10	hypothetical protein	FALSE	FALSE	FALSE	FALSE	FALSE
OG1911	unclustered	1	periphery	55	6	hypothetical protein	FALSE	FALSE	FALSE	FALSE	FALSE
OG1914	unclustered	1	periphery	55	5	hypothetical protein	FALSE	FALSE	FALSE	FALSE	FALSE
OG1916	unclustered	1	periphery	55	5	hypothetical protein	FALSE	FALSE	FALSE	FALSE	FALSE
OG2162	unclustered	1	periphery	55	3	hypothetical protein	FALSE	FALSE	FALSE	FALSE	FALSE
OG2179	unclustered	1	periphery	55	2	hypothetical protein	FALSE	FALSE	FALSE	FALSE	FALSE
OG2356	unclustered	1	periphery	55	2	hypothetical protein	FALSE	FALSE	FALSE	FALSE	FALSE
S2	unclustered	1	cloud	55	1	hypothetical protein	FALSE	FALSE	FALSE	FALSE	FALSE
S211	unclustered	1	cloud	55	1	hypothetical protein	FALSE	FALSE	FALSE	FALSE	FALSE
S255	unclustered	1	cloud	55	1	hypothetical protein	FALSE	FALSE	FALSE	FALSE	FALSE
S388	unclustered	1	cloud	55	1	hypothetical protein	FALSE	FALSE	FALSE	FALSE	FALSE
S427	unclustered	1	cloud	55	1	hypothetical protein	FALSE	FALSE	FALSE	FALSE	FALSE
S461	unclustered	1	cloud	55	1	hypothetical protein	FALSE	FALSE	FALSE	FALSE	FALSE
S462	unclustered	1	cloud	55	1	hypothetical protein	FALSE	FALSE	FALSE	FALSE	FALSE
S472	unclustered	1	cloud	55	1	hypothetical protein	FALSE	FALSE	FALSE	FALSE	FALSE
S578	unclustered	1	cloud	55	1	hypothetical protein	FALSE	FALSE	FALSE	FALSE	FALSE
S755	unclustered	1	cloud	55	1	hypothetical protein	FALSE	FALSE	FALSE	FALSE	FALSE
S76	unclustered	1	cloud	55	1	hypothetical protein	FALSE	FALSE	FALSE	FALSE	FALSE
S801	unclustered	1	cloud	55	1	hypothetical protein	FALSE	FALSE	FALSE	FALSE	FALSE
S846	unclustered	1	cloud	55	1	hypothetical protein	FALSE	FALSE	FALSE	FALSE	FALSE
S891	unclustered	1	cloud	55	1	hypothetical protein	FALSE	FALSE	FALSE	FALSE	FALSE
OG1835	unclustered	1	periphery	54.5	8	hypothetical protein	FALSE	FALSE	FALSE	FALSE	FALSE
OG2379	unclustered	1	periphery	54.5	2	hypothetical protein	FALSE	FALSE	FALSE	FALSE	FALSE
OG1020	unclustered	1	periphery	54	65	hypothetical protein	FALSE	FALSE	FALSE	FALSE	FALSE
OG1093	unclustered	1	periphery	54	53	hypothetical protein	FALSE	FALSE	FALSE	FALSE	FALSE
OG1223	unclustered	1	periphery	54	29	hypothetical protein	FALSE	FALSE	FALSE	FALSE	FALSE
OG1330	unclustered	1	periphery	54	20	hypothetical protein	FALSE	FALSE	FALSE	FALSE	FALSE
OG1350	unclustered	1	periphery	54	19	hypothetical protein	FALSE	FALSE	FALSE	FALSE	FALSE
OG1375	unclustered	1	periphery	54	17	hypothetical protein	FALSE	FALSE	FALSE	FALSE	FALSE
OG1509	unclustered	1	periphery	54	13	hypothetical protein	FALSE	FALSE	FALSE	FALSE	FALSE
OG1548	unclustered	1	periphery	54	12	hypothetical protein	FALSE	FALSE	FALSE	FALSE	FALSE
OG1726	unclustered	1	periphery	54	10	hypothetical protein	FALSE	FALSE	FALSE	FALSE	FALSE
OG1731	unclustered	1	periphery	54	10	hypothetical protein	FALSE	FALSE	FALSE	FALSE	FALSE
OG1847	unclustered	1	periphery	54	7	hypothetical protein	FALSE	FALSE	FALSE	FALSE	FALSE
OG1907	unclustered	1	periphery	54	6	hypothetical protein	FALSE	FALSE	FALSE	FALSE	FALSE
OG1912	unclustered	1	periphery	54	6	hypothetical protein	FALSE	FALSE	FALSE	FALSE	FALSE
OG2041	unclustered	1	periphery	54	3	hypothetical protein	FALSE	FALSE	FALSE	FALSE	FALSE
OG2083	unclustered	1	periphery	54	3	hypothetical protein	FALSE	FALSE	FALSE	FALSE	FALSE
OG2094	unclustered	1	periphery	54	3	hypothetical protein	FALSE	FALSE	FALSE	FALSE	FALSE
OG2336	unclustered	1	periphery	54	2	hypothetical protein	FALSE	FALSE	FALSE	FALSE	FALSE
OG2352	unclustered	1	periphery	54	2	hypothetical protein	FALSE	FALSE	FALSE	FALSE	FALSE
OG892	unclustered	1	periphery	54	110	hypothetical protein	FALSE	FALSE	FALSE	FALSE	FALSE
S140	unclustered	1	cloud	54	1	hypothetical protein	FALSE	FALSE	FALSE	FALSE	FALSE
S178	unclustered	1	cloud	54	1	hypothetical protein	FALSE	FALSE	FALSE	FALSE	FALSE
S314	unclustered	1	cloud	54	1	hypothetical protein	FALSE	FALSE	FALSE	FALSE	FALSE
S475	unclustered	1	cloud	54	1	hypothetical protein	FALSE	FALSE	FALSE	FALSE	FALSE
S518	unclustered	1	cloud	54	1	hypothetical protein	FALSE	FALSE	FALSE	FALSE	FALSE
S567	unclustered	1	cloud	54	1	hypothetical protein	FALSE	FALSE	FALSE	FALSE	FALSE
S568	unclustered	1	cloud	54	1	hypothetical protein	FALSE	FALSE	FALSE	FALSE	FALSE
S618	unclustered	1	cloud	54	1	hypothetical protein	FALSE	FALSE	FALSE	FALSE	FALSE
S678	unclustered	1	cloud	54	1	hypothetical protein	FALSE	FALSE	FALSE	FALSE	FALSE
S697	unclustered	1	cloud	54	1	hypothetical protein	FALSE	FALSE	FALSE	FALSE	FALSE
S829	unclustered	1	cloud	54	1	hypothetical protein	FALSE	FALSE	FALSE	FALSE	FALSE
S859	unclustered	1	cloud	54	1	hypothetical protein	FALSE	FALSE	FALSE	FALSE	FALSE
S942	unclustered	1	cloud	54	1	hypothetical protein	FALSE	FALSE	FALSE	FALSE	FALSE
OG2244	unclustered	1	periphery	53.5	2	hypothetical protein	FALSE	FALSE	FALSE	FALSE	FALSE
OG2291	unclustered	1	periphery	53.5	2	hypothetical protein	FALSE	FALSE	FALSE	FALSE	FALSE
OG2349	unclustered	1	periphery	53.5	2	hypothetical protein	FALSE	FALSE	FALSE	FALSE	FALSE
OG1026	unclustered	1	periphery	53	67	hypothetical protein	FALSE	FALSE	FALSE	FALSE	FALSE
OG1037	unclustered	1	periphery	53	60	hypothetical protein	FALSE	FALSE	FALSE	FALSE	FALSE
OG1113	unclustered	1	periphery	53	51	hypothetical protein	FALSE	FALSE	FALSE	FALSE	FALSE
OG1196	unclustered	1	periphery	53	29	hypothetical protein	FALSE	FALSE	FALSE	FALSE	FALSE
OG1252	unclustered	1	periphery	53	27	hypothetical protein	FALSE	FALSE	FALSE	FALSE	FALSE
OG1344	unclustered	1	periphery	53	20	hypothetical protein	FALSE	FALSE	FALSE	FALSE	FALSE
OG1426	unclustered	1	periphery	53	15	hypothetical protein	FALSE	FALSE	FALSE	FALSE	FALSE
OG1555	unclustered	1	periphery	53	12	hypothetical protein	FALSE	FALSE	FALSE	FALSE	FALSE
OG1717	unclustered	1	periphery	53	10	hypothetical protein	FALSE	FALSE	FALSE	FALSE	FALSE
OG1773	unclustered	1	periphery	53	9	hypothetical protein	FALSE	FALSE	FALSE	FALSE	FALSE
OG1922	unclustered	1	periphery	53	5	hypothetical protein	FALSE	FALSE	FALSE	FALSE	FALSE
OG1947	unclustered	1	periphery	53	5	hypothetical protein	FALSE	FALSE	FALSE	FALSE	FALSE
OG2005	unclustered	1	periphery	53	4	hypothetical protein	FALSE	FALSE	FALSE	FALSE	FALSE
OG2101	unclustered	1	periphery	53	3	hypothetical protein	FALSE	FALSE	FALSE	FALSE	FALSE
OG2164	unclustered	1	periphery	53	3	hypothetical protein	FALSE	FALSE	FALSE	FALSE	FALSE
OG2183	unclustered	1	periphery	53	2	hypothetical protein	FALSE	FALSE	FALSE	FALSE	FALSE
OG2223	unclustered	1	periphery	53	2	hypothetical protein	FALSE	FALSE	FALSE	FALSE	FALSE
OG2323	unclustered	1	periphery	53	2	hypothetical protein	FALSE	FALSE	FALSE	FALSE	FALSE
OG2372	unclustered	1	periphery	53	2	hypothetical protein	FALSE	FALSE	FALSE	FALSE	FALSE
OG762	unclustered	1	periphery	53	222	hypothetical protein	FALSE	FALSE	FALSE	FALSE	FALSE
OG844	unclustered	1	periphery	53	143	hypothetical protein	FALSE	FALSE	FALSE	FALSE	FALSE
S1	unclustered	1	cloud	53	1	hypothetical protein	FALSE	FALSE	FALSE	FALSE	FALSE
S288	unclustered	1	cloud	53	1	hypothetical protein	FALSE	FALSE	FALSE	FALSE	FALSE
S322	unclustered	1	cloud	53	1	hypothetical protein	FALSE	FALSE	FALSE	FALSE	FALSE
S328	unclustered	1	cloud	53	1	hypothetical protein	FALSE	FALSE	FALSE	FALSE	FALSE
S348	unclustered	1	cloud	53	1	hypothetical protein	FALSE	FALSE	FALSE	FALSE	FALSE
S611	unclustered	1	cloud	53	1	hypothetical protein	FALSE	FALSE	FALSE	FALSE	FALSE
S649	unclustered	1	cloud	53	1	hypothetical protein	FALSE	FALSE	FALSE	FALSE	FALSE
S751	unclustered	1	cloud	53	1	hypothetical protein	FALSE	FALSE	FALSE	FALSE	FALSE
S848	unclustered	1	cloud	53	1	hypothetical protein	FALSE	FALSE	FALSE	FALSE	FALSE
OG1086	unclustered	1	periphery	52	54	hypothetical protein	FALSE	FALSE	FALSE	FALSE	FALSE
OG1194	unclustered	1	periphery	52	30	hypothetical protein	FALSE	FALSE	FALSE	FALSE	FALSE
OG1217	unclustered	1	periphery	52	29	hypothetical protein	FALSE	FALSE	FALSE	FALSE	FALSE
OG1297	unclustered	1	periphery	52	24	hypothetical protein	FALSE	FALSE	FALSE	FALSE	FALSE
OG1467	unclustered	1	periphery	52	14	hypothetical protein	FALSE	FALSE	FALSE	FALSE	FALSE
OG1589	unclustered	1	periphery	52	12	hypothetical protein	FALSE	FALSE	FALSE	FALSE	FALSE
OG1732	unclustered	1	periphery	52	10	hypothetical protein	FALSE	FALSE	FALSE	FALSE	FALSE
OG1735	unclustered	1	periphery	52	10	hypothetical protein	FALSE	FALSE	FALSE	FALSE	FALSE
OG1739	unclustered	1	periphery	52	10	hypothetical protein	FALSE	FALSE	FALSE	FALSE	FALSE
OG1775	unclustered	1	periphery	52	7	hypothetical protein	FALSE	FALSE	FALSE	FALSE	FALSE
OG1965	unclustered	1	periphery	52	4	hypothetical protein	FALSE	FALSE	FALSE	FALSE	FALSE
OG2015	unclustered	1	periphery	52	3	hypothetical protein	FALSE	FALSE	FALSE	FALSE	FALSE
OG2030	unclustered	1	periphery	52	3	hypothetical protein	FALSE	FALSE	FALSE	FALSE	FALSE
OG2043	unclustered	1	periphery	52	3	hypothetical protein	FALSE	FALSE	FALSE	FALSE	FALSE
OG2103	unclustered	1	periphery	52	3	hypothetical protein	FALSE	FALSE	FALSE	FALSE	FALSE
OG2187	unclustered	1	periphery	52	2	hypothetical protein	FALSE	FALSE	FALSE	FALSE	FALSE
OG2241	unclustered	1	periphery	52	2	histone H1-like protein Hc2	FALSE	FALSE	FALSE	FALSE	FALSE
OG2288	unclustered	1	periphery	52	2	hypothetical protein	FALSE	FALSE	FALSE	FALSE	FALSE
OG2307	unclustered	1	periphery	52	2	hypothetical protein	FALSE	FALSE	FALSE	FALSE	FALSE
OG2357	unclustered	1	periphery	52	2	hypothetical protein	FALSE	FALSE	FALSE	FALSE	FALSE
OG2387	unclustered	1	periphery	52	2	hypothetical protein	FALSE	FALSE	FALSE	FALSE	FALSE
OG875	unclustered	1	periphery	52	114	LSU ribosomal protein L33p @ LSU ribosomal protein L33p, zinc-independent	FALSE	FALSE	FALSE	FALSE	FALSE
OG921	unclustered	1	periphery	52	90	hypothetical protein	FALSE	FALSE	FALSE	FALSE	FALSE
OG928	unclustered	1	periphery	52	89	hypothetical protein	FALSE	FALSE	FALSE	FALSE	FALSE
S222	unclustered	1	cloud	52	1	hypothetical protein	FALSE	FALSE	FALSE	FALSE	FALSE
S270	unclustered	1	cloud	52	1	hypothetical protein	FALSE	FALSE	FALSE	FALSE	FALSE
S392	unclustered	1	cloud	52	1	hypothetical protein	FALSE	FALSE	FALSE	FALSE	FALSE
S403	unclustered	1	cloud	52	1	hypothetical protein	FALSE	FALSE	FALSE	FALSE	FALSE
S42	unclustered	1	cloud	52	1	hypothetical protein	FALSE	FALSE	FALSE	FALSE	FALSE
S434	unclustered	1	cloud	52	1	hypothetical protein	FALSE	FALSE	FALSE	FALSE	FALSE
S492	unclustered	1	cloud	52	1	hypothetical protein	FALSE	FALSE	FALSE	FALSE	FALSE
S504	unclustered	1	cloud	52	1	hypothetical protein	FALSE	FALSE	FALSE	FALSE	FALSE
S528	unclustered	1	cloud	52	1	hypothetical protein	FALSE	FALSE	FALSE	FALSE	FALSE
S584	unclustered	1	cloud	52	1	hypothetical protein	FALSE	FALSE	FALSE	FALSE	FALSE
S59	unclustered	1	cloud	52	1	hypothetical protein	FALSE	FALSE	FALSE	FALSE	FALSE
S591	unclustered	1	cloud	52	1	hypothetical protein	FALSE	FALSE	FALSE	FALSE	FALSE
S669	unclustered	1	cloud	52	1	hypothetical protein	FALSE	FALSE	FALSE	FALSE	FALSE
S67	unclustered	1	cloud	52	1	hypothetical protein	FALSE	FALSE	FALSE	FALSE	FALSE
S686	unclustered	1	cloud	52	1	hypothetical protein	FALSE	FALSE	FALSE	FALSE	FALSE
S714	unclustered	1	cloud	52	1	hypothetical protein	FALSE	FALSE	FALSE	FALSE	FALSE
S87	unclustered	1	cloud	52	1	hypothetical protein	FALSE	FALSE	FALSE	FALSE	FALSE
S926	unclustered	1	cloud	52	1	hypothetical protein	FALSE	FALSE	FALSE	FALSE	FALSE
OG2289	unclustered	1	periphery	51.5	2	hypothetical protein	FALSE	FALSE	FALSE	FALSE	FALSE
OG2386	unclustered	1	periphery	51.5	2	hypothetical protein	FALSE	FALSE	FALSE	FALSE	FALSE
OG1021	unclustered	1	periphery	51	68	hypothetical protein	FALSE	FALSE	FALSE	FALSE	FALSE
OG1030	unclustered	1	periphery	51	64	hypothetical protein	FALSE	FALSE	FALSE	FALSE	FALSE
OG1117	unclustered	1	periphery	51	50	hypothetical protein	FALSE	FALSE	FALSE	FALSE	FALSE
OG1190	unclustered	1	periphery	51	30	hypothetical protein	FALSE	FALSE	FALSE	FALSE	FALSE
OG1314	unclustered	1	periphery	51	23	hypothetical protein	FALSE	FALSE	FALSE	FALSE	FALSE
OG1359	unclustered	1	periphery	51	18	hypothetical protein	FALSE	FALSE	FALSE	FALSE	FALSE
OG1404	unclustered	1	periphery	51	16	hypothetical protein	FALSE	FALSE	FALSE	FALSE	FALSE
OG1447	unclustered	1	periphery	51	14	hypothetical protein	FALSE	FALSE	FALSE	FALSE	FALSE
OG1552	unclustered	1	periphery	51	12	hypothetical protein	FALSE	FALSE	FALSE	FALSE	FALSE
OG1571	unclustered	1	periphery	51	12	hypothetical protein	FALSE	FALSE	FALSE	FALSE	FALSE
OG1630	unclustered	1	periphery	51	11	hypothetical protein	FALSE	FALSE	FALSE	FALSE	FALSE
OG1682	unclustered	1	periphery	51	10	hypothetical protein	FALSE	FALSE	FALSE	FALSE	FALSE
OG1781	unclustered	1	periphery	51	9	hypothetical protein	FALSE	FALSE	FALSE	FALSE	FALSE
OG1792	unclustered	1	periphery	51	9	hypothetical protein	FALSE	FALSE	FALSE	FALSE	FALSE
OG1796	unclustered	1	periphery	51	9	hypothetical protein	FALSE	FALSE	FALSE	FALSE	FALSE
OG1844	unclustered	1	periphery	51	7	hypothetical protein	FALSE	FALSE	FALSE	FALSE	FALSE
OG1856	unclustered	1	periphery	51	7	hypothetical protein	FALSE	FALSE	FALSE	FALSE	FALSE
OG1881	unclustered	1	periphery	51	6	hypothetical protein	FALSE	FALSE	FALSE	FALSE	FALSE
OG1913	unclustered	1	periphery	51	5	hypothetical protein	FALSE	FALSE	FALSE	FALSE	FALSE
OG1943	unclustered	1	periphery	51	5	hypothetical protein	FALSE	FALSE	FALSE	FALSE	FALSE
OG1986	unclustered	1	periphery	51	4	hypothetical protein	FALSE	FALSE	FALSE	FALSE	FALSE
OG2014	unclustered	1	periphery	51	3	hypothetical protein	FALSE	FALSE	FALSE	FALSE	FALSE
OG2147	unclustered	1	periphery	51	3	hypothetical protein	FALSE	FALSE	FALSE	FALSE	FALSE
OG2227	unclustered	1	periphery	51	2	hypothetical protein	FALSE	FALSE	FALSE	FALSE	FALSE
OG2290	unclustered	1	periphery	51	2	hypothetical protein	FALSE	FALSE	FALSE	FALSE	FALSE
OG2308	unclustered	1	periphery	51	2	hypothetical protein	FALSE	FALSE	FALSE	FALSE	FALSE
OG2361	unclustered	1	periphery	51	2	hypothetical protein	FALSE	FALSE	FALSE	FALSE	FALSE
OG880	unclustered	1	periphery	51	110	hypothetical protein	FALSE	FALSE	FALSE	FALSE	FALSE
S120	unclustered	1	cloud	51	1	hypothetical protein	FALSE	FALSE	FALSE	FALSE	FALSE
S138	unclustered	1	cloud	51	1	hypothetical protein	FALSE	FALSE	FALSE	FALSE	FALSE
S168	unclustered	1	cloud	51	1	hypothetical protein	FALSE	FALSE	FALSE	FALSE	FALSE
S184	unclustered	1	cloud	51	1	hypothetical protein	FALSE	FALSE	FALSE	FALSE	FALSE
S309	unclustered	1	cloud	51	1	hypothetical protein	FALSE	FALSE	FALSE	FALSE	FALSE
S43	unclustered	1	cloud	51	1	hypothetical protein	FALSE	FALSE	FALSE	FALSE	FALSE
S63	unclustered	1	cloud	51	1	hypothetical protein	FALSE	FALSE	FALSE	FALSE	FALSE
[truncated: 62 more rows]
