# Supplementary material for: Chlamydia pan-genomic analysis reveals balance between host adaptation and selective pressure to genome reduction
Source: BMC Genomics. 2019 Sep 12;20:710. doi: 10.1186/s12864-019-6059-5 (PMC6740158; doi:10.1186/s12864-019-6059-5)
Supplement: Supplementary file 19 — Additional information on proteins from OG1. (CSV 30 kb) [file 12864_2019_6059_MOESM19_ESM.csv]

Supplementary Table 12. Additional information on proteins from OG1
Columns:
protein_id: internal protein ID;
genome_id: internal genome ID;
species: species of the corresponding genome;
length: encoded protein length, in amino acids;
with_repeat_domains: presence of the pmp repeat domains (PF02415.13);
with_middle_domain: presence of the pmp middle domain (PF07548.7);
with_autotransporter_domain: presence of the autotransporter domain (PF03797.15);
selected: whether the protein was selected for phylogenetic analysis (length more than 700 aa and with the autotransporter domain).
protein_id	genome_id	species	length	with_repeat_domains	with_middle_domain	with_autotransporter	selected
C012_648	C012	Chlamydia psittaci	273	FALSE	FALSE	TRUE	FALSE
D053_633	D053	Chlamydia abortus	307	FALSE	FALSE	TRUE	FALSE
D090_694	D090	Chlamydia abortus	307	FALSE	FALSE	TRUE	FALSE
D091_1039	D091	Chlamydia abortus	307	FALSE	FALSE	TRUE	FALSE
D102_706	D102	Chlamydia abortus	307	FALSE	FALSE	TRUE	FALSE
C115_575	C115	Chlamydia gallinacea	308	FALSE	FALSE	TRUE	FALSE
C125_482	C125	Chlamydia pneumoniae	308	TRUE	FALSE	FALSE	FALSE
C126_477	C126	Chlamydia pneumoniae	308	TRUE	FALSE	FALSE	FALSE
C132_1015	C132	Chlamydia psittaci	308	FALSE	FALSE	TRUE	FALSE
C132_1016	C132	Chlamydia psittaci	308	FALSE	FALSE	TRUE	FALSE
D038_683	D038	Chlamydia psittaci	308	FALSE	FALSE	TRUE	FALSE
D039_1020	D039	Chlamydia psittaci	308	FALSE	FALSE	TRUE	FALSE
D043_964	D043	Chlamydia psittaci	308	FALSE	FALSE	TRUE	FALSE
D046_368	D046	Chlamydia gallinacea	308	FALSE	FALSE	TRUE	FALSE
D046_535	D046	Chlamydia gallinacea	308	FALSE	FALSE	TRUE	FALSE
D073_635	D073	Chlamydia psittaci	308	FALSE	FALSE	TRUE	FALSE
C129_479	C129	Chlamydia pneumoniae	309	TRUE	FALSE	FALSE	FALSE
D093_335	D093	Chlamydia abortus	325	FALSE	FALSE	TRUE	FALSE
D107_702	D107	Chlamydia abortus	325	FALSE	FALSE	TRUE	FALSE
D034_73	D034	Chlamydia sanzinia	326	TRUE	FALSE	FALSE	FALSE
D105_1	D105	Chlamydia abortus	326	TRUE	TRUE	FALSE	FALSE
C132_338	C132	Chlamydia psittaci	327	FALSE	FALSE	TRUE	FALSE
C132_1014	C132	Chlamydia psittaci	327	FALSE	FALSE	TRUE	FALSE
D043_282	D043	Chlamydia psittaci	327	FALSE	FALSE	TRUE	FALSE
D043_959	D043	Chlamydia psittaci	327	FALSE	FALSE	TRUE	FALSE
D046_170	D046	Chlamydia gallinacea	330	FALSE	FALSE	TRUE	FALSE
C114_290	C114	Chlamydia ibidis	342	FALSE	FALSE	TRUE	FALSE
C114_860	C114	Chlamydia ibidis	342	FALSE	FALSE	TRUE	FALSE
D091_1	D091	Chlamydia abortus	344	TRUE	TRUE	FALSE	FALSE
C114_861	C114	Chlamydia ibidis	367	TRUE	TRUE	FALSE	FALSE
C007_300	C007	Chlamydia psittaci	383	FALSE	TRUE	TRUE	FALSE
C014_296	C014	Chlamydia psittaci	395	TRUE	TRUE	FALSE	FALSE
C101_763	C101	Chlamydia pneumoniae	395	FALSE	TRUE	TRUE	FALSE
C102_21	C102	Chlamydia pneumoniae	395	FALSE	TRUE	TRUE	FALSE
C103_21	C103	Chlamydia pneumoniae	395	FALSE	TRUE	TRUE	FALSE
C105_21	C105	Chlamydia pneumoniae	395	FALSE	TRUE	TRUE	FALSE
C124_22	C124	Chlamydia pneumoniae	395	FALSE	TRUE	TRUE	FALSE
C125_20	C125	Chlamydia pneumoniae	395	FALSE	TRUE	TRUE	FALSE
C126_21	C126	Chlamydia pneumoniae	395	FALSE	TRUE	TRUE	FALSE
C127_21	C127	Chlamydia pneumoniae	395	FALSE	TRUE	TRUE	FALSE
C128_21	C128	Chlamydia pneumoniae	395	FALSE	TRUE	TRUE	FALSE
C129_21	C129	Chlamydia pneumoniae	395	FALSE	TRUE	TRUE	FALSE
C130_21	C130	Chlamydia pneumoniae	395	FALSE	TRUE	TRUE	FALSE
C114_289	C114	Chlamydia ibidis	406	TRUE	FALSE	FALSE	FALSE
D039_1019	D039	Chlamydia psittaci	419	TRUE	TRUE	FALSE	FALSE
D044_689	D044	Chlamydia psittaci	422	TRUE	TRUE	FALSE	FALSE
D001_1026	D001	Chlamydia abortus	425	TRUE	TRUE	FALSE	FALSE
D096_706	D096	Chlamydia abortus	425	TRUE	TRUE	FALSE	FALSE
D106_1024	D106	Chlamydia abortus	425	TRUE	TRUE	FALSE	FALSE
D038_741	D038	Chlamydia psittaci	426	TRUE	TRUE	FALSE	FALSE
D053_632	D053	Chlamydia abortus	426	TRUE	TRUE	FALSE	FALSE
D092_1028	D092	Chlamydia abortus	426	TRUE	TRUE	FALSE	FALSE
D093_334	D093	Chlamydia abortus	426	TRUE	TRUE	FALSE	FALSE
D100_4	D100	Chlamydia abortus	426	TRUE	TRUE	FALSE	FALSE
D101_1039	D101	Chlamydia abortus	426	TRUE	TRUE	FALSE	FALSE
D102_1037	D102	Chlamydia abortus	426	TRUE	TRUE	FALSE	FALSE
D104_1025	D104	Chlamydia abortus	426	TRUE	TRUE	FALSE	FALSE
D107_703	D107	Chlamydia abortus	426	TRUE	TRUE	FALSE	FALSE
D043_1021	D043	Chlamydia psittaci	427	TRUE	TRUE	FALSE	FALSE
D094_12	D094	Chlamydia abortus	427	TRUE	TRUE	FALSE	FALSE
D003_1035	D003	Chlamydia abortus	430	TRUE	TRUE	FALSE	FALSE
D002_1034	D002	Chlamydia abortus	432	TRUE	TRUE	FALSE	FALSE
C008_625	C008	Chlamydia psittaci	434	TRUE	TRUE	FALSE	FALSE
C005_298	C005	Chlamydia psittaci	438	FALSE	TRUE	TRUE	FALSE
D038_682	D038	Chlamydia psittaci	439	FALSE	TRUE	TRUE	FALSE
D044_2	D044	Chlamydia psittaci	439	FALSE	TRUE	TRUE	FALSE
D038_1	D038	Chlamydia psittaci	440	FALSE	TRUE	TRUE	FALSE
D039_56	D039	Chlamydia psittaci	440	TRUE	TRUE	FALSE	FALSE
D044_4	D044	Chlamydia psittaci	440	FALSE	TRUE	TRUE	FALSE
D038_684	D038	Chlamydia psittaci	445	FALSE	TRUE	TRUE	FALSE
D043_965	D043	Chlamydia psittaci	447	FALSE	TRUE	TRUE	FALSE
C125_481	C125	Chlamydia pneumoniae	458	FALSE	TRUE	TRUE	FALSE
C126_476	C126	Chlamydia pneumoniae	458	FALSE	TRUE	TRUE	FALSE
C129_478	C129	Chlamydia pneumoniae	458	FALSE	TRUE	TRUE	FALSE
D046_369	D046	Chlamydia gallinacea	460	TRUE	TRUE	FALSE	FALSE
D034_74	D034	Chlamydia sanzinia	486	FALSE	TRUE	TRUE	FALSE
C115_574	C115	Chlamydia gallinacea	493	TRUE	TRUE	FALSE	FALSE
D046_536	D046	Chlamydia gallinacea	493	TRUE	TRUE	FALSE	FALSE
C101_764	C101	Chlamydia pneumoniae	494	TRUE	TRUE	FALSE	FALSE
C102_20	C102	Chlamydia pneumoniae	494	TRUE	TRUE	FALSE	FALSE
C103_20	C103	Chlamydia pneumoniae	494	TRUE	TRUE	FALSE	FALSE
C105_20	C105	Chlamydia pneumoniae	494	TRUE	TRUE	FALSE	FALSE
C124_21	C124	Chlamydia pneumoniae	494	TRUE	TRUE	FALSE	FALSE
C125_19	C125	Chlamydia pneumoniae	494	TRUE	TRUE	FALSE	FALSE
C126_20	C126	Chlamydia pneumoniae	494	TRUE	TRUE	FALSE	FALSE
C127_20	C127	Chlamydia pneumoniae	494	TRUE	TRUE	FALSE	FALSE
C128_20	C128	Chlamydia pneumoniae	494	TRUE	TRUE	FALSE	FALSE
C129_20	C129	Chlamydia pneumoniae	494	TRUE	TRUE	FALSE	FALSE
C130_20	C130	Chlamydia pneumoniae	494	TRUE	TRUE	FALSE	FALSE
D046_171	D046	Chlamydia gallinacea	496	TRUE	TRUE	FALSE	FALSE
C115_934	C115	Chlamydia gallinacea	499	TRUE	TRUE	FALSE	FALSE
C007_304	C007	Chlamydia psittaci	567	FALSE	TRUE	TRUE	FALSE
C121_556	C121	Chlamydia pecorum	571	FALSE	TRUE	TRUE	FALSE
C146_695	C146	Chlamydia pecorum	587	FALSE	TRUE	TRUE	FALSE
C101_768	C101	Chlamydia pneumoniae	589	TRUE	TRUE	FALSE	FALSE
C103_17	C103	Chlamydia pneumoniae	589	TRUE	TRUE	FALSE	FALSE
C129_17	C129	Chlamydia pneumoniae	589	TRUE	TRUE	FALSE	FALSE
C102_17	C102	Chlamydia pneumoniae	591	TRUE	TRUE	FALSE	FALSE
C105_17	C105	Chlamydia pneumoniae	591	TRUE	TRUE	FALSE	FALSE
C124_18	C124	Chlamydia pneumoniae	591	TRUE	TRUE	FALSE	FALSE
C125_16	C125	Chlamydia pneumoniae	591	TRUE	TRUE	FALSE	FALSE
C126_17	C126	Chlamydia pneumoniae	591	TRUE	TRUE	FALSE	FALSE
C127_16	C127	Chlamydia pneumoniae	591	TRUE	TRUE	FALSE	FALSE
C128_17	C128	Chlamydia pneumoniae	591	TRUE	TRUE	FALSE	FALSE
C130_17	C130	Chlamydia pneumoniae	591	TRUE	TRUE	FALSE	FALSE
C120_555	C120	Chlamydia pecorum	636	FALSE	TRUE	TRUE	FALSE
C097_302	C097	Chlamydia abortus	757	TRUE	TRUE	TRUE	TRUE
D001_696	D001	Chlamydia abortus	757	TRUE	TRUE	TRUE	TRUE
D002_705	D002	Chlamydia abortus	757	TRUE	TRUE	TRUE	TRUE
D003_704	D003	Chlamydia abortus	757	TRUE	TRUE	TRUE	TRUE
D074_307	D074	Chlamydia abortus	757	TRUE	TRUE	TRUE	TRUE
D094_342	D094	Chlamydia abortus	757	TRUE	TRUE	TRUE	TRUE
D100_334	D100	Chlamydia abortus	757	TRUE	TRUE	TRUE	TRUE
D101_707	D101	Chlamydia abortus	757	TRUE	TRUE	TRUE	TRUE
D104_695	D104	Chlamydia abortus	757	TRUE	TRUE	TRUE	TRUE
D106_693	D106	Chlamydia abortus	757	TRUE	TRUE	TRUE	TRUE
C107_636	C107	Chlamydia psittaci	817	TRUE	TRUE	TRUE	TRUE
C111_635	C111	Chlamydia psittaci	818	TRUE	TRUE	TRUE	TRUE
C101_770	C101	Chlamydia pneumoniae	824	TRUE	TRUE	TRUE	TRUE
C102_15	C102	Chlamydia pneumoniae	824	TRUE	TRUE	TRUE	TRUE
C104_763	C104	Chlamydia pneumoniae	824	TRUE	TRUE	TRUE	TRUE
C124_16	C124	Chlamydia pneumoniae	824	TRUE	TRUE	TRUE	TRUE
C128_15	C128	Chlamydia pneumoniae	824	TRUE	TRUE	TRUE	TRUE
D054_631	D054	Chlamydia psittaci	825	TRUE	TRUE	TRUE	TRUE
D054_299	D054	Chlamydia psittaci	827	TRUE	TRUE	TRUE	TRUE
D054_298	D054	Chlamydia psittaci	830	TRUE	TRUE	TRUE	TRUE
C007_645	C007	Chlamydia psittaci	833	TRUE	TRUE	FALSE	FALSE
C106_299	C106	Chlamydia psittaci	834	TRUE	TRUE	TRUE	TRUE
C008_624	C008	Chlamydia psittaci	835	TRUE	TRUE	TRUE	TRUE
D073_634	D073	Chlamydia psittaci	836	TRUE	TRUE	TRUE	TRUE
C014_627	C014	Chlamydia psittaci	837	TRUE	TRUE	TRUE	TRUE
C109_635	C109	Chlamydia psittaci	837	TRUE	TRUE	TRUE	TRUE
D043_1020	D043	Chlamydia psittaci	837	TRUE	TRUE	TRUE	TRUE
D054_296	D054	Chlamydia psittaci	837	TRUE	TRUE	TRUE	TRUE
D055_637	D055	Chlamydia psittaci	837	TRUE	TRUE	TRUE	TRUE
D056_634	D056	Chlamydia psittaci	837	TRUE	TRUE	TRUE	TRUE
D096_13	D096	Chlamydia abortus	837	TRUE	TRUE	TRUE	TRUE
D101_706	D101	Chlamydia abortus	837	TRUE	TRUE	TRUE	TRUE
D102_705	D102	Chlamydia abortus	837	TRUE	TRUE	TRUE	TRUE
D105_334	D105	Chlamydia abortus	837	TRUE	TRUE	TRUE	TRUE
C006_643	C006	Chlamydia psittaci	838	TRUE	TRUE	TRUE	TRUE
C118_637	C118	Chlamydia abortus	838	TRUE	TRUE	TRUE	TRUE
D001_695	D001	Chlamydia abortus	838	TRUE	TRUE	TRUE	TRUE
D002_704	D002	Chlamydia abortus	838	TRUE	TRUE	TRUE	TRUE
D039_54	D039	Chlamydia psittaci	838	TRUE	TRUE	TRUE	TRUE
D053_301	D053	Chlamydia abortus	838	TRUE	TRUE	TRUE	TRUE
D053_634	D053	Chlamydia abortus	838	TRUE	TRUE	TRUE	TRUE
D074_306	D074	Chlamydia abortus	838	TRUE	TRUE	TRUE	TRUE
D088_636	D088	Chlamydia abortus	838	TRUE	TRUE	TRUE	TRUE
D090_693	D090	Chlamydia abortus	838	TRUE	TRUE	TRUE	TRUE
D093_336	D093	Chlamydia abortus	838	TRUE	TRUE	TRUE	TRUE
D094_343	D094	Chlamydia abortus	838	TRUE	TRUE	TRUE	TRUE
D095_1	D095	Chlamydia abortus	838	TRUE	TRUE	TRUE	TRUE
D097_15	D097	Chlamydia abortus	838	TRUE	TRUE	TRUE	TRUE
D098_13	D098	Chlamydia abortus	838	TRUE	TRUE	TRUE	TRUE
D100_335	D100	Chlamydia abortus	838	TRUE	TRUE	TRUE	TRUE
D107_701	D107	Chlamydia abortus	838	TRUE	TRUE	TRUE	TRUE
C097_638	C097	Chlamydia abortus	839	TRUE	TRUE	TRUE	TRUE
C104_758	C104	Chlamydia pneumoniae	839	TRUE	TRUE	FALSE	FALSE
D003_703	D003	Chlamydia abortus	839	TRUE	TRUE	TRUE	TRUE
D074_642	D074	Chlamydia abortus	839	TRUE	TRUE	TRUE	TRUE
D091_1038	D091	Chlamydia abortus	839	TRUE	TRUE	TRUE	TRUE
D092_695	D092	Chlamydia abortus	839	TRUE	TRUE	TRUE	TRUE
D099_691	D099	Chlamydia abortus	839	TRUE	TRUE	TRUE	TRUE
D103_707	D103	Chlamydia abortus	839	TRUE	TRUE	TRUE	TRUE
D104_694	D104	Chlamydia abortus	839	TRUE	TRUE	TRUE	TRUE
D106_692	D106	Chlamydia abortus	839	TRUE	TRUE	TRUE	TRUE
C009_633	C009	Chlamydia psittaci	840	TRUE	TRUE	TRUE	TRUE
C097_301	C097	Chlamydia abortus	840	TRUE	TRUE	TRUE	TRUE
C106_635	C106	Chlamydia psittaci	840	TRUE	TRUE	TRUE	TRUE
C118_304	C118	Chlamydia abortus	840	TRUE	TRUE	TRUE	TRUE
D054_632	D054	Chlamydia psittaci	840	TRUE	TRUE	TRUE	TRUE
D088_303	D088	Chlamydia abortus	840	TRUE	TRUE	TRUE	TRUE
C007_299	C007	Chlamydia psittaci	841	TRUE	TRUE	TRUE	TRUE
C010_294	C010	Chlamydia psittaci	841	TRUE	TRUE	TRUE	TRUE
C098_657	C098	Chlamydia caviae	841	TRUE	TRUE	TRUE	TRUE
C103_15	C103	Chlamydia pneumoniae	841	TRUE	TRUE	TRUE	TRUE
C105_15	C105	Chlamydia pneumoniae	841	TRUE	TRUE	TRUE	TRUE
C125_14	C125	Chlamydia pneumoniae	841	TRUE	TRUE	TRUE	TRUE
C126_15	C126	Chlamydia pneumoniae	841	TRUE	TRUE	TRUE	TRUE
C127_14	C127	Chlamydia pneumoniae	841	TRUE	TRUE	TRUE	TRUE
C130_15	C130	Chlamydia pneumoniae	841	TRUE	TRUE	TRUE	TRUE
D032_286	D032	Chlamydia poikilothermis	841	TRUE	TRUE	TRUE	TRUE
D043_963	D043	Chlamydia psittaci	841	TRUE	TRUE	TRUE	TRUE
D044_1	D044	Chlamydia psittaci	841	TRUE	TRUE	TRUE	TRUE
C005_297	C005	Chlamydia psittaci	842	TRUE	TRUE	TRUE	TRUE
C009_635	C009	Chlamydia psittaci	842	TRUE	TRUE	TRUE	TRUE
C006_299	C006	Chlamydia psittaci	843	TRUE	TRUE	TRUE	TRUE
C013_639	C013	Chlamydia psittaci	843	TRUE	TRUE	TRUE	TRUE
C107_297	C107	Chlamydia psittaci	843	TRUE	TRUE	TRUE	TRUE
C108_632	C108	Chlamydia psittaci	843	TRUE	TRUE	TRUE	TRUE
C109_296	C109	Chlamydia psittaci	843	TRUE	TRUE	TRUE	TRUE
C111_298	C111	Chlamydia psittaci	843	TRUE	TRUE	TRUE	TRUE
D054_297	D054	Chlamydia psittaci	843	TRUE	TRUE	TRUE	TRUE
D055_297	D055	Chlamydia psittaci	843	TRUE	TRUE	TRUE	TRUE
D056_297	D056	Chlamydia psittaci	843	TRUE	TRUE	TRUE	TRUE
D073_298	D073	Chlamydia psittaci	843	TRUE	TRUE	TRUE	TRUE
C009_296	C009	Chlamydia psittaci	844	TRUE	TRUE	TRUE	TRUE
C011_637	C011	Chlamydia psittaci	844	TRUE	TRUE	TRUE	TRUE
C013_641	C013	Chlamydia psittaci	844	TRUE	TRUE	TRUE	TRUE
C108_295	C108	Chlamydia psittaci	844	TRUE	TRUE	TRUE	TRUE
C129_15	C129	Chlamydia pneumoniae	844	TRUE	TRUE	TRUE	TRUE
D086_633	D086	Chlamydia psittaci	844	TRUE	TRUE	TRUE	TRUE
D103_708	D103	Chlamydia abortus	844	TRUE	TRUE	TRUE	TRUE
C005_634	C005	Chlamydia psittaci	845	TRUE	TRUE	TRUE	TRUE
D074_641	D074	Chlamydia abortus	845	TRUE	TRUE	TRUE	TRUE
D095_692	D095	Chlamydia abortus	845	TRUE	TRUE	TRUE	TRUE
D105_333	D105	Chlamydia abortus	845	TRUE	TRUE	TRUE	TRUE
C007_298	C007	Chlamydia psittaci	846	TRUE	TRUE	TRUE	TRUE
C010_632	C010	Chlamydia psittaci	846	TRUE	TRUE	TRUE	TRUE
C097_637	C097	Chlamydia abortus	846	TRUE	TRUE	TRUE	TRUE
C106_637	C106	Chlamydia psittaci	846	TRUE	TRUE	TRUE	TRUE
C108_634	C108	Chlamydia psittaci	846	TRUE	TRUE	TRUE	TRUE
C111_637	C111	Chlamydia psittaci	846	TRUE	TRUE	TRUE	TRUE
C118_636	C118	Chlamydia abortus	846	TRUE	TRUE	TRUE	TRUE
D039_55	D039	Chlamydia psittaci	846	TRUE	TRUE	TRUE	TRUE
D054_633	D054	Chlamydia psittaci	846	TRUE	TRUE	TRUE	TRUE
D086_295	D086	Chlamydia psittaci	846	TRUE	TRUE	TRUE	TRUE
D086_296	D086	Chlamydia psittaci	846	TRUE	TRUE	TRUE	TRUE
D088_635	D088	Chlamydia abortus	846	TRUE	TRUE	TRUE	TRUE
D099_692	D099	Chlamydia abortus	846	TRUE	TRUE	TRUE	TRUE
C006_645	C006	Chlamydia psittaci	847	TRUE	TRUE	TRUE	TRUE
C009_295	C009	Chlamydia psittaci	847	TRUE	TRUE	TRUE	TRUE
C009_634	C009	Chlamydia psittaci	847	TRUE	TRUE	TRUE	TRUE
C011_638	C011	Chlamydia psittaci	847	TRUE	TRUE	TRUE	TRUE
C013_300	C013	Chlamydia psittaci	847	TRUE	TRUE	TRUE	TRUE
C099_386	C099	Chlamydia felis	847	TRUE	TRUE	TRUE	TRUE
C106_300	C106	Chlamydia psittaci	847	TRUE	TRUE	TRUE	TRUE
C107_298	C107	Chlamydia psittaci	847	TRUE	TRUE	TRUE	TRUE
C107_638	C107	Chlamydia psittaci	847	TRUE	TRUE	TRUE	TRUE
C108_296	C108	Chlamydia psittaci	847	TRUE	TRUE	TRUE	TRUE
C109_297	C109	Chlamydia psittaci	847	TRUE	TRUE	TRUE	TRUE
C109_637	C109	Chlamydia psittaci	847	TRUE	TRUE	TRUE	TRUE
C118_305	C118	Chlamydia abortus	847	TRUE	TRUE	TRUE	TRUE
D053_302	D053	Chlamydia abortus	847	TRUE	TRUE	TRUE	TRUE
D055_298	D055	Chlamydia psittaci	847	TRUE	TRUE	TRUE	TRUE
D055_639	D055	Chlamydia psittaci	847	TRUE	TRUE	TRUE	TRUE
D056_298	D056	Chlamydia psittaci	847	TRUE	TRUE	TRUE	TRUE
D056_636	D056	Chlamydia psittaci	847	TRUE	TRUE	TRUE	TRUE
D073_636	D073	Chlamydia psittaci	847	TRUE	TRUE	TRUE	TRUE
D088_304	D088	Chlamydia abortus	847	TRUE	TRUE	TRUE	TRUE
C005_635	C005	Chlamydia psittaci	848	TRUE	TRUE	TRUE	TRUE
C010_630	C010	Chlamydia psittaci	848	TRUE	TRUE	TRUE	TRUE
C013_301	C013	Chlamydia psittaci	848	TRUE	TRUE	TRUE	TRUE
C106_636	C106	Chlamydia psittaci	848	TRUE	TRUE	FALSE	FALSE
C107_637	C107	Chlamydia psittaci	848	TRUE	TRUE	TRUE	TRUE
C108_633	C108	Chlamydia psittaci	848	TRUE	TRUE	TRUE	TRUE
C111_636	C111	Chlamydia psittaci	848	TRUE	TRUE	TRUE	TRUE
D086_631	D086	Chlamydia psittaci	848	TRUE	TRUE	TRUE	TRUE
C005_633	C005	Chlamydia psittaci	849	TRUE	TRUE	TRUE	TRUE
C006_300	C006	Chlamydia psittaci	849	TRUE	TRUE	TRUE	TRUE
C006_644	C006	Chlamydia psittaci	849	TRUE	TRUE	TRUE	TRUE
C010_295	C010	Chlamydia psittaci	849	TRUE	TRUE	TRUE	TRUE
C109_636	C109	Chlamydia psittaci	849	TRUE	TRUE	TRUE	TRUE
D044_3	D044	Chlamydia psittaci	849	TRUE	TRUE	TRUE	TRUE
D055_638	D055	Chlamydia psittaci	849	TRUE	TRUE	TRUE	TRUE
D056_635	D056	Chlamydia psittaci	849	TRUE	TRUE	TRUE	TRUE
D092_696	D092	Chlamydia abortus	849	TRUE	TRUE	TRUE	TRUE
C007_644	C007	Chlamydia psittaci	851	FALSE	TRUE	TRUE	TRUE
C008_292	C008	Chlamydia psittaci	851	TRUE	TRUE	TRUE	TRUE
C010_631	C010	Chlamydia psittaci	851	TRUE	TRUE	TRUE	TRUE
C013_302	C013	Chlamydia psittaci	851	TRUE	TRUE	TRUE	TRUE
C013_640	C013	Chlamydia psittaci	851	TRUE	TRUE	TRUE	TRUE
D086_297	D086	Chlamydia psittaci	851	TRUE	TRUE	TRUE	TRUE
D086_632	D086	Chlamydia psittaci	851	TRUE	TRUE	TRUE	TRUE
C011_300	C011	Chlamydia psittaci	852	TRUE	TRUE	TRUE	TRUE
C013_299	C013	Chlamydia psittaci	852	TRUE	TRUE	TRUE	TRUE
C010_293	C010	Chlamydia psittaci	853	TRUE	TRUE	TRUE	TRUE
C012_302	C012	Chlamydia psittaci	853	TRUE	TRUE	TRUE	TRUE
D073_297	D073	Chlamydia psittaci	853	TRUE	TRUE	TRUE	TRUE
C005_296	C005	Chlamydia psittaci	854	TRUE	TRUE	TRUE	TRUE
C006_298	C006	Chlamydia psittaci	854	TRUE	TRUE	TRUE	TRUE
C106_298	C106	Chlamydia psittaci	854	TRUE	TRUE	TRUE	TRUE
C107_296	C107	Chlamydia psittaci	854	TRUE	TRUE	TRUE	TRUE
C108_294	C108	Chlamydia psittaci	854	TRUE	TRUE	TRUE	TRUE
C108_297	C108	Chlamydia psittaci	854	TRUE	TRUE	TRUE	TRUE
C109_295	C109	Chlamydia psittaci	854	TRUE	TRUE	TRUE	TRUE
C111_297	C111	Chlamydia psittaci	854	TRUE	TRUE	TRUE	TRUE
D055_296	D055	Chlamydia psittaci	854	TRUE	TRUE	TRUE	TRUE
D056_296	D056	Chlamydia psittaci	854	TRUE	TRUE	TRUE	TRUE
D073_299	D073	Chlamydia psittaci	854	TRUE	TRUE	TRUE	TRUE
D086_294	D086	Chlamydia psittaci	854	TRUE	TRUE	TRUE	TRUE
C006_301	C006	Chlamydia psittaci	855	TRUE	TRUE	TRUE	TRUE
C106_301	C106	Chlamydia psittaci	855	TRUE	TRUE	TRUE	TRUE
C107_299	C107	Chlamydia psittaci	855	TRUE	TRUE	TRUE	TRUE
C109_298	C109	Chlamydia psittaci	855	TRUE	TRUE	TRUE	TRUE
C111_299	C111	Chlamydia psittaci	855	TRUE	TRUE	TRUE	TRUE
D039_57	D039	Chlamydia psittaci	855	TRUE	TRUE	TRUE	TRUE
D055_299	D055	Chlamydia psittaci	855	TRUE	TRUE	TRUE	TRUE
D056_299	D056	Chlamydia psittaci	855	TRUE	TRUE	TRUE	TRUE
C098_293	C098	Chlamydia caviae	866	TRUE	TRUE	TRUE	TRUE
C099_747	C099	Chlamydia felis	866	TRUE	TRUE	TRUE	TRUE
D032_288	D032	Chlamydia poikilothermis	868	TRUE	TRUE	TRUE	TRUE
C008_291	C008	Chlamydia psittaci	870	TRUE	TRUE	TRUE	TRUE
C115_741	C115	Chlamydia gallinacea	874	TRUE	TRUE	TRUE	TRUE
C002_287	C002	Chlamydia pecorum	886	TRUE	TRUE	TRUE	TRUE
C004_291	C004	Chlamydia pecorum	888	TRUE	TRUE	TRUE	TRUE
C100_555	C100	Chlamydia pecorum	893	TRUE	TRUE	TRUE	TRUE
C122_932	C122	Chlamydia pecorum	893	TRUE	TRUE	TRUE	TRUE
D034_669	D034	Chlamydia sanzinia	897	TRUE	TRUE	TRUE	TRUE
C008_293	C008	Chlamydia psittaci	898	TRUE	TRUE	TRUE	TRUE
C013_303	C013	Chlamydia psittaci	898	TRUE	TRUE	TRUE	TRUE
C098_294	C098	Chlamydia caviae	898	TRUE	TRUE	TRUE	TRUE
C108_298	C108	Chlamydia psittaci	898	TRUE	TRUE	TRUE	TRUE
C109_299	C109	Chlamydia psittaci	898	TRUE	TRUE	TRUE	TRUE
C111_300	C111	Chlamydia psittaci	898	TRUE	TRUE	TRUE	TRUE
D086_298	D086	Chlamydia psittaci	898	TRUE	TRUE	TRUE	TRUE
C005_299	C005	Chlamydia psittaci	902	TRUE	TRUE	TRUE	TRUE
C006_302	C006	Chlamydia psittaci	902	TRUE	TRUE	TRUE	TRUE
C011_301	C011	Chlamydia psittaci	902	TRUE	TRUE	TRUE	TRUE
C014_297	C014	Chlamydia psittaci	902	TRUE	TRUE	TRUE	TRUE
C106_302	C106	Chlamydia psittaci	902	TRUE	TRUE	TRUE	TRUE
C118_306	C118	Chlamydia abortus	902	TRUE	TRUE	TRUE	TRUE
D001_697	D001	Chlamydia abortus	902	TRUE	TRUE	TRUE	TRUE
D002_706	D002	Chlamydia abortus	902	TRUE	TRUE	TRUE	TRUE
D053_303	D053	Chlamydia abortus	902	TRUE	TRUE	TRUE	TRUE
D056_300	D056	Chlamydia psittaci	902	TRUE	TRUE	TRUE	TRUE
D074_308	D074	Chlamydia abortus	902	TRUE	TRUE	TRUE	TRUE
D090_696	D090	Chlamydia abortus	902	TRUE	TRUE	TRUE	TRUE
D091_2	D091	Chlamydia abortus	902	TRUE	TRUE	TRUE	TRUE
D093_2	D093	Chlamydia abortus	902	TRUE	TRUE	TRUE	TRUE
D095_1022	D095	Chlamydia abortus	902	TRUE	TRUE	TRUE	TRUE
D096_1038	D096	Chlamydia abortus	902	TRUE	TRUE	TRUE	TRUE
D097_608	D097	Chlamydia abortus	902	TRUE	TRUE	TRUE	TRUE
D098_702	D098	Chlamydia abortus	902	TRUE	TRUE	TRUE	TRUE
D099_1020	D099	Chlamydia abortus	902	TRUE	TRUE	TRUE	TRUE
D100_333	D100	Chlamydia abortus	902	TRUE	TRUE	TRUE	TRUE
D102_707	D102	Chlamydia abortus	902	TRUE	TRUE	TRUE	TRUE
D103_1040	D103	Chlamydia abortus	902	TRUE	TRUE	TRUE	TRUE
D105_2	D105	Chlamydia abortus	902	TRUE	TRUE	TRUE	TRUE
D106_694	D106	Chlamydia abortus	902	TRUE	TRUE	TRUE	TRUE
D032_617	D032	Chlamydia poikilothermis	905	TRUE	TRUE	TRUE	TRUE
C003_287	C003	Chlamydia pecorum	909	TRUE	TRUE	TRUE	TRUE
C007_305	C007	Chlamydia psittaci	909	TRUE	TRUE	TRUE	TRUE
D032_287	D032	Chlamydia poikilothermis	909	TRUE	TRUE	TRUE	TRUE
D034_75	D034	Chlamydia sanzinia	909	TRUE	TRUE	FALSE	FALSE
C114_862	C114	Chlamydia ibidis	910	TRUE	TRUE	TRUE	TRUE
D033_5	D033	Chlamydia serpentis	916	TRUE	TRUE	FALSE	FALSE
D033_9	D033	Chlamydia serpentis	916	TRUE	TRUE	TRUE	TRUE
D072_179	D072	Chlamydia corallus	917	TRUE	TRUE	TRUE	TRUE
D072_185	D072	Chlamydia corallus	917	TRUE	TRUE	TRUE	TRUE
C104_761	C104	Chlamydia pneumoniae	918	TRUE	TRUE	TRUE	TRUE
D072_181	D072	Chlamydia corallus	921	TRUE	TRUE	TRUE	TRUE
C101_778	C101	Chlamydia pneumoniae	922	TRUE	TRUE	TRUE	TRUE
C102_6	C102	Chlamydia pneumoniae	922	TRUE	TRUE	TRUE	TRUE
C103_6	C103	Chlamydia pneumoniae	922	TRUE	TRUE	TRUE	TRUE
C104_770	C104	Chlamydia pneumoniae	922	TRUE	TRUE	TRUE	TRUE
C105_6	C105	Chlamydia pneumoniae	922	TRUE	TRUE	TRUE	TRUE
C124_5	C124	Chlamydia pneumoniae	922	TRUE	TRUE	TRUE	TRUE
C125_5	C125	Chlamydia pneumoniae	922	TRUE	TRUE	TRUE	TRUE
C126_6	C126	Chlamydia pneumoniae	922	TRUE	TRUE	TRUE	TRUE
C127_6	C127	Chlamydia pneumoniae	922	TRUE	TRUE	TRUE	TRUE
C128_5	C128	Chlamydia pneumoniae	922	TRUE	TRUE	TRUE	TRUE
C129_6	C129	Chlamydia pneumoniae	922	TRUE	TRUE	TRUE	TRUE
C130_5	C130	Chlamydia pneumoniae	922	TRUE	TRUE	TRUE	TRUE
D033_422	D033	Chlamydia serpentis	922	TRUE	TRUE	FALSE	FALSE
D034_670	D034	Chlamydia sanzinia	925	TRUE	TRUE	TRUE	TRUE
C009_297	C009	Chlamydia psittaci	926	TRUE	TRUE	TRUE	TRUE
C010_296	C010	Chlamydia psittaci	926	TRUE	TRUE	TRUE	TRUE
C012_303	C012	Chlamydia psittaci	926	TRUE	TRUE	TRUE	TRUE
C097_303	C097	Chlamydia abortus	926	TRUE	TRUE	TRUE	TRUE
C099_746	C099	Chlamydia felis	926	TRUE	TRUE	TRUE	TRUE
C107_300	C107	Chlamydia psittaci	926	TRUE	TRUE	TRUE	TRUE
C132_1	C132	Chlamydia psittaci	926	TRUE	TRUE	TRUE	TRUE
D003_705	D003	Chlamydia abortus	926	TRUE	TRUE	TRUE	TRUE
D032_289	D032	Chlamydia poikilothermis	926	TRUE	TRUE	TRUE	TRUE
D034_668	D034	Chlamydia sanzinia	926	TRUE	TRUE	TRUE	TRUE
D038_742	D038	Chlamydia psittaci	926	TRUE	TRUE	TRUE	TRUE
D039_58	D039	Chlamydia psittaci	926	TRUE	TRUE	TRUE	TRUE
D043_1	D043	Chlamydia psittaci	926	TRUE	TRUE	TRUE	TRUE
D044_690	D044	Chlamydia psittaci	926	TRUE	TRUE	TRUE	TRUE
D054_300	D054	Chlamydia psittaci	926	TRUE	TRUE	TRUE	TRUE
D055_300	D055	Chlamydia psittaci	926	TRUE	TRUE	TRUE	TRUE
D072_1072	D072	Chlamydia corallus	926	TRUE	TRUE	FALSE	FALSE
D073_300	D073	Chlamydia psittaci	926	TRUE	TRUE	TRUE	TRUE
D088_305	D088	Chlamydia abortus	926	TRUE	TRUE	TRUE	TRUE
D092_697	D092	Chlamydia abortus	926	TRUE	TRUE	TRUE	TRUE
D094_341	D094	Chlamydia abortus	926	TRUE	TRUE	TRUE	TRUE
D101_708	D101	Chlamydia abortus	926	TRUE	TRUE	TRUE	TRUE
D104_696	D104	Chlamydia abortus	926	TRUE	TRUE	TRUE	TRUE
D107_1036	D107	Chlamydia abortus	926	TRUE	TRUE	TRUE	TRUE
C104_762	C104	Chlamydia pneumoniae	927	TRUE	TRUE	TRUE	TRUE
C105_475	C105	Chlamydia pneumoniae	927	TRUE	TRUE	TRUE	TRUE
C124_481	C124	Chlamydia pneumoniae	927	TRUE	TRUE	TRUE	TRUE
C127_474	C127	Chlamydia pneumoniae	927	TRUE	TRUE	TRUE	TRUE
C128_482	C128	Chlamydia pneumoniae	927	TRUE	TRUE	TRUE	TRUE
D033_8	D033	Chlamydia serpentis	927	TRUE	TRUE	TRUE	TRUE
C101_308	C101	Chlamydia pneumoniae	928	TRUE	TRUE	TRUE	TRUE
C101_309	C101	Chlamydia pneumoniae	928	TRUE	TRUE	TRUE	TRUE
C101_312	C101	Chlamydia pneumoniae	928	TRUE	TRUE	TRUE	TRUE
C101_769	C101	Chlamydia pneumoniae	928	TRUE	TRUE	TRUE	TRUE
C102_16	C102	Chlamydia pneumoniae	928	TRUE	TRUE	TRUE	TRUE
C102_474	C102	Chlamydia pneumoniae	928	TRUE	TRUE	TRUE	TRUE
C102_477	C102	Chlamydia pneumoniae	928	TRUE	TRUE	TRUE	TRUE
C102_478	C102	Chlamydia pneumoniae	928	TRUE	TRUE	TRUE	TRUE
C103_16	C103	Chlamydia pneumoniae	928	TRUE	TRUE	TRUE	TRUE
C103_478	C103	Chlamydia pneumoniae	928	TRUE	TRUE	TRUE	TRUE
C103_481	C103	Chlamydia pneumoniae	928	TRUE	TRUE	TRUE	TRUE
C103_482	C103	Chlamydia pneumoniae	928	TRUE	TRUE	TRUE	TRUE
C104_309	C104	Chlamydia pneumoniae	928	TRUE	TRUE	TRUE	TRUE
C104_313	C104	Chlamydia pneumoniae	928	TRUE	TRUE	TRUE	TRUE
C105_16	C105	Chlamydia pneumoniae	928	TRUE	TRUE	TRUE	TRUE
C105_472	C105	Chlamydia pneumoniae	928	TRUE	TRUE	TRUE	TRUE
C105_476	C105	Chlamydia pneumoniae	928	TRUE	TRUE	TRUE	TRUE
C124_17	C124	Chlamydia pneumoniae	928	TRUE	TRUE	TRUE	TRUE
C124_478	C124	Chlamydia pneumoniae	928	TRUE	TRUE	TRUE	TRUE
C124_482	C124	Chlamydia pneumoniae	928	TRUE	TRUE	TRUE	TRUE
C125_15	C125	Chlamydia pneumoniae	928	TRUE	TRUE	TRUE	TRUE
C125_478	C125	Chlamydia pneumoniae	928	TRUE	TRUE	TRUE	TRUE
C125_483	C125	Chlamydia pneumoniae	928	TRUE	TRUE	TRUE	TRUE
C126_16	C126	Chlamydia pneumoniae	928	TRUE	TRUE	TRUE	TRUE
C126_473	C126	Chlamydia pneumoniae	928	TRUE	TRUE	TRUE	TRUE
C126_478	C126	Chlamydia pneumoniae	928	TRUE	TRUE	TRUE	TRUE
C127_15	C127	Chlamydia pneumoniae	928	TRUE	TRUE	TRUE	TRUE
C127_471	C127	Chlamydia pneumoniae	928	TRUE	TRUE	TRUE	TRUE
C127_475	C127	Chlamydia pneumoniae	928	TRUE	TRUE	TRUE	TRUE
C128_16	C128	Chlamydia pneumoniae	928	TRUE	TRUE	TRUE	TRUE
C128_479	C128	Chlamydia pneumoniae	928	TRUE	TRUE	TRUE	TRUE
C128_483	C128	Chlamydia pneumoniae	928	TRUE	TRUE	TRUE	TRUE
C129_16	C129	Chlamydia pneumoniae	928	TRUE	TRUE	TRUE	TRUE
C129_475	C129	Chlamydia pneumoniae	928	TRUE	TRUE	TRUE	TRUE
C129_480	C129	Chlamydia pneumoniae	928	TRUE	TRUE	TRUE	TRUE
C130_16	C130	Chlamydia pneumoniae	928	TRUE	TRUE	TRUE	TRUE
C130_477	C130	Chlamydia pneumoniae	928	TRUE	TRUE	TRUE	TRUE
C130_480	C130	Chlamydia pneumoniae	928	TRUE	TRUE	TRUE	TRUE
C130_481	C130	Chlamydia pneumoniae	928	TRUE	TRUE	TRUE	TRUE
D033_427	D033	Chlamydia serpentis	928	TRUE	TRUE	FALSE	FALSE
C104_310	C104	Chlamydia pneumoniae	929	TRUE	TRUE	TRUE	TRUE
D033_423	D033	Chlamydia serpentis	929	TRUE	TRUE	TRUE	TRUE
D033_424	D033	Chlamydia serpentis	929	TRUE	TRUE	TRUE	TRUE
D072_472	D072	Chlamydia corallus	929	TRUE	TRUE	TRUE	TRUE
D072_473	D072	Chlamydia corallus	929	TRUE	TRUE	TRUE	TRUE
C101_313	C101	Chlamydia pneumoniae	930	TRUE	TRUE	TRUE	TRUE
C102_473	C102	Chlamydia pneumoniae	930	TRUE	TRUE	TRUE	TRUE
C103_477	C103	Chlamydia pneumoniae	930	TRUE	TRUE	TRUE	TRUE
C104_314	C104	Chlamydia pneumoniae	930	TRUE	TRUE	TRUE	TRUE
C105_471	C105	Chlamydia pneumoniae	930	TRUE	TRUE	TRUE	TRUE
C124_477	C124	Chlamydia pneumoniae	930	TRUE	TRUE	TRUE	TRUE
C125_477	C125	Chlamydia pneumoniae	930	TRUE	TRUE	TRUE	TRUE
C126_472	C126	Chlamydia pneumoniae	930	TRUE	TRUE	TRUE	TRUE
C127_470	C127	Chlamydia pneumoniae	930	TRUE	TRUE	TRUE	TRUE
C128_478	C128	Chlamydia pneumoniae	930	TRUE	TRUE	TRUE	TRUE
C129_474	C129	Chlamydia pneumoniae	930	TRUE	TRUE	TRUE	TRUE
C130_476	C130	Chlamydia pneumoniae	930	TRUE	TRUE	TRUE	TRUE
D072_180	D072	Chlamydia corallus	931	TRUE	TRUE	TRUE	TRUE
C120_556	C120	Chlamydia pecorum	932	TRUE	TRUE	TRUE	TRUE
D034_70	D034	Chlamydia sanzinia	932	TRUE	TRUE	TRUE	TRUE
D034_76	D034	Chlamydia sanzinia	932	TRUE	TRUE	TRUE	TRUE
C123_699	C123	Chlamydia pecorum	933	TRUE	TRUE	TRUE	TRUE
C003_288	C003	Chlamydia pecorum	935	TRUE	TRUE	TRUE	TRUE
C104_315	C104	Chlamydia pneumoniae	935	TRUE	TRUE	TRUE	TRUE
C099_748	C099	Chlamydia felis	936	TRUE	TRUE	TRUE	TRUE
C101_314	C101	Chlamydia pneumoniae	936	TRUE	TRUE	TRUE	TRUE
C102_472	C102	Chlamydia pneumoniae	936	TRUE	TRUE	TRUE	TRUE
C103_476	C103	Chlamydia pneumoniae	936	TRUE	TRUE	TRUE	TRUE
C105_470	C105	Chlamydia pneumoniae	936	TRUE	TRUE	TRUE	TRUE
C121_557	C121	Chlamydia pecorum	936	TRUE	TRUE	TRUE	TRUE
C124_476	C124	Chlamydia pneumoniae	936	TRUE	TRUE	TRUE	TRUE
C125_476	C125	Chlamydia pneumoniae	936	TRUE	TRUE	TRUE	TRUE
C126_471	C126	Chlamydia pneumoniae	936	TRUE	TRUE	TRUE	TRUE
C127_469	C127	Chlamydia pneumoniae	936	TRUE	TRUE	TRUE	TRUE
C128_477	C128	Chlamydia pneumoniae	936	TRUE	TRUE	TRUE	TRUE
C129_473	C129	Chlamydia pneumoniae	936	TRUE	TRUE	TRUE	TRUE
C130_475	C130	Chlamydia pneumoniae	936	TRUE	TRUE	TRUE	TRUE
C146_702	C146	Chlamydia pecorum	936	TRUE	TRUE	TRUE	TRUE
C002_288	C002	Chlamydia pecorum	937	TRUE	TRUE	TRUE	TRUE
C145_708	C145	Chlamydia pecorum	937	TRUE	TRUE	TRUE	TRUE
C004_292	C004	Chlamydia pecorum	938	TRUE	TRUE	TRUE	TRUE
C100_556	C100	Chlamydia pecorum	938	TRUE	TRUE	TRUE	TRUE
C122_933	C122	Chlamydia pecorum	938	TRUE	TRUE	TRUE	TRUE
D033_425	D033	Chlamydia serpentis	941	TRUE	TRUE	TRUE	TRUE
C098_292	C098	Chlamydia caviae	942	TRUE	TRUE	TRUE	TRUE
D034_671	D034	Chlamydia sanzinia	942	TRUE	TRUE	TRUE	TRUE
C099_749	C099	Chlamydia felis	943	TRUE	TRUE	TRUE	TRUE
C003_289	C003	Chlamydia pecorum	944	TRUE	TRUE	TRUE	TRUE
D032_285	D032	Chlamydia poikilothermis	944	TRUE	TRUE	TRUE	TRUE
C002_704	C002	Chlamydia pecorum	946	TRUE	TRUE	FALSE	FALSE
C004_705	C004	Chlamydia pecorum	946	TRUE	TRUE	FALSE	FALSE
C100_557	C100	Chlamydia pecorum	946	TRUE	TRUE	TRUE	TRUE
C100_970	C100	Chlamydia pecorum	946	TRUE	TRUE	FALSE	FALSE
C120_970	C120	Chlamydia pecorum	946	TRUE	TRUE	FALSE	FALSE
C121_971	C121	Chlamydia pecorum	946	TRUE	TRUE	FALSE	FALSE
C122_352	C122	Chlamydia pecorum	946	TRUE	TRUE	FALSE	FALSE
C122_934	C122	Chlamydia pecorum	946	TRUE	TRUE	TRUE	TRUE
C123_120	C123	Chlamydia pecorum	946	TRUE	TRUE	FALSE	FALSE
C145_129	C145	Chlamydia pecorum	946	TRUE	TRUE	FALSE	FALSE
C145_709	C145	Chlamydia pecorum	946	TRUE	TRUE	TRUE	TRUE
C146_113	C146	Chlamydia pecorum	946	TRUE	TRUE	FALSE	FALSE
C003_701	C003	Chlamydia pecorum	947	TRUE	TRUE	FALSE	FALSE
C002_289	C002	Chlamydia pecorum	948	TRUE	TRUE	TRUE	TRUE
C123_700	C123	Chlamydia pecorum	948	TRUE	TRUE	TRUE	TRUE
C121_558	C121	Chlamydia pecorum	949	TRUE	TRUE	TRUE	TRUE
C146_703	C146	Chlamydia pecorum	949	TRUE	TRUE	TRUE	TRUE
C004_293	C004	Chlamydia pecorum	950	TRUE	TRUE	TRUE	TRUE
C120_557	C120	Chlamydia pecorum	950	TRUE	TRUE	TRUE	TRUE
D072_474	D072	Chlamydia corallus	961	TRUE	TRUE	TRUE	TRUE
C146_694	C146	Chlamydia pecorum	1059	TRUE	TRUE	FALSE	FALSE
C145_998	C145	Chlamydia pecorum	1061	TRUE	TRUE	FALSE	FALSE
C003_286	C003	Chlamydia pecorum	1062	TRUE	TRUE	FALSE	FALSE
C121_555	C121	Chlamydia pecorum	1062	TRUE	TRUE	FALSE	FALSE
C002_286	C002	Chlamydia pecorum	1063	TRUE	TRUE	FALSE	FALSE
C120_553	C120	Chlamydia pecorum	1063	TRUE	TRUE	FALSE	FALSE
C004_289	C004	Chlamydia pecorum	1064	TRUE	TRUE	FALSE	FALSE
C100_553	C100	Chlamydia pecorum	1066	TRUE	TRUE	FALSE	FALSE
C122_930	C122	Chlamydia pecorum	1066	TRUE	TRUE	FALSE	FALSE
C123_4	C123	Chlamydia pecorum	1066	TRUE	TRUE	FALSE	FALSE
C114_859	C114	Chlamydia ibidis	1085	TRUE	TRUE	TRUE	TRUE
C114_858	C114	Chlamydia ibidis	1184	TRUE	TRUE	TRUE	TRUE
