# Supplementary material for: Chlamydia pan-genomic analysis reveals balance between host adaptation and selective pressure to genome reduction
Source: BMC Genomics. 2019 Sep 12;20:710. doi: 10.1186/s12864-019-6059-5 (PMC6740158; doi:10.1186/s12864-019-6059-5)
Supplement: Supplementary file 20 — Frameshift and nonsense mutations near homopolymeric tracts of OG1 genes. Only 374 genes with typical length and domain composition were considered. (CSV 6 kb) [file 12864_2019_6059_MOESM20_ESM.csv]

Supplementary Table 13. Frameshift and nonsense mutations near homopolymeric tracts of OG1 genes. Only 374 genes with typical length and domain composition were considered.
Columns:
protein_id: internal protein_id;
fr_coord: location of the frameshift/nonsense mutation relative to the gene start (in nucleotides);
fr_to_end: location of the frameshift/nonsense mutation relative to the gene end (in nucleotides);
gap_size: 3 or 6 for nonsense mutations, one of 1, �1, 2, �2 for frameshifts;
species: species of the corresponding genome;
letter: nucleotide forming the homopolymeric tract (e.g. G for polyG);
polyN_length: length of the homopolymeric tract (e.g. 5 for GGGGG);
polyN_coord: location of the homopolymeric tract relative to gene start (in nucleotides).
protein_id	fr_coord	fr_to_end	gap_size	species	letter	polyN_length	polyN_coord
C101_769	480	2304	-1	Chlamydia pneumoniae	A	5	479
C102_16	480	2304	-1	Chlamydia pneumoniae	A	5	479
C103_16	480	2304	-1	Chlamydia pneumoniae	A	5	479
C105_16	480	2304	-1	Chlamydia pneumoniae	A	5	479
C124_17	480	2304	-1	Chlamydia pneumoniae	A	5	479
C125_15	480	2304	-1	Chlamydia pneumoniae	A	5	479
C126_16	480	2304	-1	Chlamydia pneumoniae	A	5	479
C127_15	480	2304	-1	Chlamydia pneumoniae	A	5	479
C128_16	480	2304	-1	Chlamydia pneumoniae	A	5	479
C129_16	480	2304	-1	Chlamydia pneumoniae	A	5	479
C130_16	480	2304	-1	Chlamydia pneumoniae	A	5	479
C102_477	918	1866	-1	Chlamydia pneumoniae	G	13	900
C130_480	918	1866	-1	Chlamydia pneumoniae	G	13	900
C009_633	1091	1429	-1	Chlamydia psittaci	A	7	1085
C007_644	1229	1324	-1	Chlamydia psittaci	G	18	1225
C099_748	1491	1317	-1	Chlamydia felis	G	8	1484
C009_634	1227	1314	-1	Chlamydia psittaci	G	13	1214
C013_299	1242	1314	-1	Chlamydia psittaci	G	13	1229
C013_640	1239	1314	-1	Chlamydia psittaci	G	13	1226
D055_296	1248	1314	-1	Chlamydia psittaci	G	13	1235
D056_296	1248	1314	-1	Chlamydia psittaci	G	13	1235
D086_294	1248	1314	-1	Chlamydia psittaci	G	13	1235
D086_632	1239	1314	-1	Chlamydia psittaci	G	13	1226
C006_301	1254	1311	-1	Chlamydia psittaci	G	13	1238
D053_302	1230	1311	-1	Chlamydia abortus	G	9	1221
D055_299	1254	1311	-1	Chlamydia psittaci	G	14	1241
C109_298	1257	1308	-1	Chlamydia psittaci	G	14	1241
D056_299	1257	1308	-1	Chlamydia psittaci	G	14	1241
D086_631	1236	1308	-1	Chlamydia psittaci	G	14	1220
C010_632	1233	1305	-1	Chlamydia psittaci	G	13	1220
D056_636	1236	1305	-1	Chlamydia psittaci	G	13	1223
D086_633	1227	1305	-1	Chlamydia psittaci	G	14	1214
D095_692	1230	1305	-1	Chlamydia abortus	G	11	1220
C006_643	1212	1302	-1	Chlamydia psittaci	G	15	1197
C007_299	1221	1302	-1	Chlamydia psittaci	G	13	1209
C010_294	1221	1302	-1	Chlamydia psittaci	G	10	1211
C010_295	1245	1302	-1	Chlamydia psittaci	G	13	1232
C013_300	1239	1302	-1	Chlamydia psittaci	G	13	1226
C097_301	1218	1302	-1	Chlamydia abortus	G	17	1202
C106_637	1236	1302	-1	Chlamydia psittaci	G	11	1228
C107_636	1149	1302	-1	Chlamydia psittaci	G	11	1139
C118_304	1218	1302	-1	Chlamydia abortus	G	17	1202
D003_703	1215	1302	-1	Chlamydia abortus	G	14	1202
D043_1020	1209	1302	-1	Chlamydia psittaci	G	14	1196
D053_301	1212	1302	-1	Chlamydia abortus	G	14	1199
D055_637	1209	1302	-1	Chlamydia psittaci	G	14	1196
D056_297	1227	1302	-1	Chlamydia psittaci	G	13	1214
D056_634	1209	1302	-1	Chlamydia psittaci	G	14	1196
D088_303	1218	1302	-1	Chlamydia abortus	G	17	1202
D095_1	1212	1302	-1	Chlamydia abortus	G	11	1202
D098_13	1212	1302	-1	Chlamydia abortus	G	11	1202
D103_707	1215	1302	-1	Chlamydia abortus	G	14	1202
D106_692	1215	1302	-1	Chlamydia abortus	G	14	1202
C006_299	1230	1299	-1	Chlamydia psittaci	G	9	1218
C107_638	1242	1299	-1	Chlamydia psittaci	G	14	1226
D055_297	1230	1299	-1	Chlamydia psittaci	G	13	1214
C009_296	1236	1296	-1	Chlamydia psittaci	G	14	1220
C103_15	2016	507	-1	Chlamydia pneumoniae	C	13	2004
C105_15	2016	507	-1	Chlamydia pneumoniae	C	13	2004
C125_14	2016	507	-1	Chlamydia pneumoniae	C	13	2004
C126_15	2016	507	-1	Chlamydia pneumoniae	C	13	2004
C127_14	2016	507	-1	Chlamydia pneumoniae	C	13	2004
D032_285	1488	1344	1	Chlamydia poikilothermis	G	14	1479
D044_3	1221	1326	1	Chlamydia psittaci	G	15	1220
D092_696	1227	1320	1	Chlamydia abortus	G	17	1221
C108_297	1244	1318	1	Chlamydia psittaci	G	11	1239
C006_298	1245	1317	1	Chlamydia psittaci	G	14	1235
C006_644	1230	1317	1	Chlamydia psittaci	G	14	1220
C111_297	1245	1317	1	Chlamydia psittaci	G	15	1235
C111_299	1248	1317	1	Chlamydia psittaci	G	11	1241
C007_298	1224	1314	1	Chlamydia psittaci	G	14	1215
C013_301	1230	1314	1	Chlamydia psittaci	G	12	1232
C118_305	1227	1314	1	Chlamydia abortus	G	11	1221
D073_299	1248	1314	1	Chlamydia psittaci	G	12	1238
D088_304	1227	1314	1	Chlamydia abortus	G	11	1221
C008_292	1242	1311	1	Chlamydia psittaci	G	13	1232
D086_297	1242	1311	1	Chlamydia psittaci	G	13	1232
C097_637	1230	1308	1	Chlamydia abortus	G	16	1220
C107_299	1257	1308	1	Chlamydia psittaci	G	15	1238
D054_298	1182	1308	1	Chlamydia psittaci	G	11	1179
D074_641	1229	1306	1	Chlamydia abortus	G	16	1220
C005_634	1230	1305	1	Chlamydia psittaci	G	12	1220
D039_54	1209	1305	1	Chlamydia psittaci	G	19	1196
D073_298	1224	1305	1	Chlamydia psittaci	G	15	1214
C009_633	1218	1302	1	Chlamydia psittaci	G	12	1207
C106_635	1218	1302	1	Chlamydia psittaci	G	16	1207
C108_632	1227	1302	1	Chlamydia psittaci	G	16	1214
C109_635	1209	1302	1	Chlamydia psittaci	G	16	1196
C111_635	1152	1302	1	Chlamydia psittaci	G	16	1139
D001_695	1212	1302	1	Chlamydia abortus	G	13	1202
D073_634	1206	1302	1	Chlamydia psittaci	G	13	1196
D074_306	1212	1302	1	Chlamydia abortus	G	13	1202
D091_1038	1215	1302	1	Chlamydia abortus	G	16	1202
D093_336	1212	1302	1	Chlamydia abortus	G	13	1202
D096_13	1209	1302	1	Chlamydia abortus	G	10	1202
D097_15	1212	1302	1	Chlamydia abortus	G	13	1202
D101_706	1209	1302	1	Chlamydia abortus	G	10	1202
D102_705	1209	1302	1	Chlamydia abortus	G	10	1202
D105_334	1209	1302	1	Chlamydia abortus	G	10	1202
D107_701	1212	1302	1	Chlamydia abortus	G	13	1202
C008_624	1206	1299	1	Chlamydia psittaci	G	12	1197
D086_296	1239	1299	1	Chlamydia psittaci	G	12	1229
D103_708	1233	1299	1	Chlamydia abortus	G	10	1220
C108_296	1245	1296	1	Chlamydia psittaci	G	15	1226
D043_963	1227	1296	1	Chlamydia psittaci	G	9	1214
D044_1	1227	1296	1	Chlamydia psittaci	G	9	1214
C129_15	2016	516	1	Chlamydia pneumoniae	C	24	2004
D074_641	2025	510	1	Chlamydia abortus	A	5	2017
C130_15	2016	507	1	Chlamydia pneumoniae	C	15	2004
C108_633	2055	489	1	Chlamydia psittaci	G	5	2055
C012_303	372	2406	2	Chlamydia psittaci	T	5	362
