# Supplementary material for: Chlamydia pan-genomic analysis reveals balance between host adaptation and selective pressure to genome reduction
Source: BMC Genomics. 2019 Sep 12;20:710. doi: 10.1186/s12864-019-6059-5 (PMC6740158; doi:10.1186/s12864-019-6059-5)
Supplement: Supplementary file 21 — All polyN tracts of length 5 or more nucleotides in sequences of genes from OG1. Sequences were extracted and scanned prior to automatic correction for frameshifts implemented in the RAST pipeline. (CSV 133 kb) [file 12864_2019_6059_MOESM21_ESM.csv]

Supplementary Table 14. All polyN tracts of length 5 or more nucleotides in sequences of genes from OG1. Sequences were extracted and scanned prior to automatic correction for frameshifts implemented in the RAST pipeline.
Columns:
Letter: nucleotide forming the homopolymeric tract (e.g. G for polyG);
Start: location of the homopolymeric tract relative to the gene start (in nucleotides);
to_end: location of the homopolymeric tract relative to the gene end (in nucleotides);
length: length of the homopolymeric tract (e.g. 5 for GGGGG);
protein_id: internal protein_id.
letter	start	to_end	length	protein_id
A	578	2614	7	C002_286
A	1233	1959	5	C002_286
A	1907	1285	5	C002_286
A	2141	1051	5	C002_286
A	2168	1024	5	C002_286
A	2481	711	5	C002_286
G	432	2760	5	C002_286
G	840	2352	5	C002_286
G	2227	965	5	C002_286
G	2937	255	5	C002_286
T	22	3170	5	C002_286
T	1269	1923	6	C002_286
T	1494	1698	5	C002_286
T	1993	1199	5	C002_286
T	3091	101	5	C002_286
A	1163	1498	6	C002_287
A	1649	1012	5	C002_287
A	1675	986	5	C002_287
A	1974	687	5	C002_287
C	2158	503	6	C002_287
G	2074	587	5	C002_287
T	50	2611	5	C002_287
T	59	2602	5	C002_287
T	291	2370	6	C002_287
T	374	2287	5	C002_287
T	1081	1580	6	C002_287
T	1931	730	5	C002_287
A	474	2340	5	C002_288
A	492	2322	5	C002_288
A	2227	587	5	C002_288
A	2452	362	5	C002_288
C	2191	623	5	C002_288
T	378	2436	6	C002_288
T	1151	1663	5	C002_288
T	1188	1626	5	C002_288
T	1674	1140	5	C002_288
T	2205	609	5	C002_288
T	2411	403	5	C002_288
T	2805	9	5	C002_288
A	323	2524	5	C002_289
A	1544	1303	6	C002_289
A	1578	1269	5	C002_289
A	1923	924	5	C002_289
A	2136	711	5	C002_289
A	2318	529	5	C002_289
A	2579	268	5	C002_289
A	2637	210	5	C002_289
C	1221	1626	5	C002_289
C	2587	260	5	C002_289
G	114	2733	5	C002_289
G	669	2178	5	C002_289
G	1882	965	5	C002_289
T	47	2800	5	C002_289
T	479	2368	5	C002_289
T	956	1891	7	C002_289
T	1060	1787	5	C002_289
T	1294	1553	6	C002_289
T	2462	385	5	C002_289
T	2757	90	6	C002_289
T	2768	79	5	C002_289
A	236	2605	5	C002_704
A	582	2259	5	C002_704
A	642	2199	5	C002_704
A	1005	1836	5	C002_704
A	2181	660	5	C002_704
A	2490	351	5	C002_704
A	2563	278	5	C002_704
A	2630	211	6	C002_704
A	2825	16	5	C002_704
G	858	1983	5	C002_704
G	1020	1821	5	C002_704
T	613	2228	5	C002_704
T	916	1925	5	C002_704
T	955	1886	5	C002_704
T	1221	1620	5	C002_704
T	1348	1493	6	C002_704
T	2834	7	5	C002_704
A	406	2783	5	C003_286
A	572	2617	7	C003_286
A	1239	1950	5	C003_286
A	1824	1365	5	C003_286
A	1904	1285	5	C003_286
A	2138	1051	5	C003_286
A	2165	1024	5	C003_286
A	2478	711	5	C003_286
C	109	3080	5	C003_286
G	426	2763	5	C003_286
G	849	2340	5	C003_286
G	867	2322	5	C003_286
G	2224	965	5	C003_286
G	2934	255	5	C003_286
T	22	3167	5	C003_286
T	1275	1914	6	C003_286
T	1500	1689	5	C003_286
T	1990	1199	5	C003_286
T	3088	101	5	C003_286
A	28	2702	5	C003_287
A	201	2529	5	C003_287
A	1230	1500	5	C003_287
A	1250	1480	6	C003_287
A	1431	1299	5	C003_287
A	1718	1012	5	C003_287
A	1744	986	5	C003_287
A	2043	687	5	C003_287
C	2227	503	6	C003_287
G	2143	587	5	C003_287
T	3	2727	17	C003_287
T	41	2689	7	C003_287
T	110	2620	5	C003_287
T	119	2611	5	C003_287
T	351	2379	6	C003_287
T	1147	1583	6	C003_287
T	2011	719	5	C003_287
A	468	2340	5	C003_288
A	486	2322	5	C003_288
A	2221	587	5	C003_288
A	2446	362	5	C003_288
C	2185	623	5	C003_288
T	381	2427	6	C003_288
T	1139	1669	5	C003_288
T	1176	1632	5	C003_288
T	1662	1146	5	C003_288
T	2199	609	5	C003_288
T	2799	9	5	C003_288
A	320	2515	5	C003_289
A	1532	1303	6	C003_289
A	1566	1269	5	C003_289
A	1911	924	5	C003_289
A	2124	711	5	C003_289
A	2306	529	5	C003_289
A	2567	268	5	C003_289
A	2625	210	5	C003_289
C	1209	1626	5	C003_289
C	1217	1618	6	C003_289
C	2575	260	5	C003_289
G	114	2721	5	C003_289
G	798	2037	5	C003_289
G	1870	965	5	C003_289
T	476	2359	5	C003_289
T	1048	1787	5	C003_289
T	1282	1553	6	C003_289
T	2450	385	5	C003_289
T	2745	90	6	C003_289
T	2756	79	5	C003_289
A	236	2608	5	C003_701
A	582	2262	5	C003_701
A	642	2202	5	C003_701
A	1005	1839	5	C003_701
A	2184	660	5	C003_701
A	2493	351	5	C003_701
A	2566	278	5	C003_701
A	2633	211	6	C003_701
A	2828	16	5	C003_701
G	858	1986	5	C003_701
G	1020	1824	5	C003_701
T	613	2231	5	C003_701
T	916	1928	5	C003_701
T	955	1889	5	C003_701
T	1221	1623	5	C003_701
T	1351	1493	6	C003_701
T	2837	7	5	C003_701
A	578	2617	7	C004_289
A	1236	1959	5	C004_289
A	1910	1285	5	C004_289
A	2144	1051	5	C004_289
A	2171	1024	5	C004_289
A	2484	711	5	C004_289
G	432	2763	5	C004_289
G	840	2355	5	C004_289
G	2230	965	5	C004_289
G	2940	255	5	C004_289
T	22	3173	5	C004_289
T	1272	1923	6	C004_289
T	1497	1698	5	C004_289
T	1996	1199	5	C004_289
T	3094	101	5	C004_289
A	625	2042	5	C004_291
A	1167	1500	5	C004_291
A	1655	1012	5	C004_291
A	1683	984	6	C004_291
A	1980	687	5	C004_291
C	2164	503	6	C004_291
G	1611	1056	5	C004_291
G	2080	587	5	C004_291
T	50	2617	5	C004_291
T	59	2608	5	C004_291
T	374	2293	5	C004_291
T	1084	1583	6	C004_291
T	1937	730	5	C004_291
A	474	2343	5	C004_292
A	492	2325	5	C004_292
A	2230	587	5	C004_292
A	2455	362	5	C004_292
C	2194	623	5	C004_292
T	378	2439	6	C004_292
T	1154	1663	5	C004_292
T	1191	1626	5	C004_292
T	1677	1140	5	C004_292
T	2208	609	5	C004_292
T	2414	403	5	C004_292
T	2808	9	5	C004_292
A	1550	1303	6	C004_293
A	1584	1269	5	C004_293
A	1929	924	5	C004_293
A	2142	711	5	C004_293
A	2324	529	5	C004_293
A	2585	268	5	C004_293
A	2643	210	5	C004_293
C	1227	1626	5	C004_293
C	2593	260	5	C004_293
G	1888	965	5	C004_293
T	47	2806	5	C004_293
T	362	2491	5	C004_293
T	482	2371	5	C004_293
T	1066	1787	5	C004_293
T	1300	1553	6	C004_293
T	2468	385	5	C004_293
T	2763	90	6	C004_293
T	2774	79	5	C004_293
A	236	2605	5	C004_705
A	582	2259	5	C004_705
A	642	2199	5	C004_705
A	1005	1836	5	C004_705
A	2181	660	5	C004_705
A	2490	351	5	C004_705
A	2563	278	5	C004_705
A	2630	211	6	C004_705
A	2825	16	5	C004_705
G	858	1983	5	C004_705
G	1020	1821	5	C004_705
T	613	2228	5	C004_705
T	916	1925	5	C004_705
T	955	1886	5	C004_705
T	1221	1620	5	C004_705
T	1348	1493	6	C004_705
T	2834	7	5	C004_705
A	79	2486	6	C005_296
A	486	2079	5	C005_296
A	548	2017	5	C005_296
A	997	1568	5	C005_296
A	1015	1550	6	C005_296
A	1061	1504	5	C005_296
A	1291	1274	5	C005_296
A	1778	787	5	C005_296
A	1854	711	5	C005_296
G	1235	1330	14	C005_296
A	474	2055	5	C005_297
A	555	1974	5	C005_297
A	588	1941	6	C005_297
A	776	1753	5	C005_297
A	1037	1492	5	C005_297
A	1088	1441	8	C005_297
A	1251	1278	5	C005_297
A	1817	712	6	C005_297
G	1211	1318	15	C005_297
G	2035	494	5	C005_297
T	1640	889	5	C005_297
A	35	1282	6	C005_298
A	530	787	5	C005_298
A	606	711	5	C005_298
A	789	528	5	C005_298
C	200	1117	6	C005_298
C	247	1070	5	C005_298
G	2	1315	11	C005_298
A	504	2205	6	C005_299
A	989	1720	5	C005_299
A	1283	1426	5	C005_299
A	1346	1363	5	C005_299
A	1440	1269	5	C005_299
A	2013	696	5	C005_299
G	80	2629	6	C005_299
G	597	2112	5	C005_299
T	290	2419	5	C005_299
T	449	2260	5	C005_299
T	652	2057	5	C005_299
T	763	1946	5	C005_299
T	1064	1645	5	C005_299
A	474	2076	5	C005_633
A	555	1995	5	C005_633
A	588	1962	6	C005_633
A	800	1750	5	C005_633
A	985	1565	5	C005_633
A	1003	1547	5	C005_633
A	1049	1501	5	C005_633
A	1100	1450	7	C005_633
A	1275	1275	6	C005_633
A	1763	787	5	C005_633
A	1839	711	5	C005_633
A	2022	528	5	C005_633
G	1223	1327	15	C005_633
A	347	2200	5	C005_635
A	477	2070	5	C005_635
A	542	2005	5	C005_635
A	616	1931	5	C005_635
A	985	1562	5	C005_635
A	1003	1544	6	C005_635
A	1049	1498	5	C005_635
A	1272	1275	6	C005_635
A	1836	711	5	C005_635
G	1220	1327	15	C005_635
A	504	2205	6	C006_302
A	989	1720	5	C006_302
A	1283	1426	5	C006_302
A	1346	1363	5	C006_302
A	1440	1269	5	C006_302
A	2013	696	5	C006_302
G	597	2112	5	C006_302
T	290	2419	5	C006_302
T	449	2260	5	C006_302
T	652	2057	5	C006_302
T	763	1946	5	C006_302
T	1064	1645	5	C006_302
A	79	2465	6	C006_645
A	486	2058	5	C006_645
A	551	1993	5	C006_645
A	625	1919	5	C006_645
A	1008	1536	5	C006_645
A	1757	787	5	C006_645
A	1833	711	5	C006_645
G	1226	1318	15	C006_645
A	365	787	5	C007_300
A	441	711	5	C007_300
A	624	528	5	C007_300
C	35	1117	6	C007_300
C	82	1070	5	C007_300
A	139	1565	5	C007_304
A	157	1547	5	C007_304
A	203	1501	5	C007_304
A	254	1450	7	C007_304
A	429	1275	6	C007_304
A	993	711	5	C007_304
A	1176	528	5	C007_304
C	1249	455	5	C007_304
G	377	1327	14	C007_304
T	815	889	5	C007_304
A	504	2226	6	C007_305
A	989	1741	5	C007_305
A	1283	1447	5	C007_305
A	1346	1384	5	C007_305
A	1440	1290	5	C007_305
A	2034	696	5	C007_305
G	597	2133	5	C007_305
T	290	2440	5	C007_305
T	449	2281	5	C007_305
T	652	2078	5	C007_305
T	763	1967	5	C007_305
T	1064	1666	5	C007_305
A	492	2205	6	C008_293
A	977	1720	5	C008_293
A	1271	1426	5	C008_293
A	1334	1363	5	C008_293
A	1428	1269	5	C008_293
A	2001	696	5	C008_293
G	585	2112	5	C008_293
T	278	2419	5	C008_293
T	437	2260	5	C008_293
T	640	2057	5	C008_293
T	751	1946	5	C008_293
T	1052	1645	5	C008_293
A	79	1226	6	C008_625
A	486	819	5	C008_625
A	548	757	5	C008_625
A	785	520	5	C008_625
A	985	320	5	C008_625
A	1003	302	7	C008_625
A	1049	256	5	C008_625
A	1100	205	7	C008_625
G	1220	85	13	C008_625
A	218	2326	8	C009_295
A	474	2070	5	C009_295
A	773	1771	5	C009_295
A	1040	1504	5	C009_295
A	1256	1288	5	C009_295
A	1415	1129	6	C009_295
A	1833	711	5	C009_295
C	393	2151	5	C009_295
G	1214	1330	5	C009_295
G	1220	1324	8	C009_295
T	21	2523	5	C009_295
A	576	2205	6	C009_297
A	1061	1720	5	C009_297
A	1355	1426	5	C009_297
A	1418	1363	5	C009_297
A	1476	1305	6	C009_297
A	1511	1270	6	C009_297
A	2085	696	5	C009_297
G	152	2629	6	C009_297
G	315	2466	5	C009_297
G	2296	485	5	C009_297
T	469	2312	5	C009_297
T	521	2260	5	C009_297
T	724	2057	5	C009_297
T	835	1946	5	C009_297
T	1228	1553	6	C009_297
A	347	2182	5	C009_635
A	477	2052	5	C009_635
A	539	1990	5	C009_635
A	613	1916	5	C009_635
A	776	1753	5	C009_635
A	999	1530	5	C009_635
A	1043	1486	5	C009_635
A	1481	1048	5	C009_635
A	1742	787	5	C009_635
A	1818	711	5	C009_635
C	1519	1010	5	C009_635
G	1214	1315	14	C009_635
T	40	2489	5	C009_635
T	565	1964	6	C009_635
T	1640	889	5	C009_635
A	79	2483	6	C010_293
A	486	2076	5	C010_293
A	548	2014	5	C010_293
A	997	1565	5	C010_293
A	1015	1547	6	C010_293
A	1061	1501	5	C010_293
A	1288	1274	5	C010_293
A	1775	787	5	C010_293
A	1851	711	5	C010_293
G	1235	1327	11	C010_293
A	576	2205	6	C010_296
A	1061	1720	5	C010_296
A	1355	1426	5	C010_296
A	1418	1363	5	C010_296
A	1512	1269	5	C010_296
A	2085	696	5	C010_296
G	669	2112	5	C010_296
T	362	2419	5	C010_296
T	521	2260	5	C010_296
T	724	2057	5	C010_296
T	835	1946	5	C010_296
T	1136	1645	5	C010_296
A	474	2073	5	C010_630
A	555	1992	5	C010_630
A	588	1959	6	C010_630
A	800	1747	5	C010_630
A	985	1562	5	C010_630
A	1003	1544	5	C010_630
A	1049	1498	5	C010_630
A	1100	1447	7	C010_630
A	1272	1275	6	C010_630
A	1760	787	5	C010_630
A	1836	711	5	C010_630
A	2019	528	5	C010_630
G	1223	1324	12	C010_630
A	79	2477	6	C010_631
A	483	2073	5	C010_631
A	545	2011	5	C010_631
A	931	1625	5	C010_631
A	994	1562	6	C010_631
A	1092	1464	7	C010_631
A	1845	711	5	C010_631
G	1228	1328	12	C010_631
T	40	2516	5	C010_631
T	1667	889	5	C010_631
A	79	2480	6	C011_300
A	353	2206	5	C011_300
A	483	2076	5	C011_300
A	545	2014	5	C011_300
A	619	1940	5	C011_300
A	812	1747	5	C011_300
A	991	1568	5	C011_300
A	1009	1550	5	C011_300
A	1055	1504	5	C011_300
A	1106	1453	7	C011_300
A	1285	1274	5	C011_300
A	1510	1049	6	C011_300
A	1772	787	5	C011_300
A	1848	711	5	C011_300
C	685	1874	5	C011_300
G	1233	1326	6	C011_300
T	1670	889	5	C011_300
A	504	2205	6	C011_301
A	1283	1426	5	C011_301
A	1346	1363	5	C011_301
A	1440	1269	5	C011_301
A	2013	696	5	C011_301
G	597	2112	5	C011_301
T	290	2419	5	C011_301
T	449	2260	5	C011_301
T	652	2057	5	C011_301
T	763	1946	5	C011_301
T	1064	1645	5	C011_301
A	585	1950	6	C011_637
A	608	1927	6	C011_637
A	921	1614	6	C011_637
A	947	1588	5	C011_637
A	985	1550	5	C011_637
A	1082	1453	8	C011_637
A	1748	787	5	C011_637
A	1824	711	5	C011_637
G	1205	1330	7	C011_637
G	1213	1322	6	C011_637
G	1570	965	5	C011_637
T	466	2069	5	C011_637
A	353	2191	5	C011_638
A	483	2061	5	C011_638
A	545	1999	5	C011_638
A	594	1950	6	C011_638
A	619	1925	5	C011_638
A	779	1765	5	C011_638
A	1003	1541	5	C011_638
A	1049	1495	5	C011_638
A	1496	1048	5	C011_638
A	1757	787	5	C011_638
A	1833	711	5	C011_638
G	1223	1321	14	C011_638
T	1655	889	5	C011_638
A	79	2483	6	C012_302
A	130	2432	5	C012_302
A	486	2076	5	C012_302
A	551	2011	5	C012_302
A	625	1937	5	C012_302
A	818	1744	5	C012_302
A	997	1565	5	C012_302
A	1017	1545	6	C012_302
A	1061	1501	5	C012_302
A	1112	1450	7	C012_302
A	1433	1129	6	C012_302
A	1775	787	5	C012_302
A	1851	711	5	C012_302
A	2034	528	5	C012_302
C	404	2158	6	C012_302
G	1232	1330	14	C012_302
T	577	1985	6	C012_302
A	197	625	5	C012_648
A	273	549	5	C012_648
A	79	2477	6	C013_302
A	130	2426	5	C013_302
A	486	2070	5	C013_302
A	548	2008	5	C013_302
A	622	1934	5	C013_302
A	815	1741	5	C013_302
A	994	1562	5	C013_302
A	1012	1544	5	C013_302
A	1058	1498	5	C013_302
A	1109	1447	7	C013_302
A	1281	1275	6	C013_302
A	1845	711	5	C013_302
A	2028	528	5	C013_302
G	1232	1324	12	C013_302
T	1667	889	5	C013_302
A	492	2205	6	C013_303
A	977	1720	5	C013_303
A	1271	1426	5	C013_303
A	1334	1363	5	C013_303
A	1428	1269	5	C013_303
A	2001	696	5	C013_303
G	585	2112	5	C013_303
T	278	2419	5	C013_303
T	437	2260	5	C013_303
T	640	2057	5	C013_303
T	751	1946	5	C013_303
T	1052	1645	5	C013_303
A	474	2058	5	C013_639
A	555	1977	5	C013_639
A	589	1943	5	C013_639
A	803	1729	5	C013_639
A	1046	1486	5	C013_639
A	1097	1435	8	C013_639
A	1270	1262	5	C013_639
A	1487	1045	5	C013_639
A	1824	708	5	C013_639
A	2007	525	5	C013_639
C	1424	1108	7	C013_639
G	1220	1312	12	C013_639
T	1646	886	5	C013_639
A	221	2314	5	C013_641
A	474	2061	5	C013_641
A	536	1999	5	C013_641
A	585	1950	6	C013_641
A	610	1925	5	C013_641
A	1040	1495	5	C013_641
A	1748	787	5	C013_641
A	1824	711	5	C013_641
G	1214	1321	14	C013_641
T	40	2495	5	C013_641
T	562	1973	6	C013_641
A	79	1109	6	C014_296
A	130	1058	5	C014_296
A	486	702	5	C014_296
A	548	640	5	C014_296
A	622	566	5	C014_296
A	815	373	5	C014_296
A	994	194	5	C014_296
A	1012	176	5	C014_296
A	1058	130	5	C014_296
A	1109	79	7	C014_296
A	504	2205	6	C014_297
A	989	1720	5	C014_297
A	1283	1426	5	C014_297
A	1346	1363	5	C014_297
A	1440	1269	5	C014_297
A	2013	696	5	C014_297
G	597	2112	5	C014_297
T	290	2419	5	C014_297
T	449	2260	5	C014_297
T	652	2057	5	C014_297
T	763	1946	5	C014_297
T	1064	1645	5	C014_297
A	213	2061	5	C097_302
A	278	1996	5	C097_302
A	727	1547	7	C097_302
A	773	1501	5	C097_302
A	1228	1046	6	C097_302
A	1566	708	5	C097_302
A	1990	284	5	C097_302
G	951	1323	10	C097_302
T	1388	886	5	C097_302
A	576	2205	6	C097_303
A	1061	1720	5	C097_303
A	1355	1426	5	C097_303
A	1418	1363	5	C097_303
A	1476	1305	6	C097_303
G	669	2112	5	C097_303
T	362	2419	5	C097_303
T	521	2260	5	C097_303
T	835	1946	5	C097_303
T	1228	1553	6	C097_303
A	341	2179	5	C097_638
A	471	2049	5	C097_638
A	533	1987	5	C097_638
A	918	1602	6	C097_638
A	964	1556	5	C097_638
A	982	1538	5	C097_638
A	1472	1048	5	C097_638
A	1733	787	5	C097_638
A	1809	711	5	C097_638
G	888	1632	5	C097_638
G	1202	1318	15	C097_638
T	1631	889	5	C097_638
A	468	2361	8	C098_292
A	725	2104	6	C098_292
A	1058	1771	5	C098_292
A	1353	1476	7	C098_292
A	1765	1064	5	C098_292
A	1958	871	6	C098_292
A	2100	729	5	C098_292
A	2813	16	5	C098_292
G	1476	1353	7	C098_292
G	1484	1345	6	C098_292
A	525	2076	5	C098_293
A	570	2031	5	C098_293
A	681	1920	6	C098_293
A	1063	1538	5	C098_293
A	1137	1464	5	C098_293
G	1271	1330	14	C098_293
T	823	1778	5	C098_293
T	1092	1509	5	C098_293
A	492	2205	6	C098_294
A	1394	1303	5	C098_294
A	2001	696	5	C098_294
A	2437	260	6	C098_294
G	1074	1623	5	C098_294
T	385	2312	5	C098_294
T	437	2260	5	C098_294
T	640	2057	5	C098_294
T	751	1946	5	C098_294
A	469	2057	7	C098_657
A	606	1920	6	C098_657
A	988	1538	5	C098_657
A	1062	1464	5	C098_657
G	1196	1330	14	C098_657
T	748	1778	5	C098_657
T	1017	1509	5	C098_657
A	576	2205	6	C099_746
A	859	1922	5	C099_746
A	1061	1720	5	C099_746
A	1476	1305	5	C099_746
A	1512	1269	5	C099_746
A	1739	1042	5	C099_746
A	2084	697	6	C099_746
T	362	2419	5	C099_746
T	393	2388	6	C099_746
T	469	2312	5	C099_746
T	724	2057	5	C099_746
T	835	1946	5	C099_746
T	2354	427	5	C099_746
A	525	2076	5	C099_747
A	570	2031	5	C099_747
A	680	1921	6	C099_747
A	1890	711	5	C099_747
G	849	1752	5	C099_747
G	1277	1324	12	C099_747
T	362	2239	5	C099_747
T	1737	864	5	C099_747
A	342	2490	5	C099_749
A	471	2361	5	C099_749
A	726	2106	5	C099_749
A	1226	1606	5	C099_749
A	1264	1568	6	C099_749
A	1959	873	7	C099_749
A	2100	732	5	C099_749
A	2816	16	5	C099_749
C	130	2702	5	C099_749
G	492	2340	5	C099_749
G	960	1872	5	C099_749
G	1484	1348	14	C099_749
T	2205	627	5	C099_749
A	412	2789	5	C100_553
A	578	2623	7	C100_553
A	1242	1959	5	C100_553
A	1916	1285	5	C100_553
A	2150	1051	5	C100_553
A	2177	1024	5	C100_553
A	2490	711	5	C100_553
G	432	2769	5	C100_553
G	840	2361	5	C100_553
G	858	2343	5	C100_553
G	2236	965	5	C100_553
G	2946	255	5	C100_553
T	22	3179	5	C100_553
T	221	2980	5	C100_553
T	1278	1923	6	C100_553
T	1503	1698	5	C100_553
T	2002	1199	5	C100_553
T	3100	101	5	C100_553
A	1117	1565	5	C100_555
A	1175	1507	5	C100_555
A	1670	1012	5	C100_555
A	1696	986	5	C100_555
A	1995	687	5	C100_555
C	2179	503	6	C100_555
G	2095	587	5	C100_555
T	50	2632	5	C100_555
T	59	2623	5	C100_555
T	374	2308	5	C100_555
T	1087	1595	6	C100_555
T	1952	730	5	C100_555
A	474	2343	5	C100_556
A	492	2325	5	C100_556
A	1578	1239	7	C100_556
A	2230	587	5	C100_556
A	2455	362	5	C100_556
C	2194	623	5	C100_556
T	378	2439	6	C100_556
T	1148	1669	5	C100_556
T	1185	1632	5	C100_556
T	1671	1146	5	C100_556
T	2208	609	5	C100_556
T	2414	403	5	C100_556
T	2808	9	5	C100_556
A	323	2518	5	C100_557
A	1538	1303	6	C100_557
A	1572	1269	5	C100_557
A	1917	924	5	C100_557
A	2130	711	5	C100_557
A	2312	529	5	C100_557
A	2573	268	5	C100_557
A	2631	210	5	C100_557
C	1215	1626	5	C100_557
C	2581	260	5	C100_557
G	669	2172	5	C100_557
G	801	2040	5	C100_557
G	1876	965	5	C100_557
T	47	2794	5	C100_557
T	479	2362	5	C100_557
T	947	1894	7	C100_557
T	1054	1787	5	C100_557
T	1288	1553	6	C100_557
T	2456	385	5	C100_557
T	2751	90	6	C100_557
T	2762	79	5	C100_557
A	236	2605	5	C100_970
A	582	2259	5	C100_970
A	642	2199	5	C100_970
A	1005	1836	5	C100_970
A	2181	660	5	C100_970
A	2490	351	5	C100_970
A	2563	278	5	C100_970
A	2630	211	6	C100_970
A	2825	16	5	C100_970
G	858	1983	5	C100_970
G	1020	1821	5	C100_970
T	613	2228	5	C100_970
T	916	1925	5	C100_970
T	955	1886	5	C100_970
T	1221	1620	5	C100_970
T	1348	1493	6	C100_970
T	2834	7	5	C100_970
A	137	2650	5	C101_308
A	861	1926	5	C101_308
A	1101	1686	5	C101_308
A	1598	1189	5	C101_308
A	2188	599	5	C101_308
G	932	1855	6	C101_308
G	2513	274	5	C101_308
T	473	2314	5	C101_308
T	544	2243	5	C101_308
T	2658	129	5	C101_308
A	144	2643	5	C101_309
A	342	2445	5	C101_309
A	537	2250	5	C101_309
A	591	2196	6	C101_309
A	1530	1257	5	C101_309
A	1604	1183	5	C101_309
A	1972	815	5	C101_309
A	2100	687	5	C101_309
C	409	2378	5	C101_309
G	900	1887	14	C101_309
G	2302	485	5	C101_309
G	2766	21	5	C101_309
T	67	2720	5	C101_309
T	233	2554	5	C101_309
T	287	2500	6	C101_309
T	1140	1647	5	C101_309
T	1246	1541	6	C101_309
T	1853	934	5	C101_309
A	558	2229	5	C101_312
A	574	2213	5	C101_312
A	918	1869	5	C101_312
A	1690	1097	7	C101_312
A	1787	1000	5	C101_312
A	2100	687	5	C101_312
A	2244	543	5	C101_312
C	790	1997	5	C101_312
G	579	2208	5	C101_312
G	759	2028	5	C101_312
T	21	2766	5	C101_312
T	913	1874	5	C101_312
A	419	2374	5	C101_313
A	530	2263	5	C101_313
A	587	2206	7	C101_313
A	796	1997	6	C101_313
A	1109	1684	5	C101_313
A	2253	540	5	C101_313
A	2515	278	6	C101_313
A	2533	260	7	C101_313
A	2583	210	5	C101_313
A	2643	150	5	C101_313
G	681	2112	5	C101_313
T	1586	1207	5	C101_313
T	2033	760	5	C101_313
A	528	2283	5	C101_314
A	837	1974	5	C101_314
A	1282	1529	5	C101_314
A	1517	1294	5	C101_314
A	1536	1275	5	C101_314
A	1607	1204	5	C101_314
A	1766	1045	5	C101_314
A	1820	991	5	C101_314
C	2717	94	5	C101_314
G	1239	1572	5	C101_314
G	1422	1389	6	C101_314
G	2001	810	5	C101_314
T	371	2440	5	C101_314
T	2681	130	5	C101_314
A	504	684	5	C101_763
G	1167	21	5	C101_763
T	434	754	5	C101_763
T	461	727	5	C101_763
T	718	470	5	C101_763
T	767	421	6	C101_763
A	537	948	5	C101_764
A	573	912	6	C101_764
A	922	563	5	C101_764
G	41	1444	5	C101_764
T	125	1360	5	C101_764
T	258	1227	5	C101_764
T	550	935	5	C101_764
T	1030	455	5	C101_764
A	192	2283	5	C101_770
A	567	1908	5	C101_770
A	1002	1473	5	C101_770
A	1170	1305	5	C101_770
C	1953	522	14	C101_770
G	231	2244	5	C101_770
T	124	2351	5	C101_770
T	1253	1222	5	C101_770
T	1269	1206	5	C101_770
T	2061	414	5	C101_770
A	428	2341	6	C101_778
A	1197	1572	5	C101_778
A	1768	1001	5	C101_778
A	2271	498	5	C101_778
C	2717	52	5	C101_778
G	1325	1444	5	C101_778
G	1620	1149	5	C101_778
G	1801	968	5	C101_778
T	31	2738	6	C101_778
T	356	2413	5	C101_778
T	1059	1710	5	C101_778
T	2197	572	5	C101_778
T	2204	565	6	C101_778
T	2762	7	5	C101_778
A	428	2341	6	C102_6
A	1197	1572	5	C102_6
A	1768	1001	5	C102_6
A	2271	498	5	C102_6
C	2717	52	5	C102_6
G	1325	1444	5	C102_6
G	1620	1149	5	C102_6
G	1801	968	5	C102_6
T	31	2738	6	C102_6
T	356	2413	5	C102_6
T	1059	1710	5	C102_6
T	2197	572	5	C102_6
T	2204	565	6	C102_6
T	2762	7	5	C102_6
A	192	2283	5	C102_15
A	567	1908	5	C102_15
A	1002	1473	5	C102_15
A	1170	1305	5	C102_15
C	1953	522	14	C102_15
G	231	2244	5	C102_15
T	124	2351	5	C102_15
T	1253	1222	5	C102_15
T	1269	1206	5	C102_15
T	2061	414	5	C102_15
A	882	894	6	C102_17
A	1743	33	5	C102_17
A	1749	27	6	C102_17
G	504	1272	5	C102_17
G	588	1188	5	C102_17
G	1436	340	5	C102_17
T	11	1765	5	C102_17
T	242	1534	5	C102_17
T	729	1047	5	C102_17
T	1104	672	5	C102_17
A	537	948	5	C102_20
A	573	912	6	C102_20
A	922	563	5	C102_20
G	41	1444	5	C102_20
T	125	1360	5	C102_20
T	258	1227	5	C102_20
T	550	935	5	C102_20
T	1030	455	5	C102_20
A	504	684	5	C102_21
G	1167	21	5	C102_21
T	434	754	5	C102_21
T	461	727	5	C102_21
T	718	470	5	C102_21
T	767	421	6	C102_21
A	528	2283	5	C102_472
A	837	1974	5	C102_472
A	1282	1529	5	C102_472
A	1517	1294	5	C102_472
A	1536	1275	5	C102_472
A	1607	1204	5	C102_472
A	1766	1045	5	C102_472
A	1820	991	5	C102_472
C	2717	94	5	C102_472
G	1239	1572	5	C102_472
G	1422	1389	6	C102_472
G	2001	810	5	C102_472
T	371	2440	5	C102_472
T	2681	130	5	C102_472
A	419	2374	5	C102_473
A	530	2263	5	C102_473
A	587	2206	7	C102_473
A	796	1997	6	C102_473
A	1109	1684	5	C102_473
A	2253	540	5	C102_473
A	2515	278	6	C102_473
A	2533	260	7	C102_473
A	2583	210	5	C102_473
A	2643	150	5	C102_473
G	681	2112	5	C102_473
T	1586	1207	5	C102_473
T	2033	760	5	C102_473
A	558	2229	5	C102_474
A	574	2213	5	C102_474
A	918	1869	5	C102_474
A	1690	1097	7	C102_474
A	1787	1000	5	C102_474
A	2100	687	5	C102_474
A	2244	543	5	C102_474
C	790	1997	5	C102_474
G	579	2208	5	C102_474
G	759	2028	5	C102_474
T	21	2766	5	C102_474
T	913	1874	5	C102_474
A	137	2650	5	C102_478
A	861	1926	5	C102_478
A	1101	1686	5	C102_478
A	1598	1189	5	C102_478
A	2188	599	5	C102_478
G	932	1855	6	C102_478
G	2513	274	5	C102_478
T	473	2314	5	C102_478
T	544	2243	5	C102_478
T	2658	129	5	C102_478
A	428	2341	6	C103_6
A	1197	1572	5	C103_6
A	1768	1001	5	C103_6
A	2271	498	5	C103_6
C	2717	52	5	C103_6
G	1325	1444	5	C103_6
G	1620	1149	5	C103_6
G	1801	968	5	C103_6
T	31	2738	6	C103_6
T	356	2413	5	C103_6
T	1059	1710	5	C103_6
T	2197	572	5	C103_6
T	2204	565	6	C103_6
T	2762	7	5	C103_6
A	537	948	5	C103_20
A	573	912	6	C103_20
A	922	563	5	C103_20
G	41	1444	5	C103_20
T	125	1360	5	C103_20
T	258	1227	5	C103_20
T	550	935	5	C103_20
T	1030	455	5	C103_20
A	504	684	5	C103_21
G	1167	21	5	C103_21
T	434	754	5	C103_21
T	461	727	5	C103_21
T	718	470	5	C103_21
T	767	421	6	C103_21
A	528	2283	5	C103_476
A	837	1974	5	C103_476
A	1282	1529	5	C103_476
A	1517	1294	5	C103_476
A	1536	1275	5	C103_476
A	1607	1204	5	C103_476
A	1766	1045	5	C103_476
A	1820	991	5	C103_476
C	2717	94	5	C103_476
G	1239	1572	5	C103_476
G	1422	1389	6	C103_476
G	2001	810	5	C103_476
T	371	2440	5	C103_476
T	2681	130	5	C103_476
A	419	2374	5	C103_477
A	530	2263	5	C103_477
A	587	2206	7	C103_477
A	796	1997	6	C103_477
A	1109	1684	5	C103_477
A	2253	540	5	C103_477
A	2515	278	6	C103_477
A	2533	260	7	C103_477
A	2583	210	5	C103_477
A	2643	150	5	C103_477
G	681	2112	5	C103_477
T	1586	1207	5	C103_477
T	2033	760	5	C103_477
A	558	2229	5	C103_478
A	574	2213	5	C103_478
A	918	1869	5	C103_478
A	1690	1097	7	C103_478
A	1787	1000	5	C103_478
A	2100	687	5	C103_478
A	2244	543	5	C103_478
C	790	1997	5	C103_478
G	579	2208	5	C103_478
G	759	2028	5	C103_478
T	21	2766	5	C103_478
T	913	1874	5	C103_478
A	144	2643	5	C103_481
A	342	2445	5	C103_481
A	537	2250	5	C103_481
A	591	2196	6	C103_481
A	1530	1257	5	C103_481
A	1604	1183	5	C103_481
A	1972	815	5	C103_481
A	2100	687	5	C103_481
C	409	2378	5	C103_481
G	900	1887	14	C103_481
G	2302	485	5	C103_481
G	2766	21	5	C103_481
T	67	2720	5	C103_481
T	233	2554	5	C103_481
T	287	2500	6	C103_481
T	1140	1647	5	C103_481
T	1246	1541	6	C103_481
T	1853	934	5	C103_481
A	137	2650	5	C103_482
A	861	1926	5	C103_482
A	1101	1686	5	C103_482
A	1598	1189	5	C103_482
A	2188	599	5	C103_482
G	932	1855	6	C103_482
G	2513	274	5	C103_482
T	473	2314	5	C103_482
T	544	2243	5	C103_482
T	2658	129	5	C103_482
A	137	2650	5	C104_309
A	861	1926	5	C104_309
A	1101	1686	5	C104_309
A	1598	1189	5	C104_309
A	2188	599	5	C104_309
G	932	1855	6	C104_309
G	2513	274	5	C104_309
T	473	2314	5	C104_309
T	544	2243	5	C104_309
T	2658	129	5	C104_309
A	144	2646	5	C104_310
A	345	2445	5	C104_310
A	539	2251	6	C104_310
A	594	2196	6	C104_310
A	1533	1257	5	C104_310
A	1607	1183	5	C104_310
A	1975	815	5	C104_310
A	2103	687	5	C104_310
C	412	2378	5	C104_310
G	903	1887	14	C104_310
G	2305	485	5	C104_310
G	2769	21	5	C104_310
T	67	2723	5	C104_310
T	233	2557	5	C104_310
T	1141	1649	7	C104_310
T	1249	1541	6	C104_310
T	1856	934	5	C104_310
A	558	2229	5	C104_313
A	574	2213	5	C104_313
A	918	1869	5	C104_313
A	1690	1097	7	C104_313
A	1787	1000	5	C104_313
A	2100	687	5	C104_313
A	2244	543	5	C104_313
C	790	1997	5	C104_313
G	579	2208	5	C104_313
G	759	2028	5	C104_313
T	21	2766	5	C104_313
T	723	2064	5	C104_313
T	913	1874	5	C104_313
A	530	2263	5	C104_314
A	587	2206	7	C104_314
A	796	1997	6	C104_314
A	1109	1684	5	C104_314
A	2253	540	5	C104_314
A	2515	278	6	C104_314
A	2533	260	7	C104_314
A	2583	210	5	C104_314
A	2643	150	5	C104_314
G	681	2112	5	C104_314
T	1586	1207	5	C104_314
T	2033	760	5	C104_314
A	525	2283	5	C104_315
A	834	1974	5	C104_315
A	1279	1529	5	C104_315
A	1514	1294	5	C104_315
A	1533	1275	5	C104_315
A	1604	1204	5	C104_315
A	1763	1045	5	C104_315
C	2714	94	5	C104_315
G	1236	1572	5	C104_315
G	1419	1389	6	C104_315
G	1998	810	5	C104_315
T	368	2440	5	C104_315
T	2678	130	5	C104_315
A	219	2301	5	C104_758
A	255	2265	6	C104_758
A	604	1916	5	C104_758
A	1836	684	5	C104_758
G	2499	21	5	C104_758
T	232	2288	5	C104_758
T	712	1808	5	C104_758
T	1766	754	5	C104_758
T	1793	727	5	C104_758
T	2050	470	5	C104_758
T	2099	421	6	C104_758
A	882	1875	6	C104_761
A	1742	1015	5	C104_761
A	1748	1009	6	C104_761
G	588	2169	5	C104_761
G	1436	1321	5	C104_761
T	11	2746	5	C104_761
T	242	2515	5	C104_761
T	729	2028	5	C104_761
T	1104	1653	5	C104_761
T	1932	825	5	C104_761
T	2042	715	5	C104_761
T	2053	704	5	C104_761
A	108	2676	5	C104_762
A	218	2566	5	C104_762
A	453	2331	5	C104_762
A	477	2307	5	C104_762
A	515	2269	5	C104_762
A	897	1887	5	C104_762
A	1299	1485	5	C104_762
A	1511	1273	5	C104_762
A	1535	1249	6	C104_762
A	1961	823	5	C104_762
G	972	1812	5	C104_762
G	1741	1043	5	C104_762
G	2299	485	5	C104_762
T	119	2665	5	C104_762
T	641	2143	5	C104_762
T	679	2105	5	C104_762
T	1038	1746	5	C104_762
T	2678	106	5	C104_762
A	192	2283	5	C104_763
A	567	1908	5	C104_763
A	1002	1473	5	C104_763
A	1170	1305	5	C104_763
C	1953	522	14	C104_763
G	231	2244	5	C104_763
T	124	2351	5	C104_763
T	1253	1222	5	C104_763
T	1269	1206	5	C104_763
T	2061	414	5	C104_763
A	428	2341	6	C104_770
A	1197	1572	5	C104_770
A	1768	1001	5	C104_770
A	2055	714	5	C104_770
A	2271	498	5	C104_770
C	2717	52	5	C104_770
G	1325	1444	5	C104_770
G	1620	1149	5	C104_770
G	1801	968	5	C104_770
T	31	2738	6	C104_770
T	356	2413	5	C104_770
T	1059	1710	5	C104_770
T	2197	572	5	C104_770
T	2204	565	6	C104_770
T	2762	7	5	C104_770
A	428	2341	6	C105_6
A	1197	1572	5	C105_6
A	1768	1001	5	C105_6
A	2271	498	5	C105_6
C	2717	52	5	C105_6
G	1325	1444	5	C105_6
G	1620	1149	5	C105_6
G	1801	968	5	C105_6
T	31	2738	6	C105_6
T	356	2413	5	C105_6
T	1059	1710	5	C105_6
T	2197	572	5	C105_6
T	2204	565	6	C105_6
T	2762	7	5	C105_6
A	882	894	6	C105_17
A	1743	33	5	C105_17
A	1749	27	6	C105_17
G	504	1272	5	C105_17
G	588	1188	5	C105_17
G	1436	340	5	C105_17
T	11	1765	5	C105_17
T	242	1534	5	C105_17
T	729	1047	5	C105_17
T	1104	672	5	C105_17
A	537	948	5	C105_20
A	573	912	6	C105_20
A	922	563	5	C105_20
G	41	1444	5	C105_20
T	125	1360	5	C105_20
T	258	1227	5	C105_20
T	550	935	5	C105_20
T	1030	455	5	C105_20
A	504	684	5	C105_21
G	1167	21	5	C105_21
T	434	754	5	C105_21
T	461	727	5	C105_21
T	718	470	5	C105_21
T	767	421	6	C105_21
A	528	2283	5	C105_470
A	837	1974	5	C105_470
A	1282	1529	5	C105_470
A	1517	1294	5	C105_470
A	1536	1275	5	C105_470
A	1607	1204	5	C105_470
A	1766	1045	5	C105_470
A	1820	991	5	C105_470
C	2717	94	5	C105_470
G	1239	1572	5	C105_470
G	1422	1389	6	C105_470
G	2001	810	5	C105_470
T	371	2440	5	C105_470
T	2681	130	5	C105_470
A	419	2374	5	C105_471
A	530	2263	5	C105_471
A	587	2206	7	C105_471
A	796	1997	6	C105_471
A	1109	1684	5	C105_471
A	2253	540	5	C105_471
A	2515	278	6	C105_471
A	2533	260	7	C105_471
A	2583	210	5	C105_471
A	2643	150	5	C105_471
G	681	2112	5	C105_471
T	1586	1207	5	C105_471
T	2033	760	5	C105_471
A	558	2229	5	C105_472
A	574	2213	5	C105_472
A	918	1869	5	C105_472
A	1690	1097	7	C105_472
A	1787	1000	5	C105_472
A	2100	687	5	C105_472
A	2244	543	5	C105_472
C	790	1997	5	C105_472
G	579	2208	5	C105_472
G	759	2028	5	C105_472
T	21	2766	5	C105_472
T	913	1874	5	C105_472
A	144	2640	5	C105_475
A	342	2442	5	C105_475
A	537	2247	5	C105_475
A	591	2193	6	C105_475
A	1064	1720	5	C105_475
A	1527	1257	5	C105_475
A	1601	1183	5	C105_475
A	1969	815	5	C105_475
A	2097	687	5	C105_475
C	409	2375	5	C105_475
G	900	1884	11	C105_475
G	2299	485	5	C105_475
G	2763	21	5	C105_475
T	67	2717	5	C105_475
T	233	2551	5	C105_475
T	287	2497	6	C105_475
T	1137	1647	5	C105_475
T	1243	1541	6	C105_475
T	1850	934	5	C105_475
A	137	2650	5	C105_476
A	861	1926	5	C105_476
A	1101	1686	5	C105_476
A	1598	1189	5	C105_476
A	2188	599	5	C105_476
G	932	1855	6	C105_476
G	2513	274	5	C105_476
T	473	2314	5	C105_476
T	544	2243	5	C105_476
T	2658	129	5	C105_476
A	79	2486	6	C106_298
A	486	2079	5	C106_298
A	548	2017	5	C106_298
A	997	1568	5	C106_298
A	1015	1550	6	C106_298
A	1112	1453	7	C106_298
A	1291	1274	5	C106_298
A	1778	787	5	C106_298
A	1854	711	5	C106_298
G	1235	1330	14	C106_298
A	191	2314	8	C106_299
A	746	1759	5	C106_299
A	969	1536	5	C106_299
A	1013	1492	5	C106_299
A	1347	1158	5	C106_299
A	1444	1061	5	C106_299
A	1793	712	6	C106_299
C	366	2139	5	C106_299
C	1438	1067	5	C106_299
G	1187	1318	14	C106_299
G	2011	494	5	C106_299
T	1322	1183	5	C106_299
T	1616	889	5	C106_299
A	143	2401	5	C106_300
A	597	1947	6	C106_300
A	620	1924	6	C106_300
A	991	1553	5	C106_300
A	1009	1535	6	C106_300
A	1757	787	5	C106_300
A	1833	711	5	C106_300
A	2016	528	5	C106_300
C	1430	1114	6	C106_300
C	1477	1067	5	C106_300
G	1226	1318	14	C106_300
T	40	2504	5	C106_300
T	478	2066	5	C106_300
A	79	2489	6	C106_301
A	130	2438	5	C106_301
A	486	2082	5	C106_301
A	551	2017	5	C106_301
A	625	1943	5	C106_301
A	818	1750	5	C106_301
A	1003	1565	5	C106_301
A	1023	1545	5	C106_301
A	1067	1501	5	C106_301
A	1293	1275	6	C106_301
A	1857	711	5	C106_301
A	2040	528	5	C106_301
G	1238	1330	14	C106_301
T	1679	889	5	C106_301
A	504	2205	6	C106_302
A	989	1720	5	C106_302
A	1283	1426	5	C106_302
A	1346	1363	5	C106_302
A	1440	1269	5	C106_302
A	2013	696	5	C106_302
G	597	2112	5	C106_302
T	290	2419	5	C106_302
T	449	2260	5	C106_302
T	652	2057	5	C106_302
T	763	1946	5	C106_302
T	1064	1645	5	C106_302
A	79	2486	6	C107_296
A	486	2079	5	C107_296
A	548	2017	5	C107_296
A	997	1568	5	C107_296
A	1015	1550	6	C107_296
A	1112	1453	7	C107_296
A	1291	1274	5	C107_296
A	1778	787	5	C107_296
A	1854	711	5	C107_296
G	1235	1330	14	C107_296
A	218	2314	8	C107_297
A	773	1759	5	C107_297
A	996	1536	5	C107_297
A	1040	1492	5	C107_297
A	1374	1158	5	C107_297
A	1471	1061	5	C107_297
A	1820	712	6	C107_297
C	393	2139	5	C107_297
C	1465	1067	5	C107_297
G	1214	1318	14	C107_297
G	2038	494	5	C107_297
T	21	2511	5	C107_297
T	1349	1183	5	C107_297
T	1643	889	5	C107_297
A	143	2401	5	C107_298
A	597	1947	6	C107_298
A	620	1924	6	C107_298
A	991	1553	5	C107_298
A	1009	1535	6	C107_298
A	1757	787	5	C107_298
A	1833	711	5	C107_298
A	2016	528	5	C107_298
C	1430	1114	6	C107_298
C	1477	1067	5	C107_298
G	1226	1318	14	C107_298
T	40	2504	5	C107_298
T	478	2066	5	C107_298
A	576	2205	6	C107_300
A	1061	1720	5	C107_300
A	1355	1426	5	C107_300
A	1418	1363	5	C107_300
A	1512	1269	5	C107_300
A	2085	696	5	C107_300
G	669	2112	5	C107_300
T	362	2419	5	C107_300
T	521	2260	5	C107_300
T	724	2057	5	C107_300
T	835	1946	5	C107_300
T	1136	1645	5	C107_300
A	79	2468	6	C107_637
A	486	2061	5	C107_637
A	548	1999	5	C107_637
A	785	1762	5	C107_637
A	985	1562	5	C107_637
A	1003	1544	7	C107_637
A	1049	1498	5	C107_637
A	1100	1447	7	C107_637
A	1836	711	5	C107_637
G	1220	1327	11	C107_637
T	1658	889	5	C107_637
A	79	2486	6	C108_294
A	486	2079	5	C108_294
A	548	2017	5	C108_294
A	997	1568	5	C108_294
A	1015	1550	6	C108_294
A	1112	1453	7	C108_294
A	1291	1274	5	C108_294
A	1778	787	5	C108_294
A	1854	711	5	C108_294
G	1235	1330	14	C108_294
A	218	2317	8	C108_295
A	773	1762	5	C108_295
A	996	1539	5	C108_295
A	1040	1495	5	C108_295
A	1377	1158	5	C108_295
A	1474	1061	5	C108_295
A	1823	712	6	C108_295
C	393	2142	5	C108_295
C	1468	1067	5	C108_295
G	1214	1321	17	C108_295
G	2041	494	5	C108_295
T	21	2514	5	C108_295
T	1352	1183	5	C108_295
T	1646	889	5	C108_295
A	492	2205	6	C108_298
A	977	1720	5	C108_298
A	1271	1426	5	C108_298
A	1334	1363	5	C108_298
A	1428	1269	5	C108_298
A	2001	696	5	C108_298
G	585	2112	5	C108_298
T	278	2419	5	C108_298
T	437	2260	5	C108_298
T	640	2057	5	C108_298
T	751	1946	5	C108_298
T	1052	1645	5	C108_298
A	79	2486	6	C109_295
A	486	2079	5	C109_295
A	548	2017	5	C109_295
A	997	1568	5	C109_295
A	1015	1550	6	C109_295
A	1112	1453	7	C109_295
A	1291	1274	5	C109_295
A	1778	787	5	C109_295
A	1854	711	5	C109_295
G	1235	1330	14	C109_295
A	218	2314	8	C109_296
A	773	1759	5	C109_296
A	996	1536	5	C109_296
A	1040	1492	5	C109_296
A	1374	1158	5	C109_296
A	1471	1061	5	C109_296
A	1820	712	6	C109_296
C	393	2139	5	C109_296
C	1465	1067	5	C109_296
G	1214	1318	14	C109_296
G	2038	494	5	C109_296
T	21	2511	5	C109_296
T	1349	1183	5	C109_296
T	1643	889	5	C109_296
A	143	2401	5	C109_297
A	597	1947	6	C109_297
A	620	1924	6	C109_297
A	991	1553	5	C109_297
A	1009	1535	6	C109_297
A	1757	787	5	C109_297
A	1833	711	5	C109_297
A	2016	528	5	C109_297
C	1430	1114	6	C109_297
C	1477	1067	5	C109_297
G	1226	1318	14	C109_297
T	40	2504	5	C109_297
T	478	2066	5	C109_297
A	492	2205	6	C109_299
A	977	1720	5	C109_299
A	1271	1426	5	C109_299
A	1334	1363	5	C109_299
A	1428	1269	5	C109_299
A	2001	696	5	C109_299
G	585	2112	5	C109_299
T	278	2419	5	C109_299
T	437	2260	5	C109_299
T	640	2057	5	C109_299
T	751	1946	5	C109_299
T	1052	1645	5	C109_299
A	79	2471	6	C109_636
A	597	1953	6	C109_636
A	620	1930	6	C109_636
A	785	1765	5	C109_636
A	985	1565	5	C109_636
A	1003	1547	7	C109_636
A	1049	1501	5	C109_636
A	1100	1450	7	C109_636
A	1839	711	5	C109_636
G	1220	1330	14	C109_636
T	478	2072	5	C109_636
T	1661	889	5	C109_636
A	79	2465	6	C109_637
A	486	2058	5	C109_637
A	551	1993	5	C109_637
A	625	1919	5	C109_637
A	1008	1536	5	C109_637
A	1757	787	5	C109_637
A	1833	711	5	C109_637
G	1223	1321	14	C109_637
A	218	2314	8	C111_298
A	773	1759	5	C111_298
A	996	1536	5	C111_298
A	1040	1492	5	C111_298
A	1374	1158	5	C111_298
A	1471	1061	5	C111_298
A	1820	712	6	C111_298
C	393	2139	5	C111_298
C	1465	1067	5	C111_298
G	1214	1318	14	C111_298
G	2038	494	5	C111_298
T	21	2511	5	C111_298
T	1349	1183	5	C111_298
T	1643	889	5	C111_298
A	492	2205	6	C111_300
A	977	1720	5	C111_300
A	1271	1426	5	C111_300
A	1334	1363	5	C111_300
A	1428	1269	5	C111_300
A	2001	696	5	C111_300
G	585	2112	5	C111_300
T	278	2419	5	C111_300
T	437	2260	5	C111_300
T	640	2057	5	C111_300
T	751	1946	5	C111_300
T	1052	1645	5	C111_300
A	79	2468	6	C111_636
A	486	2061	5	C111_636
A	548	1999	5	C111_636
A	785	1762	5	C111_636
A	985	1562	5	C111_636
A	1003	1544	7	C111_636
A	1049	1498	5	C111_636
A	1100	1447	7	C111_636
A	1836	711	5	C111_636
G	1220	1327	11	C111_636
T	1658	889	5	C111_636
A	928	293	5	C114_289
A	946	275	6	C114_289
G	105	1116	5	C114_289
G	1169	52	13	C114_289
T	161	1060	5	C114_289
T	426	795	5	C114_289
T	833	388	5	C114_289
A	318	711	5	C114_290
A	502	527	6	C114_290
A	755	274	6	C114_290
G	538	491	5	C114_290
A	189	3366	5	C114_858
A	553	3002	5	C114_858
A	1059	2496	6	C114_858
A	1138	2417	5	C114_858
A	1156	2399	5	C114_858
A	1385	2170	6	C114_858
A	1596	1959	5	C114_858
A	1625	1930	5	C114_858
A	1942	1613	5	C114_858
A	2207	1348	5	C114_858
A	2504	1051	7	C114_858
A	2911	644	5	C114_858
C	428	3127	6	C114_858
G	756	2799	5	C114_858
G	2742	813	6	C114_858
G	3090	465	5	C114_858
T	236	3319	5	C114_858
T	1667	1888	5	C114_858
T	2317	1238	5	C114_858
T	2801	754	5	C114_858
A	470	2788	6	C114_859
A	747	2511	5	C114_859
A	789	2469	5	C114_859
A	1802	1456	5	C114_859
A	2045	1213	6	C114_859
A	2440	818	5	C114_859
A	2562	696	5	C114_859
A	2699	559	5	C114_859
A	2974	284	5	C114_859
A	2985	273	6	C114_859
G	1218	2040	5	C114_859
T	56	3202	5	C114_859
T	275	2983	7	C114_859
T	781	2477	6	C114_859
A	318	711	5	C114_860
A	502	527	6	C114_860
A	755	274	6	C114_860
G	538	491	5	C114_860
A	835	269	5	C114_861
A	1044	60	5	C114_861
G	105	999	5	C114_861
G	1073	31	13	C114_861
T	113	991	5	C114_861
T	426	678	5	C114_861
T	740	364	5	C114_861
A	1355	1378	5	C114_862
A	1572	1161	5	C114_862
A	1666	1067	5	C114_862
A	1717	1016	6	C114_862
A	2033	700	6	C114_862
A	2117	616	6	C114_862
A	2473	260	5	C114_862
G	1109	1624	5	C114_862
T	418	2315	5	C114_862
T	673	2060	5	C114_862
T	784	1949	5	C114_862
T	967	1766	5	C114_862
T	1177	1556	6	C114_862
A	79	1403	6	C115_574
G	585	897	5	C115_574
G	680	802	6	C115_574
G	1403	79	14	C115_574
T	21	1461	5	C115_574
T	556	926	5	C115_574
T	1153	329	6	C115_574
C	394	533	7	C115_575
T	498	429	5	C115_575
A	291	2334	5	C115_741
A	472	2153	5	C115_741
A	1182	1443	6	C115_741
C	130	2495	5	C115_741
C	2092	533	7	C115_741
G	1304	1321	15	C115_741
T	283	2342	5	C115_741
T	2196	429	5	C115_741
A	366	1134	5	C115_934
A	1469	31	5	C115_934
G	600	900	5	C115_934
G	1421	79	14	C115_934
T	21	1479	5	C115_934
T	571	929	5	C115_934
T	1171	329	6	C115_934
A	504	2205	6	C118_306
A	989	1720	5	C118_306
A	1283	1426	5	C118_306
A	1346	1363	5	C118_306
A	1404	1305	6	C118_306
G	597	2112	5	C118_306
T	290	2419	5	C118_306
T	449	2260	5	C118_306
T	763	1946	5	C118_306
T	1156	1553	6	C118_306
A	477	2064	5	C118_636
A	558	1983	5	C118_636
A	592	1949	5	C118_636
A	1000	1541	6	C118_636
A	1046	1495	5	C118_636
A	1097	1444	8	C118_636
A	1415	1126	6	C118_636
A	1495	1046	6	C118_636
A	1833	708	5	C118_636
A	2016	525	5	C118_636
A	2257	284	5	C118_636
G	636	1905	5	C118_636
G	1220	1321	15	C118_636
T	1655	886	5	C118_636
A	341	2176	5	C118_637
A	471	2046	5	C118_637
A	533	1984	5	C118_637
A	918	1599	6	C118_637
A	964	1553	5	C118_637
A	982	1535	5	C118_637
A	1469	1048	5	C118_637
A	1730	787	5	C118_637
A	1806	711	5	C118_637
G	888	1629	5	C118_637
G	1202	1315	12	C118_637
T	1628	889	5	C118_637
A	412	2780	5	C120_553
A	578	2614	7	C120_553
A	1233	1959	5	C120_553
A	1907	1285	5	C120_553
A	2141	1051	5	C120_553
A	2168	1024	5	C120_553
A	2481	711	5	C120_553
G	432	2760	5	C120_553
G	840	2352	5	C120_553
G	2227	965	5	C120_553
G	2937	255	5	C120_553
T	22	3170	5	C120_553
T	1269	1923	6	C120_553
T	1494	1698	5	C120_553
T	1993	1199	5	C120_553
T	3091	101	5	C120_553
A	352	1559	5	C120_555
A	899	1012	5	C120_555
A	925	986	5	C120_555
A	1224	687	5	C120_555
C	1408	503	6	C120_555
G	1324	587	5	C120_555
T	322	1589	6	C120_555
T	1181	730	5	C120_555
A	474	2325	5	C120_556
A	492	2307	5	C120_556
A	2212	587	5	C120_556
A	2437	362	5	C120_556
C	2176	623	5	C120_556
T	378	2421	6	C120_556
T	1142	1657	5	C120_556
T	1179	1620	5	C120_556
T	1659	1140	5	C120_556
T	2190	609	5	C120_556
T	2396	403	5	C120_556
T	2790	9	5	C120_556
A	1550	1303	6	C120_557
A	1584	1269	5	C120_557
A	1929	924	5	C120_557
A	2142	711	5	C120_557
A	2324	529	5	C120_557
A	2585	268	5	C120_557
A	2643	210	5	C120_557
C	1227	1626	5	C120_557
C	2593	260	5	C120_557
G	114	2739	5	C120_557
G	669	2184	5	C120_557
G	819	2034	5	C120_557
G	1888	965	5	C120_557
T	255	2598	5	C120_557
T	359	2494	5	C120_557
T	479	2374	5	C120_557
T	1300	1553	6	C120_557
T	2468	385	5	C120_557
T	2763	90	6	C120_557
T	2774	79	5	C120_557
A	236	2605	5	C120_970
A	582	2259	5	C120_970
A	642	2199	5	C120_970
A	1005	1836	5	C120_970
A	2181	660	5	C120_970
A	2490	351	5	C120_970
A	2563	278	5	C120_970
A	2630	211	6	C120_970
A	2825	16	5	C120_970
G	858	1983	5	C120_970
G	1020	1821	5	C120_970
T	613	2228	5	C120_970
T	916	1925	5	C120_970
T	955	1886	5	C120_970
T	1221	1620	5	C120_970
T	1348	1493	6	C120_970
T	2834	7	5	C120_970
A	406	2783	5	C121_555
A	573	2616	6	C121_555
A	1230	1959	5	C121_555
A	1904	1285	5	C121_555
A	2138	1051	5	C121_555
A	2165	1024	5	C121_555
A	2478	711	5	C121_555
C	109	3080	5	C121_555
G	426	2763	5	C121_555
G	834	2355	5	C121_555
G	2224	965	5	C121_555
G	2934	255	5	C121_555
T	22	3167	5	C121_555
T	1266	1923	6	C121_555
T	1491	1698	5	C121_555
T	1990	1199	5	C121_555
T	3088	101	5	C121_555
A	104	1612	6	C121_556
A	599	1117	5	C121_556
A	625	1091	5	C121_556
A	924	792	5	C121_556
C	1108	608	6	C121_556
G	1024	692	5	C121_556
T	22	1694	6	C121_556
T	881	835	5	C121_556
A	468	2343	5	C121_557
A	486	2325	5	C121_557
A	2224	587	5	C121_557
A	2449	362	5	C121_557
C	2188	623	5	C121_557
T	378	2433	6	C121_557
T	1154	1657	5	C121_557
T	1191	1620	5	C121_557
T	1671	1140	5	C121_557
T	2202	609	5	C121_557
T	2408	403	5	C121_557
T	2802	9	5	C121_557
A	323	2527	5	C121_558
A	1547	1303	6	C121_558
A	1581	1269	5	C121_558
A	1926	924	5	C121_558
A	2139	711	5	C121_558
A	2321	529	5	C121_558
A	2582	268	5	C121_558
A	2640	210	5	C121_558
C	1223	1627	6	C121_558
C	2590	260	5	C121_558
G	114	2736	5	C121_558
G	669	2181	5	C121_558
G	822	2028	5	C121_558
G	1885	965	5	C121_558
T	479	2371	5	C121_558
T	1297	1553	6	C121_558
T	2465	385	5	C121_558
T	2760	90	6	C121_558
T	2771	79	5	C121_558
A	236	2605	5	C121_971
A	582	2259	5	C121_971
A	642	2199	5	C121_971
A	1005	1836	5	C121_971
A	2181	660	5	C121_971
A	2490	351	5	C121_971
A	2563	278	5	C121_971
A	2630	211	6	C121_971
A	2825	16	5	C121_971
G	858	1983	5	C121_971
G	1020	1821	5	C121_971
T	613	2228	5	C121_971
T	916	1925	5	C121_971
T	955	1886	5	C121_971
T	1221	1620	5	C121_971
T	1348	1493	6	C121_971
T	2834	7	5	C121_971
A	236	2605	5	C122_352
A	582	2259	5	C122_352
A	642	2199	5	C122_352
A	1005	1836	5	C122_352
A	2181	660	5	C122_352
A	2490	351	5	C122_352
A	2563	278	5	C122_352
A	2630	211	6	C122_352
A	2825	16	5	C122_352
G	858	1983	5	C122_352
G	1020	1821	5	C122_352
T	613	2228	5	C122_352
T	916	1925	5	C122_352
T	955	1886	5	C122_352
T	1221	1620	5	C122_352
T	1348	1493	6	C122_352
T	2834	7	5	C122_352
A	412	2789	5	C122_930
A	578	2623	7	C122_930
A	1242	1959	5	C122_930
A	1916	1285	5	C122_930
A	2150	1051	5	C122_930
A	2177	1024	5	C122_930
A	2490	711	5	C122_930
G	432	2769	5	C122_930
G	840	2361	5	C122_930
G	858	2343	5	C122_930
G	2236	965	5	C122_930
G	2946	255	5	C122_930
T	22	3179	5	C122_930
T	221	2980	5	C122_930
T	1278	1923	6	C122_930
T	1503	1698	5	C122_930
T	2002	1199	5	C122_930
T	3100	101	5	C122_930
A	1117	1565	5	C122_932
A	1175	1507	5	C122_932
A	1670	1012	5	C122_932
A	1696	986	5	C122_932
A	1995	687	5	C122_932
C	2179	503	6	C122_932
G	2095	587	5	C122_932
T	50	2632	5	C122_932
T	59	2623	5	C122_932
T	374	2308	5	C122_932
T	1087	1595	6	C122_932
T	1952	730	5	C122_932
A	474	2343	5	C122_933
A	492	2325	5	C122_933
A	1578	1239	7	C122_933
A	2230	587	5	C122_933
A	2455	362	5	C122_933
C	2194	623	5	C122_933
T	378	2439	6	C122_933
T	1148	1669	5	C122_933
T	1185	1632	5	C122_933
T	1671	1146	5	C122_933
T	2208	609	5	C122_933
T	2414	403	5	C122_933
T	2808	9	5	C122_933
A	323	2518	5	C122_934
A	1538	1303	6	C122_934
A	1572	1269	5	C122_934
A	1917	924	5	C122_934
A	2130	711	5	C122_934
A	2312	529	5	C122_934
A	2573	268	5	C122_934
A	2631	210	5	C122_934
C	1215	1626	5	C122_934
C	2581	260	5	C122_934
G	669	2172	5	C122_934
G	801	2040	5	C122_934
G	1876	965	5	C122_934
T	47	2794	5	C122_934
T	479	2362	5	C122_934
T	947	1894	7	C122_934
T	1054	1787	5	C122_934
T	1288	1553	6	C122_934
T	2456	385	5	C122_934
T	2751	90	6	C122_934
T	2762	79	5	C122_934
A	412	2789	5	C123_4
A	578	2623	7	C123_4
A	1245	1956	5	C123_4
A	1919	1282	5	C123_4
A	2150	1051	5	C123_4
A	2177	1024	5	C123_4
A	2490	711	5	C123_4
G	432	2769	5	C123_4
G	855	2346	5	C123_4
G	873	2328	5	C123_4
G	2236	965	5	C123_4
G	2946	255	5	C123_4
T	22	3179	5	C123_4
T	1281	1920	6	C123_4
T	1506	1695	5	C123_4
T	2005	1196	5	C123_4
T	3100	101	5	C123_4
A	236	2605	5	C123_120
A	582	2259	5	C123_120
A	642	2199	5	C123_120
A	1005	1836	5	C123_120
A	2181	660	5	C123_120
A	2490	351	5	C123_120
A	2563	278	5	C123_120
A	2630	211	6	C123_120
A	2825	16	5	C123_120
G	858	1983	5	C123_120
G	1020	1821	5	C123_120
T	613	2228	5	C123_120
T	916	1925	5	C123_120
T	955	1886	5	C123_120
T	1221	1620	5	C123_120
T	1348	1493	6	C123_120
T	2834	7	5	C123_120
A	125	2677	5	C123_699
A	486	2316	5	C123_699
A	1569	1233	7	C123_699
A	2215	587	5	C123_699
A	2440	362	5	C123_699
C	2179	623	5	C123_699
T	378	2424	6	C123_699
T	1145	1657	5	C123_699
T	1182	1620	5	C123_699
T	1662	1140	5	C123_699
T	2193	609	5	C123_699
T	2399	403	5	C123_699
T	2793	9	5	C123_699
A	1544	1303	6	C123_700
A	1578	1269	5	C123_700
A	1923	924	5	C123_700
A	2136	711	5	C123_700
A	2318	529	5	C123_700
A	2579	268	5	C123_700
A	2637	210	5	C123_700
C	1220	1627	6	C123_700
C	2587	260	5	C123_700
G	114	2733	6	C123_700
G	1882	965	5	C123_700
T	258	2589	5	C123_700
[truncated: 3,925 more rows]
